# Supplementary material for: Hypoxia-regulated gene expression explains differences between melanoma cell line-derived xenografts and patient-derived xenografts
Source: Oncotarget. 2016 Mar 18;7(17):23801–11. doi: 10.18632/oncotarget.8181 (PMC5029664; doi:10.18632/oncotarget.8181)
Supplement: Supplementary file 2 [file oncotarget-07-23801-s002.xlsx]

## Sheet: Sheet1
Supplemental Table S1. Mutational status of the commonly mutated genes in melanoma across the samples
CDX= Cell line derived xenograft; PR= Primary patient biopsy; PDX= Patient derived xenograft
Name	Sample Type	BRAF	NRAS	KIT	NF1	TP53	PREX2	RAC1	GRIN2A	MAP2K1	MAP2K2	MAP3K5	MAP3K9	PPP6C	SNX3	TACC1	STK19	ARID2
A375 #74	CDX	V600E	L171fs			P72R,P33R,P87R		in 3'UTR		in 3'UTR		I461T,I1214T,I1060T		in 3'UTR		in 3'UTR		in 3'UTR
A375 #75	CDX	V600E	in 3'UTR			P72R,P33R,P87R		in 3'UTR				I461T,I1214T,I1060T		in 3'UTR,F77fs,F202fs,F224fs,F261fs		in 3'UTR
MML1 #97	CDX	V600E	in 3'UTR			P72R,P33R,P87R	S856T,S1559T	in 3'UTR	in 3'UTR		in 3'UTR			in 3'UTR	in 3'UTR	P187L,P142L,P203L	Q152L,Q195L
MML1 #96	CDX	V600E	in 3'UTR		L1237fs	P72R,P33R,P87R		in 3'UTR	in 3'UTR		in 3'UTR			in 3'UTR		P187L,P142L,P203L		stop gain, het
HS695 #98	CDX	V600E	in 3'UTR		S716R,S856R	P72R,P33R,P87R		in 3'UTR	in 3'UTR	in 3'UTR	in 3'UTR		in 3'UTR	in 3'UTR		in 3'UTR		in 3'UTR
HS695 #99	CDX	V600E	in 3'UTR			P72R,P33R,P87R		in 3'UTR	in 3'UTR	in 3'UTR	in 3'UTR			in 3'UTR	in 3'UTR	in 3'UTR		in 3'UTR
SKMEL1 #1	CDX	V600E	in 3'UTR	in 3'UTR		P72R,P33R,P87R		in 3'UTR		in 3'UTR	in 3'UTR	in 3'UTR		in 3'UTR		in 3'UTR		frameshift del, 3'UTR
SKMEL1 #3	CDX	V600E	in 3'UTR	in 3'UTR		P72R,P33R,P87R		in 3'UTR		in 3'UTR	in 3'UTR	in 3'UTR		in 3'UTR		in 3'UTR		in 3'UTR
IGR1 #88	CDX	V600E, V600M	in 3'UTR	M541L,M537L		P72R,P33R,P87R		P29S		in 3'UTR	in 3'UTR	in 3'UTR	I124V,I430V,I167V	in 3'UTR		P187L,P142L,P203L		in 3'UTR
IGR#87	CDX	V600E, V600M	in 3'UTR	M541L,M537L		P72R,P33R,P87R		P29S						in 3'UTR		P187L,P142L,P203L		in 3'UTR
SKMEL2 #78	CDX		Q61R			P72R,P33R,P87R,G86S,G113S,G245S		in 3'UTR			in 3'UTR		in 3'UTR	in 3'UTR
SKMEL2 #79	CDX		Q61R			P72R,P33R,P87R,G86S,G113S,G245S		in 3'UTR			in 3'UTR	in 3'UTR		in 3'UTR		in 3'UTR		in 3'UTR
SKMEL5 #91	CDX	V600E	in 3'UTR	L202P		P72R,P33R,P87R		in 3'UTR		in 3'UTR	in 3'UTR		in 3'UTR	in 3'UTR		frameshift del, 3'UTR
SKMEL5 #89	CDX	V600E	in 3'UTR	in 3'UTR		P72R,P33R,P87R		in 3'UTR		in 3'UTR	in 3'UTR		in 3'UTR	in 3'UTR		in 3'UTR
SKMEL28 #83	CDX	V600E	in 3'UTR			L13R,L145R,L52R,L106R		in 3'UTR		in 3'UTR	in 3'UTR	F245L,F998L,F844L	in 3'UTR	in 3'UTR		in 3'UTR
SKMEL28 #85	CDX	V600E	in 3'UTR			L13R,L145R,L52R,L106R		in 3'UTR		in 3'UTR	in 3'UTR		in 3'UTR	in 3'UTR	UTR3	in 3'UTR		in 3'UTR
MELCLS2 #93	CDX	V600E	fs intersetion L171fs			P72R,P33R,P87R		in 3'UTR		in 3'UTR	in 3'UTR		in 3'UTR	in 3'UTR		in 3'UTR		in 3'UTR
MELCLS2 #94	CDX	V600E	in 3'UTR			P72R,P33R,P87R		in 3'UTR		in 3'UTR	in 3'UTR		in 3'UTR	in 3'UTR		in 3'UTR
Mewo vehicle	CDX		in 3'UTR		Q369X,Q1196X,Q1336X	P72R,P33R,P87R		in 3'UTR		in 3'UTR				in 3'UTR
Mewo #65	CDX		in 3'UTR		Q369X,Q1196X,Q1336X,I617F,I1584F,I1605F	P72R,P33R,P87R		in 3'UTR		in 3'UTR		L517F,L1270F,L1116F	stop gain	in 3'UTR		P187L,P142L,P203L
M130128B - PR	PR		Q61K
M120913 - P1	PDX
M130624 - P3	PDX	V600E
M120521A - P1	PDX	V600E
M121218 - P2	PDX	V600E and V600M
M120910B - P2	PDX		Q61K
M121123Y - P2	PDX	V600E			W571C,W1538C,W1559C
M120905 - P2	PDX					G8A or C135Y or G125A or etc
M120913 - P2	PDX
M130116 - P3	PDX	V600E			377_377Fs-del,1204_1204Fs-del,1344_1344Fs-del
M130111 - P2	PDX
M130128B - P2	PDX		Q61K
M120903 - P3	PDX		Q61K
M121211Y - P3	PDX	V600G and R146W and V600M												R117C or R242C or R264C R301C
M121113 - P2	PDX	V600E																F34fs (FS Insertion)
M130214 - P1	PDX
M130624 - P2	PDX	V600E
M121218 - P3	PDX	V600E and V600M
M121218 - P1	PDX	V600E and V600M
M121218 - PR	PR	V600E and V600M
M120511B-2 - P1	PDX	V600E			E1384fs	F109S or F70S or F124S								R117C or R242C or R264C R301C
M120511B-2 - PR	PR	V600E				F109S or F70S or F124S								R117C or R242C or R264C R301C
