# Supplementary material for: Hypoxia-regulated gene expression explains differences between melanoma cell line-derived xenografts and patient-derived xenografts
Source: Oncotarget. 2016 Mar 18;7(17):23801–11. doi: 10.18632/oncotarget.8181 (PMC5029664; doi:10.18632/oncotarget.8181)
Supplement: Supplementary file 3 [file oncotarget-07-23801-s003.xlsx]

## Sheet: PDX_VS_CDX
Supplemental Table S2. Differential expression of all genes between PDX vs CDX, PR VS PDX and PR vs CDX. Data sorted by pADJ.
Gene Name	baseMean	log2FoldChange	lfcSE	stat	pvalue	padj
AKAP6	1357.752891	5.014345837	0.324314182	15.46138318	6.32E-54	1.48E-49
TRBC2	26.75156066	-22.78266301	1.842657359	-12.36402574	4.09E-35	4.78E-31
MAGEA4	930.050755	-11.37153184	1.1164792	-10.18517124	2.31E-24	1.80E-20
LINC01029	13.42613602	-23.88474466	2.373992118	-10.06100419	8.22E-24	4.80E-20
MTSS1L	749.9744056	2.250865392	0.227745291	9.883257641	4.92E-23	2.30E-19
RP11-98L5.2	420.6298845	-10.19585742	1.049576325	-9.714260105	2.62E-22	1.02E-18
ANKRD30A	5.101122855	-29.66351921	3.207748225	-9.247458694	2.30E-20	6.85E-17
ID3	244.8368912	-6.183098186	0.668772373	-9.24544499	2.34E-20	6.85E-17
PTGES	90.83009812	-5.702440252	0.622130117	-9.16599293	4.91E-20	1.28E-16
TMEM255B	16.75519315	-6.927059107	0.757241124	-9.147758742	5.81E-20	1.36E-16
NEFL	372.6214429	-8.211996932	0.905078713	-9.07324061	1.16E-19	2.46E-16
KYNU	437.5537123	-7.832675392	0.871707979	-8.98543501	2.58E-19	4.64E-16
LRRTM4	238.0715535	6.876231221	0.764945721	8.989175352	2.49E-19	4.64E-16
SPARCL1	1443.530257	7.653729172	0.858578427	8.914420544	4.90E-19	8.19E-16
PAEP	3091.723616	-8.365058746	0.947086645	-8.832411262	1.02E-18	1.60E-15
RFTN2	188.0169957	3.337741981	0.379139996	8.803455229	1.33E-18	1.94E-15
IL11	123.6473951	-6.295589667	0.722452106	-8.714196575	2.93E-18	4.03E-15
TTPA	62.90122796	3.427850922	0.398093524	8.610667388	7.26E-18	9.44E-15
RCAN2	191.1375548	5.354966454	0.62878566	8.516362247	1.65E-17	2.03E-14
DNER	540.1664579	-7.750459066	0.910954289	-8.508065839	1.77E-17	2.06E-14
F5	107.8388171	7.643471145	0.898950107	8.502664482	1.85E-17	2.06E-14
SLAMF9	348.1036529	-7.047384114	0.84744398	-8.316047172	9.09E-17	9.67E-14
RP11-669N7.2	105.6220982	-5.262807163	0.637382228	-8.256909165	1.49E-16	1.52E-13
CATSPER1	25.67689743	-5.745760653	0.698811282	-8.222192172	2.00E-16	1.94E-13
NUDT3	1020.061168	1.40939517	0.1715037	8.217870331	2.07E-16	1.94E-13
ZGPAT	223.9161336	-0.987230608	0.12092404	-8.164055764	3.24E-16	2.91E-13
CA9	152.5732577	-5.999007573	0.736812342	-8.141839148	3.89E-16	3.37E-13
LINC00973	42.1120098	-5.354865512	0.660848278	-8.103018035	5.36E-16	4.48E-13
ID1	142.8216268	-5.306279167	0.657246529	-8.073498955	6.83E-16	5.51E-13
CRTAC1	716.6678444	4.553905197	0.564978352	8.060318033	7.61E-16	5.93E-13
RP11-169D4.1	155.297316	-7.336879655	0.920788204	-7.968042625	1.61E-15	1.22E-12
ARSI	187.9399751	4.510128215	0.566594839	7.960058773	1.72E-15	1.26E-12
CRB1	153.8693459	6.836661279	0.864055412	7.912294959	2.53E-15	1.79E-12
INHBA	91.27432071	-4.732891738	0.599075994	-7.900319466	2.78E-15	1.91E-12
MACROD2	86.94145365	2.407326781	0.305089797	7.890551587	3.01E-15	2.01E-12
RNASE1	1677.76046	6.078100669	0.77211792	7.871984982	3.49E-15	2.27E-12
PTPRU	640.6516994	-5.202264012	0.662419617	-7.853426852	4.05E-15	2.56E-12
ATP6V0D2	115.139908	-6.733696096	0.863249223	-7.800407944	6.17E-15	3.80E-12
KRT81	46.36409233	-8.414602963	1.085122565	-7.754518459	8.87E-15	5.32E-12
CAPG	2147.623138	-4.907135311	0.636251155	-7.712575879	1.23E-14	7.21E-12
FERMT1	68.30787028	-6.656842273	0.865995629	-7.686923644	1.51E-14	8.60E-12
AZGP1	518.5047328	4.671399775	0.608873919	7.672195553	1.69E-14	9.41E-12
SLC2A9	40.67181684	5.320448592	0.695135305	7.653831636	1.95E-14	1.06E-11
ESPNP	20.84621712	-5.45745112	0.714176517	-7.641599785	2.15E-14	1.14E-11
AP001007.1	133.3477243	-3.392546221	0.448346333	-7.566798182	3.83E-14	1.98E-11
PKM	26653.76752	-1.190694257	0.157406045	-7.564476053	3.89E-14	1.98E-11
PLEKHB1	1809.892578	3.300384168	0.437492449	7.543865438	4.56E-14	2.27E-11
GAB1	579.4554474	1.619207685	0.215313724	7.520225151	5.47E-14	2.66E-11
PLAUR	262.3223438	-2.83851903	0.377964473	-7.510015456	5.91E-14	2.76E-11
SOSTDC1	342.2490816	5.98595653	0.796780738	7.512677258	5.79E-14	2.76E-11
CNOT6L	472.9435434	0.838751823	0.11185371	7.498650033	6.45E-14	2.96E-11
EFS	133.4895669	7.739765796	1.033145732	7.491456002	6.81E-14	3.02E-11
MGP	4480.312164	5.32651469	0.711062075	7.490927837	6.84E-14	3.02E-11
ARHGDIB	434.3460481	4.094741025	0.548378033	7.467004103	8.20E-14	3.55E-11
C1QTNF3	841.1513023	4.695572677	0.629588838	7.45815744	8.77E-14	3.73E-11
DSC2	32.45959674	-9.90354751	1.336532579	-7.409881111	1.26E-13	5.28E-11
BCAT1	205.8003547	-6.164551649	0.835675998	-7.376724546	1.62E-13	6.66E-11
TRABD2A	59.63789001	-4.822794555	0.655818941	-7.353850666	1.93E-13	7.76E-11
PSMA7	3902.315039	-0.963908192	0.131343112	-7.338856051	2.15E-13	8.54E-11
SOCS3	530.2778638	-3.883145867	0.529913736	-7.327883018	2.34E-13	9.11E-11
CKMT2	123.6471204	4.885236508	0.668433237	7.308488325	2.70E-13	1.04E-10
ATAD3C	29.19973213	2.991969753	0.409996765	7.297544785	2.93E-13	1.11E-10
ELFN1	111.5519113	4.514563592	0.6194797	7.287669944	3.15E-13	1.17E-10
ANKRD50	1355.893896	1.651066837	0.226700074	7.283045	3.26E-13	1.19E-10
C14orf182	77.16563398	-3.508762474	0.482124788	-7.277706021	3.40E-13	1.22E-10
RP11-597D13.9	51.56282314	4.499875975	0.620671298	7.250014601	4.17E-13	1.48E-10
PTPRN	43.46446207	-4.535318062	0.626172108	-7.242925715	4.39E-13	1.53E-10
PCSK5	18.7679818	-4.936428542	0.682748468	-7.23023013	4.82E-13	1.66E-10
KCNJ13	215.2032621	4.729153109	0.654701203	7.223376232	5.07E-13	1.72E-10
C6orf106	2537.739724	1.285471414	0.178213584	7.21309444	5.47E-13	1.82E-10
COL13A1	59.09622059	-6.299861231	0.87358312	-7.211518959	5.53E-13	1.82E-10
RP11-459E5.1	22.33335645	-5.54009337	0.768777328	-7.206369341	5.75E-13	1.87E-10
CARS	869.0208254	-0.950306443	0.131960057	-7.201470408	5.96E-13	1.91E-10
EFCAB5	13.35297601	2.97693798	0.415105527	7.17152095	7.42E-13	2.34E-10
RTN4	3730.548094	-0.901707831	0.125845258	-7.16521105	7.77E-13	2.42E-10
SLIT3	118.9483558	-5.874227783	0.821059818	-7.15444558	8.40E-13	2.58E-10
PID1	14.10345208	-6.054545372	0.846730676	-7.150497251	8.65E-13	2.63E-10
RP11-366L20.2	224.1564079	5.278314078	0.738615462	7.146227431	8.92E-13	2.67E-10
JARID2	1391.087975	1.159753734	0.162574267	7.133685769	9.77E-13	2.89E-10
SLC37A2	296.3981159	-3.863484472	0.54346083	-7.10903943	1.17E-12	3.42E-10
CST1	83.13064677	-7.088082933	0.997897296	-7.103018481	1.22E-12	3.49E-10
KCNK2	106.0778841	4.013813026	0.565110286	7.102707432	1.22E-12	3.49E-10
RP11-116D17.3	65.58835836	4.906630894	0.692852103	7.081786819	1.42E-12	3.97E-10
RP11-51M18.1	83.59025277	-7.457606659	1.053103049	-7.081554519	1.43E-12	3.97E-10
H19	1561.862802	-5.472432829	0.773283154	-7.076880963	1.47E-12	4.06E-10
MRGBP	675.2865166	-1.152289953	0.163074862	-7.066018267	1.59E-12	4.34E-10
GRIK3	50.52407716	5.821130118	0.825548659	7.051225941	1.77E-12	4.77E-10
CTNND2	40.98794273	-7.568163265	1.074143301	-7.045766853	1.84E-12	4.90E-10
GRAMD1B	442.7848207	-4.75702781	0.676256029	-7.034359188	2.00E-12	5.26E-10
LGALS9	111.1095586	3.777582143	0.540358532	6.9908809	2.73E-12	7.10E-10
HES2	40.20627012	-5.406484068	0.773891683	-6.986099198	2.83E-12	7.26E-10
HS3ST3A1	35.83105559	-6.814294364	0.978918515	-6.961043498	3.38E-12	8.59E-10
PPARGC1B	360.1102521	1.477732804	0.212836304	6.943048599	3.84E-12	9.65E-10
TMEM55A	780.8896356	1.175177839	0.169560058	6.930746869	4.19E-12	1.03E-09
ZBTB10	953.7278347	1.788675218	0.258099518	6.930176509	4.20E-12	1.03E-09
LPGAT1	2299.419268	1.023417708	0.147734171	6.927427175	4.29E-12	1.04E-09
FAM46B	249.0534829	3.399486965	0.493147851	6.893443736	5.45E-12	1.31E-09
MCTP2	357.5722611	-5.703366928	0.827980749	-6.88828446	5.65E-12	1.35E-09
ZNF618	790.5078015	1.608323848	0.233601402	6.884906663	5.78E-12	1.37E-09
FOXN3	875.2481636	1.426129925	0.207275339	6.880364705	5.97E-12	1.40E-09
RNF181	731.9832001	-0.870799912	0.126681288	-6.873942664	6.25E-12	1.45E-09
RP11-540A21.2	22.38718441	-1.601835179	0.233446012	-6.861694332	6.80E-12	1.56E-09
ALDH1A2	25.16257339	-3.548820551	0.518830899	-6.84003316	7.92E-12	1.80E-09
CASC14	16.32875049	3.221179445	0.471288787	6.834831497	8.21E-12	1.85E-09
BCAN	2645.867151	3.737447108	0.547054069	6.83195194	8.38E-12	1.87E-09
RBMS3	459.3401567	2.794369563	0.409340434	6.826517321	8.70E-12	1.92E-09
RP11-465B22.3	52.10247734	-2.74219521	0.401894656	-6.823169122	8.91E-12	1.95E-09
ADRM1	1932.480351	-0.918368496	0.134699708	-6.817895224	9.24E-12	2.00E-09
RP11-789C17.1	18.36679963	2.132484582	0.313001775	6.813011149	9.56E-12	2.04E-09
WDR66	49.17821897	-3.29149461	0.483181232	-6.812132575	9.62E-12	2.04E-09
FLJ00418	21.18649531	2.446259511	0.359491356	6.804779772	1.01E-11	2.13E-09
GAL3ST1	45.11846902	5.146098654	0.757257352	6.795706431	1.08E-11	2.25E-09
NTSR1	36.09583167	-4.868599991	0.719771047	-6.764095345	1.34E-11	2.78E-09
SERPINF1	3370.023583	3.710553387	0.548772004	6.761557363	1.37E-11	2.80E-09
DNAH5	13.64860734	-5.179955086	0.767019775	-6.753352728	1.44E-11	2.94E-09
HKDC1	323.3430651	4.243155911	0.629743053	6.737916189	1.61E-11	3.24E-09
MPP7	52.53271189	-6.240516191	0.927804856	-6.726108569	1.74E-11	3.48E-09
KLHDC8B	393.5619223	1.450273838	0.21629633	6.705032111	2.01E-11	3.99E-09
NRP1	64.1770133	-4.305567659	0.643620968	-6.689601296	2.24E-11	4.40E-09
ZKSCAN8	1291.085261	0.914528857	0.136766246	6.686802385	2.28E-11	4.44E-09
EFHD2	1305.67491	-1.550496942	0.231987653	-6.683532182	2.33E-11	4.51E-09
AC022596.6	13.87135801	5.094929617	0.763077905	6.676814497	2.44E-11	4.68E-09
PFKFB2	1666.331659	1.781057986	0.267321327	6.662610899	2.69E-11	5.11E-09
TBCK	288.6964061	1.050069384	0.158288848	6.633881012	3.27E-11	6.17E-09
PPAPDC1A	130.075231	-4.552175632	0.688815528	-6.608700655	3.88E-11	7.25E-09
KCNIP2	74.56362462	1.687422667	0.25585865	6.595136288	4.25E-11	7.88E-09
MCF2	12.55946435	-5.207469665	0.792353246	-6.572156663	4.96E-11	9.13E-09
PHF21B	56.85327031	-5.761784154	0.878081982	-6.561783837	5.32E-11	9.71E-09
MECOM	40.08320762	-4.570762779	0.69753814	-6.552706605	5.65E-11	1.02E-08
RND2	54.81101476	3.961393007	0.605852824	6.538540134	6.21E-11	1.12E-08
CTF1	11.18614667	3.877304707	0.59358401	6.532023511	6.49E-11	1.16E-08
HCLS1	114.0760775	6.10399358	0.935898259	6.522069595	6.93E-11	1.23E-08
FAM63A	400.379385	1.209412604	0.185771315	6.510222567	7.50E-11	1.32E-08
NPPC	18.3343486	-7.94487979	1.221117673	-6.506236019	7.71E-11	1.34E-08
TUFMP1	43.30714248	-5.914922127	0.910202316	-6.498469653	8.11E-11	1.41E-08
ABHD12B	26.31679296	4.174757406	0.643583252	6.486740281	8.77E-11	1.51E-08
TAF11	718.6534487	1.049908482	0.161917114	6.484234146	8.92E-11	1.52E-08
N4BP2L1	141.1217132	2.502764187	0.386136088	6.481559912	9.08E-11	1.54E-08
KCP	103.7167893	-4.131940159	0.638021648	-6.476175489	9.41E-11	1.58E-08
GNA14	43.70911213	7.453222634	1.151566228	6.472248361	9.66E-11	1.61E-08
SLC14A1	98.0307608	-7.124690841	1.10113637	-6.470307432	9.78E-11	1.62E-08
FOSL1	352.6832602	-3.112875404	0.481612431	-6.463444884	1.02E-10	1.69E-08
LRRC1	621.0290595	2.476782203	0.383609704	6.45651603	1.07E-10	1.75E-08
CACNA1E	73.13300678	-6.573030079	1.019314856	-6.448478642	1.13E-10	1.82E-08
CACNA2D4	117.4710506	-4.659654441	0.722608038	-6.448384462	1.13E-10	1.82E-08
C6orf89	2394.07577	0.98049919	0.152158097	6.443950144	1.16E-10	1.86E-08
IGSF9	27.24623635	-4.305010876	0.670228061	-6.423202977	1.33E-10	2.12E-08
RP11-458N5.1	17.15695728	2.123056489	0.330992175	6.414219577	1.42E-10	2.22E-08
TMPRSS13	124.7118162	-7.100024479	1.106684137	-6.415583491	1.40E-10	2.22E-08
MRPL17	1035.70747	-1.009609724	0.15752599	-6.409162836	1.46E-10	2.28E-08
CCNI	3273.064527	0.728185176	0.113673716	6.405923941	1.49E-10	2.30E-08
CDH13	134.5458847	-7.497549663	1.170234492	-6.406878034	1.49E-10	2.30E-08
RP11-356I2.4	38.70556355	-2.511579772	0.393091234	-6.389304957	1.67E-10	2.55E-08
FERMT3	147.5804173	3.773478636	0.590954771	6.385393304	1.71E-10	2.60E-08
GALNT2	3232.99921	-1.834640138	0.287508669	-6.381164585	1.76E-10	2.65E-08
GAS2	115.9742853	3.630782059	0.569327535	6.377316812	1.80E-10	2.70E-08
PASD1	87.96058094	-7.335589532	1.150659382	-6.375118166	1.83E-10	2.72E-08
SYNC	31.37308261	-2.428583631	0.381317161	-6.36893348	1.90E-10	2.82E-08
TDRD12	134.3725918	6.721469693	1.056746985	6.360528856	2.01E-10	2.96E-08
RIN3	466.7552169	1.727536199	0.272176177	6.347124938	2.19E-10	3.21E-08
ZBTB37	876.5250867	1.304574531	0.206112097	6.329441846	2.46E-10	3.57E-08
FENDRR	19.0724806	-7.950637232	1.258159808	-6.319258637	2.63E-10	3.79E-08
LUCAT1	28.69685092	-4.919619958	0.778694194	-6.317781737	2.65E-10	3.81E-08
HTRA2	478.9823675	-0.816648724	0.129438412	-6.309168306	2.81E-10	3.98E-08
MAFK	654.0826591	-2.416649224	0.383002262	-6.309751838	2.79E-10	3.98E-08
ADM2	25.18603442	-2.440347714	0.387564112	-6.296629737	3.04E-10	4.29E-08
MAMDC2	173.6424519	4.0616034	0.645254554	6.294575334	3.08E-10	4.32E-08
A4GALT	42.95110202	-5.665749863	0.900706218	-6.290341678	3.17E-10	4.41E-08
WDR64	16.40894928	5.514047044	0.8785309	6.276440642	3.46E-10	4.76E-08
ZNF318	1071.121449	1.027406632	0.163687187	6.276646648	3.46E-10	4.76E-08
PMAIP1	268.031142	-2.758003264	0.439723737	-6.272127312	3.56E-10	4.87E-08
EMCN	49.95761674	5.850965318	0.934053987	6.264054754	3.75E-10	5.10E-08
TNFAIP3	849.025028	-2.686108015	0.429179148	-6.25871044	3.88E-10	5.25E-08
SGK3	482.8432075	2.164572036	0.346090609	6.254350683	3.99E-10	5.36E-08
MIR210HG	156.847421	-2.137289105	0.341786504	-6.253287002	4.02E-10	5.37E-08
PDZD11	524.893118	-0.727597943	0.116446568	-6.248341666	4.15E-10	5.51E-08
CD70	170.6155778	-5.417230334	0.86735619	-6.245681298	4.22E-10	5.57E-08
RIN1	217.9679223	-1.817609413	0.292041503	-6.223805153	4.85E-10	6.37E-08
HEPH	23.42211438	6.939202593	1.115104419	6.222917311	4.88E-10	6.38E-08
KRT80	147.8256037	-4.399396929	0.708101751	-6.212944571	5.20E-10	6.76E-08
HTRA3	151.0156806	-6.972976041	1.122730952	-6.210727536	5.27E-10	6.81E-08
SCFD2	490.2412812	1.398629017	0.225891791	6.191588504	5.96E-10	7.65E-08
BRAF	721.0060094	0.736152618	0.118917957	6.190424373	6.00E-10	7.67E-08
BAK1	701.6501189	1.055351204	0.170771981	6.179885015	6.41E-10	8.11E-08
ZKSCAN3	155.4980255	1.110273212	0.179656398	6.179981462	6.41E-10	8.11E-08
OR2C3	21.31308282	-5.244441899	0.849614597	-6.172730459	6.71E-10	8.44E-08
RP11-318G21.4	85.47483511	5.818316081	0.943990807	6.16353045	7.11E-10	8.90E-08
DNTTIP1	557.0637757	-0.987929235	0.160480038	-6.156087997	7.46E-10	9.27E-08
RBP1	13.58850059	7.132272576	1.159065941	6.153465753	7.58E-10	9.38E-08
SERPING1	344.4562995	4.429474285	0.720074355	6.151412353	7.68E-10	9.45E-08
MT-ND1	29453.8213	1.555805768	0.253614454	6.134531156	8.54E-10	1.03E-07
OGFR	1192.563783	-1.133289157	0.184719999	-6.135173028	8.51E-10	1.03E-07
ROPN1L	11.43297602	-3.796320559	0.618760572	-6.135362745	8.50E-10	1.03E-07
RP11-597K23.2	12.65560328	-5.552299827	0.905330467	-6.13289846	8.63E-10	1.04E-07
MAP3K1	1255.849394	1.211861972	0.197900394	6.123595563	9.15E-10	1.10E-07
GJB6	48.80673908	8.042659308	1.315829797	6.112233761	9.82E-10	1.17E-07
SCN1B	148.5747352	2.40562416	0.393845135	6.108045899	1.01E-09	1.20E-07
BTN3A1	725.4524243	0.989509186	0.162049949	6.106198688	1.02E-09	1.21E-07
GJB2	271.3250117	4.527616332	0.742204002	6.100231632	1.06E-09	1.24E-07
GPATCH11	425.0615177	-0.607323296	0.099576225	-6.099079303	1.07E-09	1.25E-07
STAC	16.71200886	-7.42128802	1.217340052	-6.096314672	1.09E-09	1.26E-07
SYTL5	289.9865391	-4.39518045	0.721058658	-6.095454788	1.09E-09	1.26E-07
TGM2	644.6722926	-3.824994549	0.628106357	-6.08972431	1.13E-09	1.30E-07
ASAP1	2584.190398	0.966058612	0.158943933	6.077983561	1.22E-09	1.40E-07
COL14A1	194.1952296	4.077672456	0.671026232	6.076770564	1.23E-09	1.40E-07
ARFRP1	651.2551721	-0.906654516	0.149239656	-6.075158181	1.24E-09	1.41E-07
RNASE6	27.87963017	4.803384777	0.794467156	6.046045754	1.48E-09	1.68E-07
ATP5E	4446.1022	-0.81147783	0.134280277	-6.043164692	1.51E-09	1.70E-07
ASTN1	18.70404783	-6.612852801	1.09537243	-6.037081654	1.57E-09	1.75E-07
PSG4	21.51631943	-6.919732181	1.146302871	-6.036565339	1.57E-09	1.75E-07
PRG4	21.13399769	-3.892929571	0.646172923	-6.024594087	1.70E-09	1.87E-07
PTPRM	3463.87936	1.475882491	0.244962697	6.024927514	1.69E-09	1.87E-07
FADD	360.4711335	-1.554538424	0.25845607	-6.014710446	1.80E-09	1.98E-07
NUDT4	2062.086375	0.856806463	0.142522791	6.011715452	1.84E-09	2.01E-07
COL6A3	744.3138787	-4.814763171	0.801097833	-6.010206207	1.85E-09	2.02E-07
RP3-527G5.1	39.85879832	-5.295974553	0.881499701	-6.007914181	1.88E-09	2.03E-07
POSTN	6847.362335	6.388498583	1.063653088	6.006186278	1.90E-09	2.05E-07
NT5E	666.4553939	-3.411166104	0.56827708	-6.002645934	1.94E-09	2.08E-07
FPGT-TNNI3K	15.1810706	2.191337328	0.365123073	6.001640248	1.95E-09	2.09E-07
EDNRB	7421.551218	2.341874519	0.390884222	5.99122295	2.08E-09	2.20E-07
KCTD1	302.6319079	1.13911255	0.190140237	5.990907375	2.09E-09	2.20E-07
PLB1	120.9441827	-4.128836907	0.689057842	-5.992003367	2.07E-09	2.20E-07
KRT15	26.59349377	-5.601077127	0.935456881	-5.987531055	2.13E-09	2.23E-07
DISP1	276.0830444	1.934513065	0.323282654	5.983968025	2.18E-09	2.27E-07
KLHDC3	1783.792102	1.413438034	0.236259855	5.982556944	2.20E-09	2.28E-07
GLRX	214.1239693	-1.574454656	0.263571106	-5.973548007	2.32E-09	2.40E-07
IGF1	35.7544316	-3.75157697	0.628449542	-5.969575472	2.38E-09	2.44E-07
PYHIN1	18.72239536	5.227408852	0.875743467	5.969109734	2.39E-09	2.44E-07
USP30	288.414011	0.711482041	0.119199443	5.968836942	2.39E-09	2.44E-07
ARID5B	961.4485192	1.824689632	0.305837061	5.966214906	2.43E-09	2.47E-07
KIF13A	2303.202202	1.413868501	0.23730957	5.957907656	2.55E-09	2.59E-07
PTPN22	11.63707801	-4.859392145	0.816227232	-5.953479565	2.63E-09	2.65E-07
GNAQ	1111.035743	0.921360272	0.154798933	5.95198075	2.65E-09	2.66E-07
TRIM38	628.0254622	0.820322915	0.137937751	5.947051545	2.73E-09	2.72E-07
USP49	388.5795204	1.486464923	0.249942715	5.947222434	2.73E-09	2.72E-07
DLK1	88.75599176	-7.533748613	1.26722362	-5.945082223	2.76E-09	2.74E-07
CD163L1	13.86943701	-5.905395856	0.99514094	-5.934230637	2.95E-09	2.91E-07
RGS19	238.8162298	-0.965892493	0.163689199	-5.90077108	3.62E-09	3.55E-07
ZMYND12	21.73831377	1.853462742	0.315005045	5.883914473	4.01E-09	3.92E-07
HPGD	1760.601841	3.634057444	0.617719743	5.883019745	4.03E-09	3.93E-07
XDH	7.232367787	-4.995706187	0.850585392	-5.873256508	4.27E-09	4.15E-07
MAPK14	1291.973734	0.834638468	0.14218208	5.870208609	4.35E-09	4.21E-07
SNX22	217.5886984	3.034777354	0.517863011	5.860193312	4.62E-09	4.45E-07
TIPIN	202.3348722	-0.806981763	0.13775978	-5.857890919	4.69E-09	4.49E-07
TPRKB	392.4810699	-0.95052876	0.162375069	-5.853908261	4.80E-09	4.58E-07
SLFN13	100.8711271	3.404551204	0.582590764	5.843812523	5.10E-09	4.85E-07
ABCA8	337.6361559	3.475256114	0.595031385	5.840458511	5.21E-09	4.92E-07
PCSK9	60.00657303	-4.496778435	0.769988382	-5.840060113	5.22E-09	4.92E-07
ITIH5	1785.27148	-5.220385747	0.89410883	-5.838646901	5.26E-09	4.94E-07
AIF1L	1517.356067	2.288616036	0.392057675	5.837447355	5.30E-09	4.96E-07
BNIP3	1399.450709	-2.235987847	0.383210686	-5.834878638	5.38E-09	5.01E-07
UBASH3B	315.1906436	-2.196095703	0.376563673	-5.831937224	5.48E-09	5.08E-07
MYOC	316.5106477	7.200477874	1.235293402	5.828961655	5.58E-09	5.15E-07
RBP7	30.1823998	4.347918202	0.746828668	5.821841596	5.82E-09	5.36E-07
ANKH	2454.497532	-2.934499122	0.504416215	-5.817614574	5.97E-09	5.47E-07
SLMO2	1507.083937	-0.758973883	0.13068249	-5.807770284	6.33E-09	5.78E-07
LINC00680	119.2480235	1.028111475	0.177283032	5.799266097	6.66E-09	6.06E-07
FAM198B	1455.416544	3.060006051	0.528215638	5.793100075	6.91E-09	6.26E-07
RP6-109B7.3	97.80810592	-1.247408873	0.21541634	-5.79068826	7.01E-09	6.33E-07
KRT86	21.97173954	-6.84400448	1.182790822	-5.786318554	7.19E-09	6.47E-07
LINC00504	157.14158	-4.344079116	0.75307515	-5.768453672	8.00E-09	7.14E-07
MDGA1	154.6617858	-3.571456306	0.619091106	-5.768870315	7.98E-09	7.14E-07
ASB11	184.533519	4.943862324	0.857377268	5.766262422	8.10E-09	7.21E-07
PI15	1238.885213	3.305880874	0.573431148	5.765087732	8.16E-09	7.23E-07
LYPD1	211.9414522	-3.24489187	0.563337415	-5.760121344	8.41E-09	7.42E-07
AGT	172.0419171	4.332149659	0.752348445	5.758169224	8.50E-09	7.48E-07
RAPGEF2	1068.852742	1.264301366	0.219762253	5.753041528	8.77E-09	7.68E-07
CACFD1	212.1363959	1.280487207	0.222705451	5.749689557	8.94E-09	7.80E-07
PGK1	16347.99875	-1.39079494	0.241955509	-5.748143305	9.02E-09	7.84E-07
RIMS2	296.3970397	4.792579388	0.833826923	5.747690865	9.05E-09	7.84E-07
WDR54	348.8398395	-1.593491366	0.277530878	-5.741672337	9.37E-09	8.09E-07
JRK	1243.053225	0.984544732	0.171534365	5.739635519	9.49E-09	8.13E-07
MAFF	693.1016064	-1.662346587	0.289602657	-5.74009438	9.46E-09	8.13E-07
CCL20	16.35830126	-3.011846676	0.52484373	-5.738558934	9.55E-09	8.15E-07
P4HA3	69.38854168	-3.985967824	0.694724409	-5.737480609	9.61E-09	8.17E-07
TMEM257	17.42021801	4.718943333	0.823186719	5.732530938	9.89E-09	8.38E-07
RASSF7	228.9789539	-1.107938435	0.193486311	-5.726185126	1.03E-08	8.67E-07
KIAA1644	49.31957458	-4.150421144	0.725461788	-5.721074783	1.06E-08	8.90E-07
COL5A1	226.5691147	-4.678792795	0.821468572	-5.69564431	1.23E-08	1.03E-06
PLN	34.94519692	5.58544125	0.981436375	5.691088481	1.26E-08	1.05E-06
B3GALT5	7.153296195	-7.085073655	1.245491077	-5.688578415	1.28E-08	1.07E-06
IL10	10.17508866	-6.210861104	1.092314431	-5.685964523	1.30E-08	1.08E-06
LHFPL2	2249.141783	1.431636644	0.251910652	5.683112774	1.32E-08	1.09E-06
UBR2	870.6105295	0.827637129	0.14563526	5.682944701	1.32E-08	1.09E-06
COPB1	2608.350222	-0.707677032	0.124670731	-5.676368679	1.38E-08	1.13E-06
GPR55	18.12657858	-3.473982723	0.612503411	-5.671776941	1.41E-08	1.16E-06
GLDC	62.8336457	-3.2003065	0.565506903	-5.659182025	1.52E-08	1.23E-06
XXbac-BPGBPG55C20.2	45.6292675	1.742422925	0.307872299	5.659563823	1.52E-08	1.23E-06
ITM2A	363.4593238	-5.619633258	0.994472046	-5.650871014	1.60E-08	1.29E-06
SLC15A3	105.0334394	3.883647613	0.687714195	5.647182565	1.63E-08	1.32E-06
RP11-115J16.1	20.64184018	-7.909263408	1.402553467	-5.63918852	1.71E-08	1.37E-06
CXorf65	10.08628805	2.282477802	0.405067915	5.634802757	1.75E-08	1.40E-06
KIAA1199	378.6273199	-2.799384584	0.496836966	-5.634412847	1.76E-08	1.40E-06
NRG1	44.29060437	-5.740804471	1.021313136	-5.621003266	1.90E-08	1.50E-06
ZNF330	884.45998	0.741906034	0.131954722	5.622428832	1.88E-08	1.50E-06
PTPRN2	14.23860703	-4.62974785	0.824101259	-5.617935662	1.93E-08	1.53E-06
SOX4	2035.753184	1.447207594	0.258390155	5.600861969	2.13E-08	1.68E-06
RP6-91H8.3	6.716946082	-6.034534744	1.077676822	-5.599577371	2.15E-08	1.69E-06
GLTSCR1L	489.2384004	1.196938691	0.214044259	5.592014934	2.24E-08	1.76E-06
ZKSCAN4	150.9164369	0.833159412	0.149010399	5.591283676	2.25E-08	1.76E-06
ZSCAN30	279.7167103	1.088700729	0.19486309	5.587003325	2.31E-08	1.79E-06
RP11-30P6.6	4.28349942	-3.247618891	0.581461787	-5.585266245	2.33E-08	1.81E-06
GSTA4	392.0458206	1.455527015	0.260718702	5.582748783	2.37E-08	1.83E-06
USP38	442.0482541	0.599311344	0.107381858	5.581122892	2.39E-08	1.84E-06
RP11-167B3.1	6.942804772	-6.552655784	1.175874258	-5.572582052	2.51E-08	1.92E-06
MRPL33	574.5768598	-0.55983406	0.100542304	-5.568144329	2.57E-08	1.97E-06
NNMT	213.7166009	-4.537331094	0.81637347	-5.557911006	2.73E-08	2.08E-06
FOXC2	11.74904885	-7.840365372	1.411592171	-5.554270939	2.79E-08	2.12E-06
RP11-428J1.4	16.27192069	2.295623264	0.413593757	5.550430158	2.85E-08	2.16E-06
RASSF10	11.54300344	4.655518505	0.839005275	5.548854871	2.88E-08	2.17E-06
CDKAL1	330.2664191	0.928991356	0.167468355	5.547265058	2.90E-08	2.18E-06
SLC9A1	597.1511872	1.0452549	0.188917441	5.532866069	3.15E-08	2.36E-06
LAMC2	14.93541928	-3.092164707	0.559029888	-5.531304809	3.18E-08	2.37E-06
SNX27	687.2460336	0.709221129	0.128247454	5.530099075	3.20E-08	2.38E-06
OLFM3	50.4635806	5.49735037	0.996121846	5.518752942	3.41E-08	2.53E-06
CXCL3	11.90420945	-3.130151695	0.567307528	-5.517557126	3.44E-08	2.54E-06
ATP1B2	124.3865868	4.192894621	0.760787441	5.511256354	3.56E-08	2.63E-06
PRSS22	7.041115459	-5.639796913	1.023608402	-5.5097212	3.59E-08	2.64E-06
DPP4	24.71978922	-3.242950618	0.588767242	-5.508035072	3.63E-08	2.66E-06
PHYHD1	33.40320533	4.179886357	0.759375232	5.504375417	3.70E-08	2.71E-06
MMEL1	28.55444057	3.597661726	0.653897766	5.501871876	3.76E-08	2.74E-06
RIMKLBP2	14.20751177	1.776186566	0.323235837	5.495017447	3.91E-08	2.84E-06
DUSP22	1101.379391	1.137528236	0.207134964	5.49172489	3.98E-08	2.87E-06
TAF8	449.4492468	0.680081554	0.123816519	5.492656057	3.96E-08	2.87E-06
AGAP2	34.64792132	-3.389759277	0.61737278	-5.490619906	4.01E-08	2.88E-06
INSC	88.65253561	5.175198768	0.942998576	5.488023946	4.06E-08	2.92E-06
MUC7	23.71870137	4.866551287	0.886953624	5.486815944	4.09E-08	2.93E-06
KCNK13	12.8446012	-5.682800844	1.037009908	-5.47998703	4.25E-08	3.03E-06
ATG2B	903.642966	0.808059392	0.147574308	5.475610241	4.36E-08	3.08E-06
GPBP1	1268.57739	0.516266433	0.094274755	5.476189629	4.35E-08	3.08E-06
HADH	776.1917239	0.693477243	0.12664311	5.475838704	4.35E-08	3.08E-06
RARB	276.1004479	3.248033869	0.593541577	5.472293762	4.44E-08	3.13E-06
C6orf62	3243.041206	0.596702094	0.109175116	5.465550333	4.61E-08	3.23E-06
PCK1	7.298268242	-5.901357619	1.079656758	-5.465957189	4.60E-08	3.23E-06
MVB12B	449.1478492	1.333610883	0.244064539	5.464173068	4.65E-08	3.25E-06
RELT	287.5132818	-1.362809063	0.249429239	-5.463710146	4.66E-08	3.25E-06
SCAMP4	586.1540877	0.708950665	0.129806344	5.46160261	4.72E-08	3.27E-06
FAM13C	10.86104104	-3.978931314	0.730038809	-5.450301084	5.03E-08	3.46E-06
GAPDHP15	3.30227938	2.479334876	0.454929908	5.449927196	5.04E-08	3.46E-06
SEC14L6	18.16864909	6.643901452	1.219032766	5.450141815	5.03E-08	3.46E-06
TBC1D22B	325.9263578	0.796049251	0.14602926	5.451299619	5.00E-08	3.46E-06
C20orf26	149.4839451	-4.374523013	0.803084688	-5.447150317	5.12E-08	3.50E-06
HTR7	6.4958741	-3.856186913	0.708063479	-5.446103389	5.15E-08	3.50E-06
SPATA24	32.89397971	-1.201666393	0.220634868	-5.44640295	5.14E-08	3.50E-06
MT-RNR2	88175.46576	1.681593306	0.309077339	5.4406878	5.31E-08	3.60E-06
TM4SF1-AS1	4.776041393	-5.150461667	0.947866564	-5.433741272	5.52E-08	3.73E-06
SPATA6	335.0595116	1.000507017	0.184435523	5.42469802	5.81E-08	3.91E-06
C1orf127	5.301660593	3.818194042	0.704256251	5.421597657	5.91E-08	3.96E-06
TBC1D4	2105.728417	1.877189885	0.346246604	5.421540208	5.91E-08	3.96E-06
IGF2BP1	202.5927008	-4.421305539	0.816206665	-5.416894675	6.06E-08	4.05E-06
HEYL	19.33506301	5.991765811	1.106334399	5.415872285	6.10E-08	4.06E-06
MMP15	1480.283023	2.73489624	0.505399219	5.411358265	6.25E-08	4.14E-06
ZNF622	611.6395638	-0.965616888	0.178425155	-5.411887635	6.24E-08	4.14E-06
RGS10	422.3570344	-2.426192162	0.448616059	-5.408170556	6.37E-08	4.21E-06
RP11-417E7.1	6.714353421	-3.268079262	0.604493056	-5.406313984	6.43E-08	4.23E-06
SPATA5	211.9535381	0.823855274	0.152375323	5.406749981	6.42E-08	4.23E-06
FHL2	822.7365266	-2.298988748	0.425454132	-5.40361128	6.53E-08	4.27E-06
RPS6KA6	15.52869852	6.803397133	1.259072326	5.403499858	6.54E-08	4.27E-06
GLB1L3	10.88520456	-5.30064842	0.981137058	-5.40255653	6.57E-08	4.28E-06
LEMD2	1232.086206	0.634794052	0.117604687	5.397693479	6.75E-08	4.38E-06
RP11-457M11.5	36.8630247	1.832320905	0.339717007	5.393668464	6.90E-08	4.47E-06
RP11-874J12.4	4.489441906	-3.785675721	0.702065702	-5.39219579	6.96E-08	4.50E-06
TAGLN	89.88198822	1.502915164	0.278882507	5.389062156	7.08E-08	4.56E-06
ZSCAN9	322.1730289	0.83700143	0.15540571	5.385911691	7.21E-08	4.63E-06
UBN2	765.2703364	0.791949832	0.147069175	5.38487983	7.25E-08	4.64E-06
CCDC104	501.8067302	-0.914493043	0.169962848	-5.380546721	7.43E-08	4.73E-06
GRM1	22.10418704	2.65385799	0.493273141	5.380098302	7.44E-08	4.73E-06
PLCD1	159.8573043	1.225371472	0.227784416	5.379522844	7.47E-08	4.73E-06
ZNF37A	436.5023345	0.863479477	0.160503919	5.379803086	7.46E-08	4.73E-06
BAI1	273.784348	3.527251922	0.655864065	5.378022842	7.53E-08	4.76E-06
CHGB	45.36212466	-4.138423631	0.769576419	-5.377534353	7.55E-08	4.76E-06
ARFGAP1	3555.601321	-1.051210989	0.195950647	-5.36467221	8.11E-08	5.10E-06
KCNQ1	32.76485175	-6.034643332	1.125951896	-5.359592496	8.34E-08	5.23E-06
FAM219A	490.9981769	-0.976643042	0.182360188	-5.355571593	8.53E-08	5.33E-06
CTC-462L7.1	27.38043914	1.124410061	0.210012963	5.35400312	8.60E-08	5.36E-06
SLC6A12	69.48748328	-4.523744991	0.845681492	-5.349230216	8.83E-08	5.49E-06
AC093620.5	5.718729819	2.478010344	0.46338862	5.34758567	8.91E-08	5.53E-06
RGMA	50.8497564	3.68554937	0.689802	5.342909077	9.15E-08	5.66E-06
GSTO1	3105.186032	-1.332343453	0.249430696	-5.341537654	9.22E-08	5.67E-06
KIAA1109	1416.656594	0.769582805	0.144070551	5.341707944	9.21E-08	5.67E-06
TM4SF1	1803.118417	-2.928472319	0.548465189	-5.339395054	9.33E-08	5.72E-06
STC1	517.2478637	-3.998856921	0.74944323	-5.335770289	9.51E-08	5.82E-06
POU6F2	21.30592822	6.976940325	1.307916397	5.334393194	9.59E-08	5.85E-06
IGFN1	139.2115358	-3.753188327	0.704300968	-5.328955233	9.88E-08	5.98E-06
RHOBTB3	3078.089064	1.189541872	0.223207941	5.329299063	9.86E-08	5.98E-06
ZSCAN31	70.12983427	0.979587746	0.183810213	5.329343412	9.86E-08	5.98E-06
KCNK1	31.64532455	-7.782110572	1.461717862	-5.323948469	1.02E-07	6.11E-06
SP1	1761.184533	0.689357391	0.129484033	5.323879513	1.02E-07	6.11E-06
ZNF438	131.9469453	0.967622486	0.181744258	5.324088351	1.01E-07	6.11E-06
GLT8D2	20.94870762	-3.3418207	0.628036283	-5.321063114	1.03E-07	6.19E-06
PBRM1	1621.722962	0.826944502	0.155606474	5.314332249	1.07E-07	6.40E-06
RP11-545E17.3	32.3165828	-1.705460365	0.320955882	-5.313690946	1.07E-07	6.41E-06
SNX18	868.4997502	1.096388827	0.206559373	5.307862861	1.11E-07	6.60E-06
PLCH2	50.69866485	-4.163981448	0.784861752	-5.305369304	1.12E-07	6.67E-06
PDE2A	34.51886213	-2.472375392	0.466081127	-5.304603106	1.13E-07	6.68E-06
C10orf85	2.35231479	-3.423699827	0.646205245	-5.298161616	1.17E-07	6.90E-06
CLASP2	1441.6772	0.833719731	0.157368766	5.297872958	1.17E-07	6.90E-06
BARX1	19.74475868	-5.176656462	0.977943372	-5.293411263	1.20E-07	7.05E-06
UBL7-AS1	58.30955173	-0.795607947	0.150562698	-5.284230139	1.26E-07	7.40E-06
RP11-173M11.2	11.50995445	1.856866472	0.351532137	5.282209725	1.28E-07	7.46E-06
CES1	61.32034856	-5.03997038	0.954583289	-5.279759703	1.29E-07	7.54E-06
RP11-359E7.2	28.51434417	1.980215767	0.375084447	5.279386501	1.30E-07	7.54E-06
AC021218.2	2.49826491	-4.981805574	0.944048609	-5.277064685	1.31E-07	7.62E-06
AC005152.2	28.23424523	3.744158636	0.7101611	5.27226658	1.35E-07	7.78E-06
ZBTB7C	36.9757131	3.970867419	0.753090459	5.27276288	1.34E-07	7.78E-06
PTK2	2176.794044	0.699477261	0.132685627	5.271688247	1.35E-07	7.79E-06
ADAM12	393.4765122	2.459794354	0.467065543	5.266486448	1.39E-07	7.99E-06
CD109	2344.150644	-1.718056826	0.326323665	-5.264885787	1.40E-07	8.04E-06
BRPF3	724.2510566	0.815777763	0.155068337	5.260762972	1.43E-07	8.15E-06
CTLA4	47.55619172	-3.879673247	0.737561601	-5.26013453	1.44E-07	8.15E-06
POLE4	615.9693686	-0.710430369	0.135018714	-5.261717794	1.43E-07	8.15E-06
PTPN1	1678.967924	-0.67158576	0.127676914	-5.260040658	1.44E-07	8.15E-06
TWIST2	11.96990859	-3.437103893	0.653333824	-5.260869356	1.43E-07	8.15E-06
SPRED1	2138.167741	1.057517915	0.201071935	5.259400884	1.45E-07	8.16E-06
SECTM1	26.17876815	-5.227603523	0.994620451	-5.255877774	1.47E-07	8.29E-06
TBC1D2	98.02512091	-1.699987518	0.323457246	-5.255679189	1.47E-07	8.29E-06
GABRE	116.7475458	-6.890919681	1.31243538	-5.250483024	1.52E-07	8.51E-06
STK38	692.1446679	0.800378826	0.152620938	5.244226867	1.57E-07	8.78E-06
PIFO	18.23601059	2.389003242	0.455690179	5.242604189	1.58E-07	8.84E-06
NHS	71.71303927	-4.242295518	0.809667592	-5.239552083	1.61E-07	8.94E-06
RP5-874C20.3	309.8492496	0.807480001	0.154113924	5.239500631	1.61E-07	8.94E-06
PSMA4	2058.323027	-0.488219483	0.093230565	-5.236689089	1.63E-07	9.06E-06
APPL2	922.9110918	0.805897739	0.153972682	5.234030653	1.66E-07	9.17E-06
IFI16	5048.809634	1.019515595	0.194808454	5.233425833	1.66E-07	9.18E-06
RBM47	82.25878622	-3.395329289	0.649180962	-5.230173845	1.69E-07	9.32E-06
HPN	89.06403983	3.141426115	0.600976394	5.22720384	1.72E-07	9.45E-06
ABCA9	46.73040792	3.172266905	0.607215671	5.224283653	1.75E-07	9.57E-06
TPD52L2	2275.715279	-0.66277142	0.12690743	-5.222479256	1.77E-07	9.65E-06
IL7R	47.78628932	-4.705789713	0.901272393	-5.221273559	1.78E-07	9.69E-06
MFAP3L	454.9336848	1.556530106	0.29816482	5.220368077	1.79E-07	9.71E-06
MROH7	2.454715698	4.176771788	0.800186832	5.219745714	1.79E-07	9.72E-06
AEBP1	8253.502254	2.712267101	0.520209235	5.213800363	1.85E-07	1.00E-05
LIMK1	784.7763927	-1.069306785	0.205155053	-5.212188386	1.87E-07	1.01E-05
TRAPPC9	429.328299	0.923081686	0.177154672	5.210597457	1.88E-07	1.01E-05
IL34	18.1693257	3.293155185	0.632380803	5.207550843	1.91E-07	1.02E-05
MIR4435-1HG	402.7979903	-1.309391936	0.251324058	-5.209974515	1.89E-07	1.02E-05
STON1	394.7189237	1.862604653	0.357643284	5.207995606	1.91E-07	1.02E-05
PGAM1	5095.41317	-0.826896934	0.158828571	-5.206222855	1.93E-07	1.03E-05
PLK3	338.6895495	-1.336276896	0.256821496	-5.203134934	1.96E-07	1.04E-05
PSMD14	1292.974712	-0.693325915	0.133248026	-5.203273435	1.96E-07	1.04E-05
ZNF260	385.1350697	0.860787891	0.165458413	5.202442569	1.97E-07	1.04E-05
FAM155A	9.064600614	-8.904274202	1.713201089	-5.197448366	2.02E-07	1.07E-05
MAPK10	31.05733169	3.234952444	0.622511081	5.196618254	2.03E-07	1.07E-05
DPM1	716.703248	-0.781655828	0.15049145	-5.194021488	2.06E-07	1.08E-05
CEND1	16.73321355	-2.752889597	0.530150987	-5.192652025	2.07E-07	1.09E-05
SELENBP1	693.3543163	3.340370014	0.643411439	5.191654685	2.08E-07	1.09E-05
GFRA3	17.88451083	5.017695566	0.9677705	5.184799047	2.16E-07	1.13E-05
RP1-156L9.1	6.177011138	7.918082004	1.527530207	5.183584566	2.18E-07	1.14E-05
ZNF250	160.8989001	1.259600244	0.243160458	5.180119553	2.22E-07	1.15E-05
DCP2	771.4962031	0.646018309	0.124776984	5.17738359	2.25E-07	1.17E-05
PFKFB4	1199.545127	-2.079351345	0.401585694	-5.17785214	2.24E-07	1.17E-05
FLRT1	43.87709489	1.772259813	0.342642282	5.172332498	2.31E-07	1.19E-05
PTGS1	53.23521477	-3.63801701	0.703258667	-5.173085213	2.30E-07	1.19E-05
STK3	391.405602	0.729300806	0.140971856	5.173378775	2.30E-07	1.19E-05
MMAA	103.2442671	0.81434786	0.1575999	5.167185146	2.38E-07	1.22E-05
LRP8	773.2612781	-1.253009414	0.242643283	-5.163997946	2.42E-07	1.23E-05
PAX3	1460.580224	1.571234289	0.304228754	5.164647543	2.41E-07	1.23E-05
PFDN4	556.7354783	-0.861639753	0.166831696	-5.164724543	2.41E-07	1.23E-05
PHF20L1	1279.646973	0.713163825	0.138178155	5.161190828	2.45E-07	1.25E-05
PLCE1-AS1	11.86029111	3.219328452	0.624025191	5.158971947	2.48E-07	1.26E-05
LDHAP2	6.92163432	2.237436377	0.43397805	5.155644113	2.53E-07	1.27E-05
MAPRE2	1189.502197	1.157181041	0.224423177	5.156245709	2.52E-07	1.27E-05
SLC11A1	15.86016133	-1.821490733	0.353146233	-5.157893705	2.50E-07	1.27E-05
SLC48A1	288.9280361	1.138035913	0.220742994	5.155479201	2.53E-07	1.27E-05
MGRN1	1278.955028	0.614614763	0.119271022	5.153093788	2.56E-07	1.29E-05
ADHFE1	104.8882005	1.680088647	0.326164116	5.151052996	2.59E-07	1.30E-05
SLC6A10P	245.1216796	3.453545147	0.670610315	5.149853905	2.61E-07	1.31E-05
CDA	5.753538035	-6.453756208	1.253885327	-5.147006722	2.65E-07	1.32E-05
WDFY3	803.7937877	0.750802758	0.145847103	5.147875692	2.63E-07	1.32E-05
HTR1D	7.374051551	-5.648425396	1.097748406	-5.145464448	2.67E-07	1.33E-05
SMAGP	57.22586907	-2.688259756	0.522805717	-5.141986154	2.72E-07	1.35E-05
GPRC5C	83.95273612	4.308752997	0.838412428	5.139180733	2.76E-07	1.36E-05
TMEM176B	123.9253681	5.022000997	0.97691364	5.140680602	2.74E-07	1.36E-05
CAMK4	310.9328268	-3.156489259	0.614618481	-5.135688818	2.81E-07	1.39E-05
FGD1	729.9462523	0.962122931	0.187374132	5.134769245	2.82E-07	1.39E-05
TMEM133	216.4492817	1.761368598	0.343177302	5.132532338	2.86E-07	1.40E-05
ACSS1	1090.603612	1.391987545	0.271349974	5.129860607	2.90E-07	1.42E-05
GLA	534.7921969	-1.125667498	0.219471107	-5.129000863	2.91E-07	1.42E-05
RP11-440I14.3	3.499320832	3.851633644	0.750901898	5.129343335	2.91E-07	1.42E-05
DNAJC1	540.6806773	1.037831563	0.202466333	5.125946352	2.96E-07	1.44E-05
RP11-597A11.1	2.408828832	-7.06138465	1.377696661	-5.125500301	2.97E-07	1.44E-05
ARFIP1	591.6478585	0.738166862	0.144131012	5.121499186	3.03E-07	1.46E-05
CACNA1H	92.5504798	-3.931582582	0.767463065	-5.1228297	3.01E-07	1.46E-05
RP11-78A19.4	2.896973385	-7.340856069	1.432904252	-5.123061126	3.01E-07	1.46E-05
MAP2K1	957.6712456	-0.82401748	0.161043883	-5.116726344	3.11E-07	1.50E-05
COL24A1	184.8422304	3.246325646	0.635367817	5.109364305	3.23E-07	1.54E-05
LGALS1	6565.75873	-1.309193002	0.256271099	-5.108625224	3.25E-07	1.54E-05
PGRMC2	1269.122463	0.684238422	0.133883362	5.110705413	3.21E-07	1.54E-05
PNMAL2	2.134516871	6.566944632	1.284815917	5.111194955	3.20E-07	1.54E-05
POLR2H	932.8214639	-0.661226087	0.129376002	-5.110886689	3.21E-07	1.54E-05
POMP	1686.782633	-0.647859233	0.126806659	-5.109031646	3.24E-07	1.54E-05
REG3G	6.139656647	5.422835051	1.061463842	5.108826919	3.24E-07	1.54E-05
SNRPD2	2725.494794	-0.636261739	0.124513471	-5.109983141	3.22E-07	1.54E-05
FAM8A1	943.8993436	0.860984614	0.168662348	5.104782557	3.31E-07	1.57E-05
AL031663.2	26.21599975	-3.644999043	0.715865245	-5.091739079	3.55E-07	1.67E-05
SCRIB	2928.570542	0.974869728	0.191415087	5.092961809	3.53E-07	1.67E-05
HS3ST5	17.35480406	3.31743198	0.652311343	5.085657355	3.66E-07	1.71E-05
NGFR	290.6358125	-2.496007976	0.490751459	-5.086093849	3.66E-07	1.71E-05
PHYHIPL	19.10412689	4.001626354	0.786773841	5.086120235	3.65E-07	1.71E-05
WRAP73	597.493555	-0.55429147	0.108985742	-5.085908097	3.66E-07	1.71E-05
THEMIS2	268.9119839	-2.461840628	0.484387211	-5.082381557	3.73E-07	1.74E-05
BTK	102.092252	3.231707921	0.636492885	5.077366926	3.83E-07	1.78E-05
FOXP4	594.9710361	1.073988742	0.21153691	5.077074931	3.83E-07	1.78E-05
CIB1	861.4167907	-1.175282541	0.231792676	-5.070404121	3.97E-07	1.84E-05
SLC15A2	26.23942369	2.0485853	0.404104764	5.069441104	3.99E-07	1.85E-05
AC005592.1	26.52835521	3.513757115	0.693445498	5.067099181	4.04E-07	1.86E-05
AC093415.2	55.92404832	1.285269013	0.253655294	5.066990691	4.04E-07	1.86E-05
CTD-3074O7.5	22.21074346	-1.327508371	0.262200003	-5.062960932	4.13E-07	1.90E-05
GPR84	5.334579803	-4.857221773	0.95944996	-5.062506621	4.14E-07	1.90E-05
ISG20	534.9631199	-2.914927906	0.575994876	-5.060683745	4.18E-07	1.92E-05
RMRPP2	5.599095913	2.379997725	0.470513307	5.058300558	4.23E-07	1.94E-05
FRMD7	3.187379304	6.865723567	1.357685929	5.056930634	4.26E-07	1.95E-05
NAALADL1	28.99813743	4.569610838	0.903949226	5.055163175	4.30E-07	1.96E-05
RILPL2	157.4271118	-1.754102101	0.347609583	-5.04618454	4.51E-07	2.05E-05
ZNF511	269.2183577	-0.832569421	0.165008922	-5.045602438	4.52E-07	2.05E-05
CACNG8	18.87032266	-5.444465856	1.081579144	-5.033811797	4.81E-07	2.18E-05
KB-1980E6.3	3.721860441	-3.435413856	0.682543633	-5.033251634	4.82E-07	2.18E-05
SAYSD1	240.357255	1.053260389	0.20936711	5.030686946	4.89E-07	2.21E-05
DCBLD2	3030.071373	-1.655694436	0.329369888	-5.02685429	4.99E-07	2.25E-05
RP11-473I1.10	522.6192149	0.792114269	0.157612906	5.025694201	5.02E-07	2.26E-05
CCDC24	134.5675142	-1.461844163	0.291532505	-5.014343637	5.32E-07	2.38E-05
DCN	354.6594651	4.932011108	0.983483615	5.014838106	5.31E-07	2.38E-05
CECR1	82.13300746	4.460405105	0.890014569	5.011609093	5.40E-07	2.41E-05
DGAT1	719.2250538	0.811719166	0.162011041	5.010270675	5.44E-07	2.43E-05
RAE1	874.3441305	-0.653934248	0.130532894	-5.009727653	5.45E-07	2.43E-05
REV3L	1643.658725	1.138830607	0.227419208	5.00762717	5.51E-07	2.45E-05
SLC20A1	2162.345366	-1.21047656	0.241893001	-5.004181836	5.61E-07	2.49E-05
FAM50A	1293.604286	-0.865874642	0.173092389	-5.002384271	5.66E-07	2.50E-05
IL33	50.50333343	3.522247546	0.704127603	5.002285848	5.67E-07	2.50E-05
ISM2	3.59956092	-3.358230518	0.67132806	-5.002368767	5.66E-07	2.50E-05
LINC00310	20.38484151	2.345788347	0.469083271	5.00079302	5.71E-07	2.51E-05
CLMP	106.0501758	-3.940857001	0.788562542	-4.997519907	5.81E-07	2.53E-05
LINC01059	5.101736944	-7.393069027	1.478988576	-4.998733017	5.77E-07	2.53E-05
RP11-454P7.3	6.075367937	3.14850897	0.630008656	4.99756462	5.81E-07	2.53E-05
RP11-806H10.4	11.39930206	-3.796615604	0.759497358	-4.998852946	5.77E-07	2.53E-05
TOP2B	2705.104741	0.607549907	0.121556659	4.998079987	5.79E-07	2.53E-05
TUBA1C	2495.22694	-0.994913822	0.199047256	-4.998379983	5.78E-07	2.53E-05
CXCL12	36.54254098	-4.420302916	0.884932972	-4.995070879	5.88E-07	2.55E-05
KAZALD1	114.0560454	-1.780541385	0.356470093	-4.99492502	5.89E-07	2.55E-05
RP11-553L6.5	113.4075083	1.620964107	0.324678045	4.992527623	5.96E-07	2.58E-05
CASP9	347.2685572	-1.528718391	0.306307865	-4.990790523	6.01E-07	2.59E-05
POGZ	1891.544876	0.725932107	0.145433901	4.991491688	5.99E-07	2.59E-05
MT1L	8.442003345	8.446171738	1.693423114	4.98763225	6.11E-07	2.63E-05
ATP9B	285.9881816	0.84623184	0.169694708	4.986789818	6.14E-07	2.64E-05
CHP1	2225.538645	1.597264475	0.320364253	4.985776229	6.17E-07	2.65E-05
RAB23	217.5631019	0.94868634	0.190316944	4.984770781	6.20E-07	2.66E-05
KIDINS220	1580.042363	0.644024454	0.12927783	4.981708412	6.30E-07	2.69E-05
FAM222A	230.4274852	1.454517026	0.292175948	4.978223011	6.42E-07	2.74E-05
CCDC64	118.343438	-3.297971645	0.662880076	-4.975216126	6.52E-07	2.78E-05
FOXL1	5.103933995	-7.324522408	1.472431469	-4.97444028	6.54E-07	2.78E-05
MMP1	71.69709404	-3.526829453	0.709023012	-4.974210134	6.55E-07	2.78E-05
WDR7	330.3385835	0.784655343	0.157827269	4.971608204	6.64E-07	2.81E-05
PCGF1	272.3017893	-0.599513736	0.120672022	-4.968125381	6.76E-07	2.86E-05
BMP7	517.5563622	-4.469842178	0.900548635	-4.963465608	6.92E-07	2.92E-05
DSEL	43.05262323	-3.771378159	0.761120693	-4.955033011	7.23E-07	3.04E-05
ZNF616	162.7122071	0.73807158	0.148935067	4.955660172	7.21E-07	3.04E-05
IFNE	3.593272174	-6.87973982	1.389168258	-4.952416513	7.33E-07	3.08E-05
UCN2	489.7165485	-3.193293157	0.644888087	-4.95170127	7.36E-07	3.08E-05
AC068580.6	58.35072349	-1.861186391	0.376066952	-4.949082547	7.46E-07	3.12E-05
EGFR	335.8572815	-4.388978962	0.886860831	-4.948892553	7.46E-07	3.12E-05
UPP1	2208.89913	-1.87901494	0.379868434	-4.946488761	7.56E-07	3.15E-05
LYST	5650.721563	1.655907571	0.334917259	4.944228838	7.64E-07	3.18E-05
PDGFRB	105.1226073	-3.396666564	0.686949684	-4.944563834	7.63E-07	3.18E-05
TSNARE1	335.0287715	1.137107041	0.230147009	4.940785664	7.78E-07	3.23E-05
AC093787.1	2.385410473	4.658658836	0.944761542	4.931041994	8.18E-07	3.39E-05
IDO1	8.522503457	-4.721836844	0.957873989	-4.929496882	8.24E-07	3.41E-05
MBNL2	1379.755467	1.293965047	0.262525217	4.928917169	8.27E-07	3.41E-05
MT-ND6	18382.74083	1.559139402	0.316397306	4.927789745	8.32E-07	3.42E-05
SPNS2	37.12200786	-2.288387871	0.464546303	-4.926070571	8.39E-07	3.45E-05
ATP10B	368.0802131	2.446943644	0.497189889	4.921547477	8.59E-07	3.52E-05
AC009492.1	3.463894287	-5.421503574	1.101693937	-4.921061458	8.61E-07	3.53E-05
RP11-156E6.1	172.1928632	0.619518434	0.125967172	4.918094343	8.74E-07	3.57E-05
MT-ND5	61363.24546	1.417615486	0.288296853	4.91720764	8.78E-07	3.58E-05
SEC24A	751.8483114	-0.674756465	0.137266853	-4.915654791	8.85E-07	3.60E-05
STAT5A	1131.772814	1.65769222	0.337268676	4.915049446	8.88E-07	3.60E-05
UBE2V1	175.5619404	-0.528326842	0.107480008	-4.91558247	8.85E-07	3.60E-05
SLC2A1	1699.194026	-1.71122811	0.348222981	-4.914173398	8.92E-07	3.61E-05
AASDH	221.386673	0.439822929	0.089516552	4.91331399	8.95E-07	3.62E-05
ABCD3	1077.424209	0.924910147	0.188381226	4.909778783	9.12E-07	3.68E-05
INTU	278.8073092	1.053790139	0.214695597	4.908298795	9.19E-07	3.69E-05
POLH	503.3442055	0.933999962	0.190289909	4.908300006	9.19E-07	3.69E-05
ZFAT	180.3820824	0.603740155	0.122991331	4.908802513	9.16E-07	3.69E-05
MUT	873.656755	0.768624904	0.156628161	4.907322535	9.23E-07	3.70E-05
PROCR	262.2256016	-2.11973113	0.431979092	-4.907022514	9.25E-07	3.70E-05
PROSER1	736.0545272	0.572754906	0.116746225	4.905982236	9.30E-07	3.72E-05
SULT1A1	249.7959626	2.810816339	0.573435013	4.90171733	9.50E-07	3.79E-05
SULT1C4	8.918578948	5.720507189	1.167373066	4.900324801	9.57E-07	3.81E-05
GLRX3	845.555892	-0.823647461	0.168166479	-4.89780998	9.69E-07	3.85E-05
RP11-766F14.2	89.71214229	3.146898122	0.642546023	4.897545096	9.70E-07	3.85E-05
PLA2G12A	463.364795	0.741139281	0.151523334	4.891255094	1.00E-06	3.96E-05
SPHK1	628.4774931	-2.268713135	0.463767747	-4.891916584	9.99E-07	3.96E-05
CCDC146	60.83328045	1.297921196	0.2654886	4.888802	1.01E-06	4.01E-05
CCNA1	12.04863233	-3.421477979	0.700009814	-4.88775716	1.02E-06	4.02E-05
CEP44	322.6428487	0.544268026	0.111418188	4.884911863	1.03E-06	4.07E-05
KHDRBS3	507.8440307	1.755042849	0.359273858	4.884972309	1.03E-06	4.07E-05
TMEM63C	7.490131565	-4.393068751	0.899667976	-4.882988913	1.04E-06	4.10E-05
AC021188.4	7.111012037	-2.392066287	0.490042432	-4.881345224	1.05E-06	4.11E-05
BLOC1S5	343.6938351	0.820405939	0.168053631	4.881810238	1.05E-06	4.11E-05
C9orf116	48.26150571	-1.738208413	0.356087182	-4.881412481	1.05E-06	4.11E-05
SLC2A4	16.96118099	3.219463912	0.659657517	4.880508188	1.06E-06	4.12E-05
FAM131B	24.70177084	-3.781229146	0.775001118	-4.87899831	1.07E-06	4.15E-05
RP11-122K13.12	18.06724389	-1.403123208	0.287769993	-4.875849614	1.08E-06	4.20E-05
STAM	922.2894653	1.311422814	0.268967573	4.875765507	1.08E-06	4.20E-05
ADAP1	44.73420335	2.834637457	0.581442308	4.875182661	1.09E-06	4.21E-05
IL1RL1	3.887906129	-6.183560948	1.268586641	-4.874370224	1.09E-06	4.22E-05
SLC16A3	1157.249807	-2.866034005	0.588302871	-4.871698143	1.11E-06	4.27E-05
TCTEX1D4	10.45246693	-2.116453772	0.434721048	-4.868533009	1.12E-06	4.33E-05
CLCN5	816.9613001	1.102712551	0.226566312	4.867063171	1.13E-06	4.36E-05
C2orf82	62.02571234	2.297221735	0.472282092	4.864088165	1.15E-06	4.42E-05
MTRNR2L8	1196.371756	1.61032524	0.331178241	4.862412571	1.16E-06	4.44E-05
TLR1	125.5992704	1.978052487	0.406766884	4.862865103	1.16E-06	4.44E-05
RAB3C	9.294002643	4.200232157	0.864563807	4.858209563	1.18E-06	4.53E-05
CST7	13.21385288	-4.586400224	0.944202449	-4.857433093	1.19E-06	4.54E-05
ARRDC3	1161.06328	1.749427813	0.3603565	4.85471418	1.21E-06	4.59E-05
NUDT10	6.439767361	4.364236178	0.899097505	4.854018784	1.21E-06	4.60E-05
TNFRSF12A	752.8317129	-1.924370686	0.39662407	-4.851875697	1.22E-06	4.64E-05
VAT1L	33.48382897	-7.306519586	1.506054066	-4.851432464	1.23E-06	4.65E-05
LRRC16A	739.4777055	1.53178228	0.316037725	4.846833645	1.25E-06	4.75E-05
STK16	474.8786143	-0.507727608	0.104834173	-4.843149837	1.28E-06	4.83E-05
VPS13B	940.8308988	0.717632401	0.148268002	4.840102987	1.30E-06	4.89E-05
PHF17	706.376487	0.812880819	0.167967462	4.83951362	1.30E-06	4.90E-05
GPR124	625.686956	1.826211317	0.377447304	4.838321265	1.31E-06	4.92E-05
ATP8B1	74.40750165	2.935884709	0.607002312	4.836694446	1.32E-06	4.96E-05
KXD1	1084.120439	-0.501494064	0.103756068	-4.833395054	1.34E-06	5.02E-05
ZNF517	241.0726851	1.086258042	0.224742399	4.833347176	1.34E-06	5.02E-05
RDH12	13.87406131	3.150623134	0.652025851	4.832052489	1.35E-06	5.05E-05
RPS21	8020.127565	-1.03051297	0.213326132	-4.830692613	1.36E-06	5.07E-05
SECISBP2L	1629.404674	0.65383682	0.135643857	4.820246453	1.43E-06	5.34E-05
ARHGAP39	445.2974329	1.17413392	0.243786224	4.816243927	1.46E-06	5.42E-05
ESPN	90.33429917	-2.903157896	0.602741329	-4.816590065	1.46E-06	5.42E-05
RP11-230G5.2	102.5932001	-3.540325421	0.735021572	-4.816627915	1.46E-06	5.42E-05
RPS6KA1	413.4284182	-0.845372081	0.175541657	-4.815791839	1.47E-06	5.42E-05
CCDC114	19.20986102	1.578001637	0.327924001	4.812095579	1.49E-06	5.51E-05
NFIA	555.7013621	1.667376737	0.346480008	4.812331735	1.49E-06	5.51E-05
ZNF615	109.6383101	1.015027026	0.211290402	4.803942893	1.56E-06	5.73E-05
FTSJ1	569.2236328	-0.714325321	0.14875682	-4.801966865	1.57E-06	5.78E-05
SMAD4	1028.26147	0.658995105	0.137261436	4.80102149	1.58E-06	5.79E-05
HSPB11	367.6117117	-0.519265214	0.10817162	-4.80038307	1.58E-06	5.80E-05
C19orf53	1134.730031	-0.641854433	0.133744324	-4.799115303	1.59E-06	5.81E-05
GNG7	1329.970877	2.111775023	0.439977674	4.799732233	1.59E-06	5.81E-05
MED8	544.9901667	-0.513192314	0.106933327	-4.799180274	1.59E-06	5.81E-05
CAMK1D	22.82554661	-4.814099428	1.003577998	-4.796935999	1.61E-06	5.87E-05
NKAIN3	5.833138669	4.218991688	0.880384706	4.792213746	1.65E-06	6.00E-05
ARHGAP42	801.7323238	1.751413364	0.365549729	4.791176749	1.66E-06	6.02E-05
CDC5L	1313.259552	0.681286732	0.142271319	4.788644229	1.68E-06	6.09E-05
DLC1	1341.077097	1.503662978	0.314149509	4.786456556	1.70E-06	6.14E-05
NID2	61.32574236	2.62143983	0.547747601	4.785853606	1.70E-06	6.15E-05
CD36	74.42111957	3.456233262	0.722636254	4.782811882	1.73E-06	6.24E-05
ZBTB20	30.5499295	1.218831623	0.254978076	4.780142835	1.75E-06	6.31E-05
RALGAPA2	313.7062045	0.665363796	0.139330369	4.77543985	1.79E-06	6.45E-05
TGFA	84.84906364	-3.588098404	0.75148248	-4.774693358	1.80E-06	6.46E-05
ALDH1A1	1494.00737	3.405382702	0.713485962	4.772879756	1.82E-06	6.50E-05
DCLK2	216.4213195	1.514754129	0.317335999	4.773344757	1.81E-06	6.50E-05
DUSP10	321.6554387	-2.201390837	0.461399205	-4.771119699	1.83E-06	6.53E-05
MGC4294	53.25953701	-3.825433171	0.801772532	-4.771220039	1.83E-06	6.53E-05
VWA5A	112.6809973	-3.206490569	0.672038	-4.771293543	1.83E-06	6.53E-05
GNG4	195.3649011	-2.361888656	0.495170785	-4.769846545	1.84E-06	6.56E-05
WFDC3	14.03021799	-2.887566107	0.605565849	-4.768376733	1.86E-06	6.60E-05
JOSD1	1521.358706	-0.636249577	0.133448612	-4.767749684	1.86E-06	6.61E-05
DDX27	1549.086019	-0.47155572	0.098932935	-4.766417987	1.88E-06	6.64E-05
F3	48.329721	-2.183209568	0.458177637	-4.764985006	1.89E-06	6.68E-05
GPC6	82.07236999	-2.830112379	0.5940434	-4.76415087	1.90E-06	6.70E-05
AC093673.5	27.99997957	-1.496847309	0.314343933	-4.761813905	1.92E-06	6.75E-05
CERK	1328.461248	-0.969424242	0.203589773	-4.761654913	1.92E-06	6.75E-05
ZNF137P	22.2323372	1.863257756	0.391293969	4.76178501	1.92E-06	6.75E-05
CD38	26.15063565	3.25006495	0.682819349	4.759772776	1.94E-06	6.79E-05
TUBB4A	1690.602397	2.275395798	0.478024609	4.759997197	1.94E-06	6.79E-05
CBX5	2504.908284	0.974742526	0.204933932	4.756374486	1.97E-06	6.90E-05
TNFRSF25	65.39097341	-3.528371119	0.742612262	-4.751296602	2.02E-06	7.06E-05
PLEKHA2	1800.712451	1.399100002	0.29451401	4.750538015	2.03E-06	7.08E-05
NPEPPS	1876.145844	0.496694366	0.10462609	4.747327973	2.06E-06	7.18E-05
JPH3	16.07012642	-3.36287623	0.708943716	-4.743502415	2.10E-06	7.31E-05
CTTN	5495.173182	-1.370057025	0.28889039	-4.74248045	2.11E-06	7.32E-05
PTP4A3	250.8011325	2.575418816	0.54299137	4.743019796	2.11E-06	7.32E-05
C15orf65	12.87984763	-1.270996437	0.268113548	-4.74051553	2.13E-06	7.37E-05
RP5-1024N4.4	7.764929063	2.098306643	0.442590641	4.740964789	2.13E-06	7.37E-05
TNC	5131.01617	-2.88604756	0.60892517	-4.739576723	2.14E-06	7.40E-05
C1orf170	32.4259255	-2.365212926	0.499203608	-4.737972416	2.16E-06	7.43E-05
COLCA1	3.332971397	4.660226474	0.983588271	4.737985001	2.16E-06	7.43E-05
RP11-96C23.5	3.793459345	-2.780896272	0.586968133	-4.737729553	2.16E-06	7.43E-05
FAM86DP	310.8791101	-1.364206393	0.288082106	-4.735477721	2.19E-06	7.50E-05
AP000695.4	3.142936018	-2.923266648	0.617579898	-4.733422598	2.21E-06	7.57E-05
GABRA5	46.30373597	-4.227202253	0.89351784	-4.730965698	2.23E-06	7.64E-05
ZWINT	1071.082343	-0.749579346	0.158434607	-4.731159177	2.23E-06	7.64E-05
NIM1	16.60977505	-1.825249043	0.385975554	-4.728923959	2.26E-06	7.71E-05
UBQLN4	1472.607254	0.804063278	0.170092866	4.727201661	2.28E-06	7.76E-05
PSMC4	1377.524169	-0.547198909	0.115788949	-4.72583017	2.29E-06	7.80E-05
AC018890.6	38.57380429	2.143334929	0.453670275	4.72443324	2.31E-06	7.83E-05
GALNT9	2.674453111	-6.421755463	1.359252116	-4.724477078	2.31E-06	7.83E-05
SDHB	1448.68039	-0.739033518	0.156438295	-4.724121542	2.31E-06	7.83E-05
RP11-440I14.2	5.935170675	3.195559501	0.676712589	4.722181256	2.33E-06	7.90E-05
IL6	40.66894969	-4.130973071	0.875332283	-4.719319912	2.37E-06	7.96E-05
MPZL2	28.18858375	3.731662142	0.790635263	4.719827609	2.36E-06	7.96E-05
PAN3	791.4104556	0.648105587	0.137330094	4.719326756	2.37E-06	7.96E-05
PBX4	29.53258428	-2.715378667	0.575444958	-4.718746129	2.37E-06	7.96E-05
SAFB	1619.084189	0.408661151	0.086595643	4.719188369	2.37E-06	7.96E-05
SCN1A	21.82404094	4.061049734	0.860483389	4.719498117	2.36E-06	7.96E-05
GPD1L	800.7214427	0.797902839	0.169254172	4.714228478	2.43E-06	8.13E-05
NISCH	1848.992022	0.685453887	0.145423317	4.713507434	2.43E-06	8.13E-05
RP11-783K16.5	17.49658415	-1.95751329	0.415262334	-4.713919686	2.43E-06	8.13E-05
BMP2	47.39343201	-3.550379272	0.753358775	-4.712733678	2.44E-06	8.15E-05
KNSTRN	434.1366496	-0.755965558	0.160460363	-4.711229253	2.46E-06	8.20E-05
PIAS2	453.6991041	0.645212692	0.13697336	4.710497664	2.47E-06	8.22E-05
BLOC1S2	481.0842304	-0.955142089	0.202811563	-4.709505084	2.48E-06	8.25E-05
KMO	20.64326155	2.370970749	0.503491688	4.709056387	2.49E-06	8.25E-05
EVI2A	44.64291024	-2.411816071	0.512229028	-4.708472065	2.50E-06	8.27E-05
FAR2	450.5986012	1.526123765	0.324242424	4.706736844	2.52E-06	8.33E-05
ZNF252P	422.1444764	0.834877184	0.177394423	4.706332751	2.52E-06	8.33E-05
ATP8B4	7.513692566	-5.09017605	1.081886172	-4.70490906	2.54E-06	8.38E-05
MAN1C1	188.4650012	1.797642751	0.382179272	4.703663655	2.56E-06	8.42E-05
NINJ1	1063.93481	1.241780258	0.264178745	4.700530542	2.59E-06	8.53E-05
FHIT	122.1945444	1.605804102	0.341658335	4.700029055	2.60E-06	8.54E-05
RP11-73M7.6	10.77289611	1.790567544	0.381085336	4.698599958	2.62E-06	8.59E-05
SLC16A6	2464.224139	-3.638362453	0.774629662	-4.696905672	2.64E-06	8.65E-05
BTN2A3P	173.3510102	0.785361416	0.167266052	4.695282792	2.66E-06	8.71E-05
MTCP1	44.0951943	-0.941800915	0.200681902	-4.693003735	2.69E-06	8.79E-05
PLXNB1	1627.329883	1.20924144	0.257698061	4.692473952	2.70E-06	8.80E-05
GS1-72M22.1	7.261897623	-4.78902579	1.021060733	-4.690245778	2.73E-06	8.89E-05
TARS	2143.822299	-0.828827492	0.176793179	-4.688119163	2.76E-06	8.97E-05
BTNL8	1.859775747	-6.652013091	1.419483923	-4.686219394	2.78E-06	9.04E-05
AP000479.1	11.45121624	-4.95127363	1.05665876	-4.685782978	2.79E-06	9.05E-05
SGCD	2315.501775	1.779513935	0.379796288	4.6854432	2.79E-06	9.05E-05
SLC2A4RG	815.3761893	-1.033696605	0.220724889	-4.683190064	2.82E-06	9.13E-05
ZNF135	52.08277282	3.400524479	0.726143968	4.682989363	2.83E-06	9.13E-05
MIR22HG	276.3985161	-1.374670944	0.293841862	-4.678267875	2.89E-06	9.33E-05
SCO2	231.4227953	-0.749583472	0.160331175	-4.675219715	2.94E-06	9.46E-05
ACVRL1	45.01975494	4.09268144	0.875540995	4.67446009	2.95E-06	9.48E-05
MYO7B	4.588481497	-2.790063524	0.597224564	-4.671715956	2.99E-06	9.59E-05
U91328.20	2.463058834	2.553957062	0.546968373	4.669295683	3.02E-06	9.69E-05
ITGB8	797.744452	-2.397155421	0.513486681	-4.668388703	3.04E-06	9.72E-05
MMD	247.242962	-1.133479283	0.242974164	-4.66501979	3.09E-06	9.87E-05
OTUB2	65.98069859	1.020555803	0.21880263	4.664275759	3.10E-06	9.89E-05
MTMR10	815.3777412	0.882884145	0.189314138	4.663593292	3.11E-06	9.91E-05
ANKZF1	1153.657101	-0.817932071	0.175430974	-4.662415378	3.13E-06	9.95E-05
RNF34	489.30016	-0.522592073	0.11208813	-4.662331978	3.13E-06	9.95E-05
TMEM63B	897.9608739	0.769613401	0.165111517	4.661173332	3.14E-06	9.99E-05
NUDT9	439.6342571	0.602866662	0.129380482	4.659641484	3.17E-06	0.000100504
MISP	9.47220449	-5.146290473	1.104801367	-4.658113782	3.19E-06	0.000101115
ANO1	161.6755273	-3.773555573	0.810319598	-4.656873145	3.21E-06	0.000101588
MAG	19.07383594	4.522691505	0.972428321	4.650925325	3.30E-06	0.000104372
PTPN9	994.9424148	-0.757312732	0.162836818	-4.650746329	3.31E-06	0.000104372
CD33	39.00298012	-4.301975544	0.925464392	-4.648450639	3.34E-06	0.000105256
RP11-203P23.2	15.59243933	3.710439642	0.798192933	4.648549856	3.34E-06	0.000105256
RP11-79N23.1	3.569903327	2.456808533	0.529089044	4.643468923	3.43E-06	0.000107682
DOCK10	1322.010776	2.083194373	0.448667141	4.643073191	3.43E-06	0.000107744
CTC-308K20.1	11.48517139	-1.582139019	0.340845332	-4.641809264	3.45E-06	0.00010826
NRBP2	2626.388715	1.674978211	0.360872505	4.641468076	3.46E-06	0.000108293
SSH2	937.2322146	0.874433227	0.188417943	4.640923329	3.47E-06	0.000108434
CPEB4	964.6810629	0.975645535	0.210336604	4.638496189	3.51E-06	0.000109569
WDR72	86.04446132	-2.739196493	0.590603574	-4.637961258	3.52E-06	0.000109706
FAM27E2	18.68322338	2.464175605	0.531528212	4.636020348	3.55E-06	0.000110593
CGA	2.533813063	-7.131185724	1.538565598	-4.634957217	3.57E-06	0.000110729
CHRDL2	4.253234476	-5.831163105	1.258191265	-4.634560155	3.58E-06	0.000110729
DMBT1	12.68227117	-4.39486552	0.948231032	-4.634804569	3.57E-06	0.000110729
EVI5L	296.6449823	1.011496913	0.218258738	4.634393678	3.58E-06	0.000110729
TFAP2E	30.54952773	1.645949376	0.355090314	4.635297873	3.56E-06	0.000110729
UBE2H	3474.072071	1.029513711	0.222180056	4.633690927	3.59E-06	0.000110959
C14orf159	286.9234552	0.937591956	0.202403907	4.632281911	3.62E-06	0.000111326
CLDN4	47.89390916	-2.563444797	0.553398031	-4.63218995	3.62E-06	0.000111326
RP11-157J24.1	6.404535487	3.298686253	0.712089021	4.632407123	3.61E-06	0.000111326
MED31	127.9141266	-0.895101163	0.19325541	-4.631700411	3.63E-06	0.000111443
PRICKLE3	197.1442914	-1.170736243	0.252824338	-4.63063111	3.65E-06	0.000111873
OTOF	3.19524637	-5.484094477	1.184609586	-4.629453064	3.67E-06	0.000112364
SH3BP5	326.6483384	-1.805516542	0.390135422	-4.627922609	3.69E-06	0.000113049
GARNL3	140.6010389	1.559168966	0.337153833	4.624503157	3.75E-06	0.000114779
EXOC2	941.6059474	0.898484383	0.194499929	4.619458675	3.85E-06	0.000117452
PRMT2	2469.389473	0.690402729	0.149620231	4.614367479	3.94E-06	0.000120107
UBL7	747.0812062	-0.464825782	0.100736429	-4.614276946	3.94E-06	0.000120107
RBKS	69.1782891	-1.889684315	0.409760438	-4.611680727	3.99E-06	0.000121459
PLP1	6025.888145	1.421405284	0.308286314	4.610666193	4.01E-06	0.000121895
PMEPA1	512.0234007	-3.438452997	0.745938192	-4.609568236	4.04E-06	0.000122381
ACAN	10.69904657	-4.106226901	0.891027618	-4.608417091	4.06E-06	0.000122901
LRRFIP2	1253.978638	0.914330954	0.198472911	4.606829973	4.09E-06	0.000123682
RNF182	341.722703	-2.822188635	0.612814311	-4.605291659	4.12E-06	0.000124439
GDA	20.22290132	-6.231866706	1.353454653	-4.604414854	4.14E-06	0.000124803
SOCS6	1318.631814	1.236291494	0.268592185	4.602857285	4.17E-06	0.000125579
TVP23B	440.6155667	-0.683412477	0.148526221	-4.601291748	4.20E-06	0.000126364
CTC-297N7.5	4.154200711	2.486093172	0.540589037	4.598859766	4.25E-06	0.000127683
SYK	98.34214826	-4.427632173	0.96313567	-4.59710123	4.28E-06	0.0001286
FMNL1	200.1668345	-2.550147009	0.554833467	-4.596238619	4.30E-06	0.000128968
PLEKHF1	88.733927	-1.416670804	0.308269257	-4.595563034	4.32E-06	0.00012922
TTC7B	568.3945275	0.907077564	0.197400448	4.595114021	4.33E-06	0.000129333
C8orf46	139.412105	1.822509414	0.396685593	4.594342331	4.34E-06	0.000129457
KCTD20	3195.893434	0.962197458	0.209432429	4.594309777	4.34E-06	0.000129457
TRAPPC11	785.6535316	0.639385733	0.139174925	4.594115868	4.35E-06	0.000129457
PRSS56	3.548627457	-4.438377137	0.966211216	-4.593588921	4.36E-06	0.00012962
NFU1	364.0488289	-0.541174047	0.117845822	-4.592220887	4.39E-06	0.000130307
AC004893.11	40.4718203	1.063513619	0.23183745	4.587324515	4.49E-06	0.00013323
CTA-363E19.2	12.16126546	1.140777654	0.248713258	4.586718313	4.50E-06	0.000133448
KCNJ12	73.11539262	3.746145131	0.816924002	4.585671521	4.53E-06	0.000133949
BRD2	27.88347433	4.472390649	0.975413779	4.58512146	4.54E-06	0.000134002
RP11-114G22.1	7.171566353	3.193719815	0.696549256	4.585059543	4.54E-06	0.000134002
PLAC9	12.17433421	2.767554853	0.603863888	4.583077258	4.58E-06	0.000135109
ST14	16.94486287	-4.757506506	1.038442299	-4.58138744	4.62E-06	0.000136034
ERVFRD-1	57.21420767	3.707743936	0.810219515	4.576221467	4.73E-06	0.00013926
ICK	886.6210152	1.153460477	0.252121942	4.575010281	4.76E-06	0.000139892
RP4-798P15.3	15.95475606	1.237404885	0.270613767	4.572586607	4.82E-06	0.000141343
PHYHIP	55.95567833	-1.99655672	0.436707662	-4.571838083	4.83E-06	0.000141609
RP11-774O3.3	11.11716266	1.876308703	0.410421094	4.571667321	4.84E-06	0.000141609
CRLF1	54.19733029	-1.234504657	0.270062734	-4.571177365	4.85E-06	0.000141763
AJAP1	5.819829335	-4.575361475	1.000987314	-4.570848613	4.86E-06	0.000141808
CCDC167	330.8728244	0.961287371	0.210385149	4.569178847	4.90E-06	0.000142432
CD8B	5.868329098	13.69554009	2.99719975	4.569445225	4.89E-06	0.000142432
RN7SL810P	0.927336478	5.860572003	1.282640508	4.569146202	4.90E-06	0.000142432
CMTR1	1612.192829	0.710757437	0.155578844	4.568470997	4.91E-06	0.000142695
TMEM69	520.9812937	-0.592272539	0.129650103	-4.568238081	4.92E-06	0.000142695
FOSL2	912.695931	-2.018732631	0.44194274	-4.567860155	4.93E-06	0.000142775
OTOL1	23.50427868	6.631376921	1.451879695	4.56744243	4.94E-06	0.000142883
TRIM67	36.05663867	2.815248392	0.616434075	4.566990221	4.95E-06	0.000143014
C16orf96	5.141425156	2.158755124	0.472737668	4.566496959	4.96E-06	0.000143174
RP11-101E13.5	125.1779178	1.02544964	0.224637229	4.564914037	5.00E-06	0.000143903
RPRD2	801.9072838	0.679033794	0.148750479	4.564918365	5.00E-06	0.000143903
PROM1	104.4393	-2.091036326	0.458194019	-4.563648232	5.03E-06	0.000144596
LINC00941	28.81683731	-3.418816855	0.749784271	-4.559734028	5.12E-06	0.000147137
AK4	740.4085995	-1.627027742	0.357033277	-4.557075895	5.19E-06	0.000148827
CTA-445C9.14	94.26574345	-1.192769299	0.261908326	-4.554148081	5.26E-06	0.000150546
RP11-454P21.1	2.013591822	-6.806356062	1.494489082	-4.554302969	5.26E-06	0.000150546
RP11-369C8.1	93.61718096	4.281029133	0.940210354	4.553267379	5.28E-06	0.000150993
FGD3	33.9438638	2.425924928	0.533294843	4.548937533	5.39E-06	0.000153757
PPP2R2C	23.1801851	-4.666132566	1.025761286	-4.548945872	5.39E-06	0.000153757
MAPRE1P1	1.694167946	4.615441935	1.014861891	4.54785225	5.42E-06	0.000154363
FLT1	38.11287296	-3.668123337	0.807167335	-4.544439766	5.51E-06	0.000156694
ARL15	269.8995223	1.054448119	0.232149899	4.542100278	5.57E-06	0.000158102
CTCF	952.4784598	0.404319266	0.089021645	4.541808543	5.58E-06	0.000158102
IKBKG	560.5326094	-0.602981203	0.132762975	-4.541787372	5.58E-06	0.000158102
CYP2B7P1	2.374385929	4.153307696	0.91461903	4.541024798	5.60E-06	0.000158483
AL132989.1	7.686342429	1.280410678	0.282170443	4.537720772	5.69E-06	0.000160791
CD226	14.47718651	2.808544313	0.619096738	4.536519319	5.72E-06	0.00016109
SCN9A	51.35569121	3.085041568	0.680038026	4.536572146	5.72E-06	0.00016109
SIAE	280.4498571	-0.87996547	0.193972715	-4.536542524	5.72E-06	0.00016109
TSPAN12	52.01103703	-4.028494402	0.888055086	-4.536311391	5.72E-06	0.00016109
SLITRK2	402.8000866	3.378497404	0.74485868	4.535756235	5.74E-06	0.00016132
VCPIP1	591.0279373	0.780938704	0.172237234	4.53408759	5.79E-06	0.000162405
BTN3A2	857.1419022	0.814735234	0.179717279	4.533427379	5.80E-06	0.000162524
CYP39A1	82.58364524	2.147425565	0.473670161	4.533588434	5.80E-06	0.000162524
AUNIP	101.0221486	-0.632459316	0.139526533	-4.532896368	5.82E-06	0.000162738
STAMBP	785.6240015	-0.409499439	0.090345309	-4.532603226	5.83E-06	0.000162769
AP3B2	58.67076965	-3.135130136	0.691981586	-4.530655439	5.88E-06	0.000164036
TG	11.02195458	2.831684541	0.625032104	4.530462549	5.89E-06	0.000164036
ATP1A3	12.16986169	-2.875854151	0.634908577	-4.529556307	5.91E-06	0.000164545
RP11-400N13.3	11.20184347	-4.161014788	0.918820897	-4.528646226	5.94E-06	0.000165058
EEF1A1P27	2.945410523	-3.604452528	0.796121874	-4.527513493	5.97E-06	0.000165748
MROH2A	4.813116245	-5.608374886	1.240003512	-4.522870161	6.10E-06	0.000169227
ITPRIP	562.9221823	-2.273906257	0.503350882	-4.517537049	6.26E-06	0.000173338
NTNG1	17.31827574	-4.991633903	1.105090625	-4.516945297	6.27E-06	0.00017355
RHOG	413.9448308	-0.658514103	0.145792915	-4.516777112	6.28E-06	0.00017355
TSC22D4	1429.474553	0.972176863	0.215271052	4.516059432	6.30E-06	0.000173933
ZNF322	574.1648895	0.698465759	0.154695035	4.515114252	6.33E-06	0.000174505
RP4-583P15.15	42.52336735	-0.858990522	0.190292498	-4.514053535	6.36E-06	0.000175174
AC013444.1	1.301795041	-6.191020913	1.37162147	-4.513651215	6.37E-06	0.000175241
OR2W3	7.880704995	-3.954878301	0.876249603	-4.51341523	6.38E-06	0.000175241
PLXDC1	117.8974296	2.831855891	0.627526488	4.512727263	6.40E-06	0.000175241
RHOJ	804.4826182	1.360706187	0.30151585	4.512884444	6.40E-06	0.000175241
RP11-195F19.5	18.57772746	-1.071991642	0.237540407	-4.512881219	6.40E-06	0.000175241
FNDC1	7.896849153	-4.065074228	0.901134315	-4.511063623	6.45E-06	0.000176415
TAS1R1	5.239509038	3.050645803	0.676382485	4.510237727	6.48E-06	0.000176896
FAM115C	66.86238835	-2.161520717	0.479586539	-4.507050435	6.57E-06	0.000179364
PKP2	24.56796448	-4.969172214	1.103217804	-4.504253101	6.66E-06	0.000181531
ZNF462	478.3832475	0.952642683	0.211578396	4.502551782	6.71E-06	0.000182777
SGK2	11.70944221	1.861174246	0.413383172	4.502298044	6.72E-06	0.000182783
PAPPA2	2.647278262	-3.329003627	0.739492332	-4.501741915	6.74E-06	0.000183049
RNASEH2A	610.8203306	-0.662413996	0.147210206	-4.499783108	6.80E-06	0.000184316
TRAK1	1226.963962	0.729942685	0.162216517	4.499804934	6.80E-06	0.000184316
DAPL1	12.54955458	3.556708419	0.790674476	4.498322039	6.85E-06	0.000185372
CAPN5	752.893379	1.814740204	0.403555725	4.496876367	6.90E-06	0.000186421
NFATC1	283.3375659	1.507453396	0.335275514	4.49616311	6.92E-06	0.000186831
ASPA	171.9453843	3.155210129	0.702135374	4.493734749	7.00E-06	0.000187929
MRPS2	892.9491376	-1.08941533	0.242432195	-4.493690827	7.00E-06	0.000187929
PHLPP1	1333.272104	1.139784021	0.253620141	4.494059558	6.99E-06	0.000187929
PPP1R12B	601.0891883	1.067201662	0.237487856	4.493710451	7.00E-06	0.000187929
PPP1R32	12.00586736	1.880253743	0.418364711	4.494293364	6.98E-06	0.000187929
PPM1A	808.2165917	0.504073213	0.112296038	4.488788919	7.16E-06	0.000192085
CCDC147-AS1	9.671101704	-3.115435733	0.694521248	-4.485731346	7.27E-06	0.000194637
PRCC	934.3190255	0.567245741	0.126476874	4.48497598	7.29E-06	0.000195104
EIF2S2	2425.562679	-0.563043167	0.125570584	-4.483877897	7.33E-06	0.000195887
SRXN1	52.43128947	-1.52094421	0.339337868	-4.482093968	7.39E-06	0.000197307
OSMR	811.1277065	-2.680611501	0.598121903	-4.481714328	7.40E-06	0.000197433
TSSC4	432.0973406	-0.441092511	0.098441425	-4.480761141	7.44E-06	0.000198091
LINC00865	8.569994335	4.561144798	1.018291708	4.479212355	7.49E-06	0.000199307
IGF2BP3	538.7112233	-1.74772557	0.390243752	-4.478548504	7.52E-06	0.000199428
NAPEPLD	794.378393	1.024920006	0.228860827	4.478354909	7.52E-06	0.000199428
TUBGCP2	1011.743487	-0.768696027	0.171630903	-4.478774017	7.51E-06	0.000199428
DDOST	5065.932711	-0.523578501	0.116928755	-4.477756562	7.54E-06	0.000199761
ANKRD17	1868.604754	0.50454486	0.112687225	4.477391833	7.56E-06	0.000199876
RP11-345J4.5	21.15089958	-1.006974486	0.224963037	-4.476177508	7.60E-06	0.000200789
DKK2	25.59598102	-3.629718951	0.810978257	-4.475729059	7.62E-06	0.000200984
AC125232.1	111.0327849	-0.703722741	0.157244547	-4.475339558	7.63E-06	0.000201123
EXD3	149.8097798	1.143771408	0.255605217	4.474757681	7.65E-06	0.000201218
ZFYVE21	674.3350365	0.917599434	0.205059632	4.474793144	7.65E-06	0.000201218
ASB2	149.3513656	2.399433866	0.536353243	4.473607453	7.69E-06	0.000201857
UQCC2	751.320383	0.688886098	0.153989187	4.473600475	7.69E-06	0.000201857
RP11-443P15.2	55.29531991	-2.70491763	0.604905477	-4.471636865	7.76E-06	0.000203491
LPXN	414.118574	-2.0261555	0.453286818	-4.469919307	7.82E-06	0.000204902
RP1	2.311573956	-6.235301389	1.395274997	-4.468869148	7.86E-06	0.000205451
SLC35B2	3402.235588	0.760117405	0.170083514	4.469083378	7.86E-06	0.000205451
ZFP2	7.519988501	2.298838872	0.514542317	4.467735299	7.91E-06	0.000206312
PRR5L	59.34700544	-2.17568295	0.48714599	-4.466182612	7.96E-06	0.000207582
STXBP5L	8.685653061	-3.211268828	0.719064536	-4.465897936	7.97E-06	0.000207627
RP11-1070A24.1	2.630039973	3.021489071	0.676630738	4.465491889	7.99E-06	0.00020779
VPS36	1002.690719	0.601469604	0.134735937	4.464062209	8.04E-06	0.00020895
UBTF	2031.494282	0.495241283	0.110993978	4.461875252	8.12E-06	0.00021086
ADAMTS18	4.724299822	-4.768693686	1.069296014	-4.459657218	8.21E-06	0.000212817
CEP350	1850.819741	0.57407965	0.128759548	4.458540414	8.25E-06	0.000213692
IL6ST	2713.67519	0.825797019	0.185272848	4.45719397	8.30E-06	0.000214326
KIF26B	606.8809446	3.078728937	0.690722726	4.457257333	8.30E-06	0.000214326
RP4-718J7.4	149.4569984	-3.982870094	0.893543526	-4.457387891	8.30E-06	0.000214326
TMEM132B	4.394333474	-2.769706404	0.621556328	-4.456082707	8.35E-06	0.000215202
ZFAND3	1231.704989	0.671304247	0.150657125	4.455841348	8.36E-06	0.000215207
CTD-2086O20.3	8.791226719	1.589745868	0.356880874	4.454556077	8.41E-06	0.000216262
MTFR2	101.3515988	-0.873522526	0.196154644	-4.453233976	8.46E-06	0.000217359
LIPG	62.47650418	4.105214072	0.922024542	4.452391324	8.49E-06	0.000217975
NMNAT2	6.289703327	-3.741563581	0.840659795	-4.45074643	8.56E-06	0.00021893
SMG5	3097.935873	0.437139453	0.098211358	4.451007101	8.55E-06	0.00021893
WDR46	12.04740071	6.333407728	1.422950447	4.450898301	8.55E-06	0.00021893
AC018720.10	31.12785085	0.888514358	0.199671015	4.449891538	8.59E-06	0.000219563
SERGEF	180.2263175	-0.708616377	0.159376079	-4.446190296	8.74E-06	0.000223135
AP001065.15	25.51940819	-3.673415395	0.826378919	-4.445194947	8.78E-06	0.000223926
AMPH	60.31591229	-3.859417736	0.868282736	-4.444885953	8.79E-06	0.000224004
LUZP4	9.339475131	-6.284852441	1.415004328	-4.441578247	8.93E-06	0.000227228
PGM1	1593.003787	-0.947707419	0.21344112	-4.44013514	8.99E-06	0.00022826
RP11-6J24.6	7.337890462	-1.398650494	0.314999163	-4.440172096	8.99E-06	0.00022826
LMO3	64.7446804	4.880276724	1.099691993	4.437857831	9.09E-06	0.000230438
SOGA2	165.3971377	-1.838484262	0.414298745	-4.437581055	9.10E-06	0.000230484
SOS1-IT1	20.36868835	1.066861975	0.240521491	4.435620157	9.18E-06	0.000232341
SOX2-OT	10.24459318	2.903773503	0.654919983	4.433783635	9.26E-06	0.000234077
HMOX1	305.4410318	-1.698532223	0.383294969	-4.431397125	9.36E-06	0.000236427
AC104655.3	51.17145432	-4.443312423	1.002924007	-4.430358023	9.41E-06	0.000237249
MRPS11	676.4040722	-0.740174717	0.167075404	-4.430183616	9.42E-06	0.000237249
CDR2L	444.180988	-2.385827344	0.538743861	-4.428500284	9.49E-06	0.000238744
CLEC4M	2.091661848	-6.071555451	1.371060438	-4.428364557	9.50E-06	0.000238744
TBCC	378.7506566	0.71412432	0.161359192	4.425681059	9.61E-06	0.000241472
MYBPC1	6.126058826	3.633940332	0.821225356	4.425022076	9.64E-06	0.00024195
DDIT4L	159.4839888	4.028163306	0.910372123	4.424743689	9.66E-06	0.000242003
JHDM1D	439.803424	0.961631541	0.217382179	4.423690775	9.70E-06	0.000242925
SUSD3	22.09837841	4.553449913	1.029392691	4.423433305	9.71E-06	0.000242955
KRT7	4.326131586	-4.112025071	0.929923603	-4.421895582	9.78E-06	0.00024443
CPED1	170.7662793	-2.951656323	0.667795123	-4.420002813	9.87E-06	0.000246317
TRIM17	25.47447727	1.758450114	0.397871267	4.419645899	9.89E-06	0.000246461
PPP2R5D	1154.584013	0.800529298	0.181207001	4.417761418	9.97E-06	0.000248355
LIME1	133.6677726	-0.84066602	0.190374299	-4.415858776	1.01E-05	0.000250283
ABHD17B	361.8208205	0.910213129	0.206183968	4.414567913	1.01E-05	0.000251513
RP4-635E18.6	5.704160771	-1.2272627	0.278320852	-4.409524801	1.04E-05	0.000257169
LINC00964	8.037972823	4.50029936	1.021008952	4.407698239	1.04E-05	0.000259071
COL1A1	980.9635216	-2.480413856	0.562887835	-4.406586363	1.05E-05	0.000260127
TSPEAR-AS1	17.22285962	-3.302208978	0.749419192	-4.406357637	1.05E-05	0.000260127
CTC-428G20.3	70.56116497	0.759652985	0.172493161	4.403960026	1.06E-05	0.000262743
RP5-935K16.1	134.0216047	0.714923765	0.162360991	4.403297633	1.07E-05	0.000263268
DMD	446.1705619	1.790185099	0.406677319	4.401979199	1.07E-05	0.000264315
ETFDH	286.0422881	0.572017899	0.12994048	4.402153185	1.07E-05	0.000264315
CALB2	4.363084978	-5.380256835	1.222523046	-4.40094512	1.08E-05	0.000265299
IDS	1907.699195	-1.001789219	0.22770136	-4.399575031	1.08E-05	0.00026625
LINC00152	255.2422082	-1.316296041	0.299193277	-4.399484018	1.09E-05	0.00026625
RP11-532F6.3	6.408005707	2.600948173	0.591141189	4.399876407	1.08E-05	0.00026625
HSPD1P11	11.02910735	1.607566002	0.365497369	4.398297056	1.09E-05	0.00026743
SLC10A3	317.8562836	-0.966430944	0.219843123	-4.396002624	1.10E-05	0.000269988
SLC24A3	24.95352851	-6.083419528	1.384692122	-4.393337286	1.12E-05	0.000273034
RP11-445O3.3	1.957265795	-6.778106447	1.544233756	-4.389300791	1.14E-05	0.000277861
RP11-473I1.5	24.2806892	0.863961222	0.197044964	4.3845892	1.16E-05	0.000283647
BDNF-AS	21.94899325	1.68103918	0.3834795	4.383648096	1.17E-05	0.000284578
USP11	1188.268324	-0.834125901	0.19030886	-4.383011383	1.17E-05	0.000285114
GPALPP1	441.9514666	0.535989032	0.122332137	4.381424576	1.18E-05	0.0002869
COX18	282.1547126	0.465108075	0.106183687	4.38022156	1.19E-05	0.000288189
ACD	348.5224067	-0.593604574	0.135550016	-4.379229085	1.19E-05	0.000289204
PPP1R35	370.4467991	-0.720005519	0.164478673	-4.377500786	1.20E-05	0.000291203
GMPPA	608.4454441	-0.730854748	0.167051096	-4.375037144	1.21E-05	0.000294207
TRPV3	47.64188753	2.594527489	0.593167089	4.374024687	1.22E-05	0.000295269
RNASEH2C	577.7901753	-0.885419422	0.20253621	-4.371659877	1.23E-05	0.000298177
RCBTB2	402.5791424	1.221222171	0.279365646	4.371411412	1.23E-05	0.000298209
PRKD1	437.5022397	1.05876196	0.242257046	4.370407287	1.24E-05	0.000298966
UBA52	7293.916188	-0.619696743	0.141790874	-4.37049807	1.24E-05	0.000298966
ARFIP2	924.1880417	-0.902900366	0.206655907	-4.369100204	1.25E-05	0.000300142
SMOC1	148.0286116	-4.685367389	1.072386652	-4.369102673	1.25E-05	0.000300142
RP11-232D9.3	3.542549043	-7.633021285	1.747534713	-4.367879635	1.25E-05	0.000301513
RNF25	393.3872052	-0.53759387	0.123109936	-4.366778912	1.26E-05	0.000302725
FGF17	6.68951732	2.753217574	0.630608841	4.365967294	1.27E-05	0.00030354
RP11-517B11.7	40.5487029	0.950572177	0.217780271	4.364822268	1.27E-05	0.000304821
PCGF2	869.4849263	0.787548366	0.180588518	4.361010198	1.29E-05	0.000309864
CNTN6	58.25055735	4.974698126	1.140781772	4.360779815	1.30E-05	0.000309873
ZNF106	8950.716284	1.526099746	0.350044259	4.359733679	1.30E-05	0.00031104
ABCD1	659.4819155	-1.209906249	0.277603764	-4.358392814	1.31E-05	0.000311709
C11orf1	204.2523238	-0.905525768	0.207748863	-4.358751975	1.31E-05	0.000311709
ILVBL	1587.908157	0.591885387	0.135804261	4.358371238	1.31E-05	0.000311709
METTL7A	211.012699	1.811602832	0.415601056	4.35899478	1.31E-05	0.000311709
ITGAM	42.56901327	3.303509661	0.758180811	4.35715282	1.32E-05	0.00031313
RRAGA	1242.182826	-1.109745907	0.25473065	-4.356546439	1.32E-05	0.00031368
ROBO4	22.64193168	-4.381539513	1.006336415	-4.353951072	1.34E-05	0.000316899
RP11-315A16.1	9.519062352	3.151536087	0.723847864	4.353865286	1.34E-05	0.000316899
IL17D	497.9393304	1.76094041	0.404538356	4.352962793	1.34E-05	0.000317885
CCT7	3934.246819	-0.45994914	0.105693044	-4.351744651	1.35E-05	0.000319333
UBAC2-AS1	28.50734601	-1.189060732	0.273301006	-4.350736761	1.36E-05	0.000320481
STK17A	645.2119937	-1.242810055	0.28576384	-4.349080886	1.37E-05	0.000322584
FADS2	1364.887899	2.134687918	0.490887883	4.348626218	1.37E-05	0.000322928
RREB1	750.9709088	0.60275056	0.138637622	4.347669493	1.38E-05	0.000324013
DTX1	25.29353856	-3.186746185	0.7330586	-4.347191596	1.38E-05	0.000324392
PTPRE	117.3357783	-3.149403957	0.724527561	-4.346838035	1.38E-05	0.000324589
PKHD1	165.4686881	4.59157315	1.056383153	4.346503573	1.38E-05	0.000324758
SLC1A4	1403.550911	-2.213790643	0.509358431	-4.346233436	1.38E-05	0.000324832
CCBE1	5.163123053	-5.557845418	1.279135758	-4.345000429	1.39E-05	0.000326334
PSMD13	1739.96339	-0.466000311	0.107255991	-4.344748526	1.39E-05	0.000326382
SIDT1	13.98667167	2.468463558	0.568500508	4.342060424	1.41E-05	0.000330071
AC004158.2	11.03876279	-1.014366629	0.23375423	-4.339457849	1.43E-05	0.000333671
PDE1B	23.37953375	4.066828579	0.937310434	4.338827811	1.43E-05	0.000334295
PTGDR2	6.879384885	2.047050489	0.472045098	4.336557031	1.45E-05	0.000337429
ORC1	306.3510464	-0.801104194	0.184798887	-4.335005512	1.46E-05	0.000339479
TROVE2	981.6110085	0.78219227	0.180480598	4.333941031	1.46E-05	0.000340786
RAB31	353.3543376	-2.299932432	0.530807822	-4.332890994	1.47E-05	0.000342076
LRFN4	395.3425457	-1.072251551	0.247561234	-4.331257908	1.48E-05	0.000343939
RP11-4F5.2	59.29936684	-3.952002734	0.912422722	-4.331328711	1.48E-05	0.000343939
ABCA3	307.6401396	2.633957353	0.608225271	4.330562179	1.49E-05	0.000344004
MTDH	3104.267384	0.463836518	0.10710606	4.330628146	1.49E-05	0.000344004
STARD3NL	816.9224097	-0.47681917	0.110098177	-4.330854364	1.49E-05	0.000344004
DYRK1A	1305.784709	0.534982415	0.12358077	4.329010221	1.50E-05	0.000346095
IQCK	190.2225249	1.076117137	0.248597957	4.328744893	1.50E-05	0.00034617
RP11-161D15.1	3.630181106	-4.945686121	1.142969514	-4.3270499	1.51E-05	0.000348499
RP11-690G19.3	68.91543403	0.781432873	0.180608501	4.326667166	1.51E-05	0.000348761
DPY30	424.5206745	-0.436341546	0.100877449	-4.325461746	1.52E-05	0.000350329
RFTN1	178.8672873	-2.365992394	0.547220372	-4.32365554	1.53E-05	0.000352517
SOS1	930.6268776	0.574714542	0.132919555	4.323777222	1.53E-05	0.000352517
POC1B	261.1464133	0.836114972	0.193418022	4.322839014	1.54E-05	0.000353477
AC009502.4	1.602736101	-3.608551189	0.834860935	-4.322338052	1.54E-05	0.000353626
C2orf88	481.0179106	2.319640485	0.536666341	4.322314085	1.54E-05	0.000353626
ORAOV1	453.1637022	-1.110014729	0.256878231	-4.321170867	1.55E-05	0.000355115
HPRT1	578.5665068	-0.655162398	0.151755767	-4.317215826	1.58E-05	0.000361183
PFKP	1633.895111	-1.998985456	0.463068638	-4.316823235	1.58E-05	0.000361472
USE1	427.6158806	-0.726159695	0.168239328	-4.316230366	1.59E-05	0.00036209
COL10A1	5.602527132	-2.577090562	0.59718902	-4.315368294	1.59E-05	0.000362798
HECTD4	979.0135837	0.614549356	0.142403332	4.315554609	1.59E-05	0.000362798
LINC00641	203.506573	1.005367906	0.232989832	4.315072031	1.60E-05	0.000362932
SDPR	24.76383058	4.765784318	1.104538072	4.314730691	1.60E-05	0.00036314
WDR45	651.025159	-0.702590326	0.162887801	-4.31333912	1.61E-05	0.000365079
ARL4C	288.3481221	-1.983533072	0.459936258	-4.312626012	1.61E-05	0.000365904
PPARD	736.2937147	0.887885353	0.20590934	4.312020784	1.62E-05	0.000366552
CDK3	11.5652995	-1.057973079	0.245452681	-4.310293439	1.63E-05	0.000369069
ENO1	31620.71971	-0.755900718	0.175380096	-4.310071297	1.63E-05	0.000369083
ZNF649	136.9018743	1.09383486	0.253837951	4.309185662	1.64E-05	0.000370205
PPEF1	24.87796146	-2.628460607	0.610046219	-4.308625358	1.64E-05	0.000370433
VIMP	965.4799551	-0.685895776	0.159191424	-4.308622655	1.64E-05	0.000370433
TREM2	18.70356011	7.661367954	1.778540376	4.307671649	1.65E-05	0.000371671
PDE4D	645.6463522	-1.556155979	0.361374221	-4.306217461	1.66E-05	0.000373703
RP11-250B2.6	6.670988497	1.15990099	0.269366139	4.306038597	1.66E-05	0.000373703
EIF4A3	2030.496867	-0.802558797	0.186395186	-4.305684154	1.66E-05	0.000373801
SNRPC	1675.520755	0.694940013	0.161405428	4.305555395	1.67E-05	0.000373801
CTD-2354A18.1	4.603785949	-8.011043255	1.861020469	-4.304650803	1.67E-05	0.000374613
LRRK2	339.6755346	1.614736081	0.375107632	4.304727345	1.67E-05	0.000374613
PDZRN4	2.70552029	4.924968543	1.1443901	4.303574928	1.68E-05	0.000376077
NFATC3	322.4637821	0.759972678	0.176672981	4.301578386	1.70E-05	0.00037912
SLC35A2	481.014423	-0.607646658	0.141312717	-4.300013987	1.71E-05	0.000381441
LINC00958	39.54913144	-4.203808556	0.97787434	-4.298925111	1.72E-05	0.000382954
AQP9	4.909227303	-6.797086909	1.581894097	-4.296802752	1.73E-05	0.000386269
FIP1L1	918.0421752	0.666807756	0.155199979	4.2964423	1.74E-05	0.000386529
SLC28A3	24.43885936	-3.468675744	0.807404051	-4.296084149	1.74E-05	0.000386785
CTD-2147F2.1	4.789304493	-8.066678499	1.877841629	-4.29571822	1.74E-05	0.000387056
IRAK3	85.66233323	4.020124818	0.935914013	4.295399753	1.74E-05	0.000387244
CHDH	62.37344102	3.438445939	0.800562404	4.295037993	1.75E-05	0.000387508
PISD	570.5796924	-0.540337437	0.125879437	-4.29249964	1.77E-05	0.000391594
STC2	122.9113449	-3.590778438	0.836634839	-4.291930327	1.77E-05	0.000392228
COLGALT2	492.6444152	1.471140837	0.342824416	4.291237054	1.78E-05	0.000393082
ASS1	31.84546669	-2.979151047	0.694556868	-4.289283113	1.79E-05	0.000395648
RNF128	133.3674722	-3.060718075	0.713576309	-4.28926526	1.79E-05	0.000395648
42258	2523.416013	0.758398383	0.176825976	4.288953461	1.80E-05	0.000395648
TBX22	7.193294126	3.333731441	0.777255278	4.289107497	1.79E-05	0.000395648
POU6F2-AS2	1.115783988	5.983699938	1.395367972	4.288259484	1.80E-05	0.000396512
EEF1A2	94.43137539	-3.233713785	0.75421108	-4.287544788	1.81E-05	0.000397415
CTA-29F11.1	119.4523541	-1.087905503	0.253760895	-4.287128257	1.81E-05	0.000397787
AP000783.1	10.63038536	-3.113218684	0.726236478	-4.286783682	1.81E-05	0.00039803
DECR1	723.3454015	0.583134801	0.136054288	4.286045008	1.82E-05	0.000398981
VCAM1	65.26867151	4.277264342	0.998087495	4.285460305	1.82E-05	0.000399656
U52111.14	6.238238275	-1.973055684	0.460589772	-4.283759224	1.84E-05	0.000402349
FAM72B	76.43028421	-0.859724111	0.200717363	-4.2832573	1.84E-05	0.000402881
EFCAB7	161.4104322	-0.419503897	0.097960336	-4.282385236	1.85E-05	0.000404085
MT-ND4L	15812.20986	1.12744768	0.263373992	4.280785931	1.86E-05	0.000406621
BTBD9	440.138021	1.024938093	0.23944779	4.280424109	1.87E-05	0.000406902
DLX4	47.83686178	-2.344015597	0.547675771	-4.279932984	1.87E-05	0.000407421
HK2	2061.721961	-1.350560582	0.31562614	-4.278988365	1.88E-05	0.000408393
IRAK1	2669.221221	-0.942073846	0.22016018	-4.279038315	1.88E-05	0.000408393
PRSS36	9.430420548	1.360719302	0.318334654	4.274493167	1.92E-05	0.000415946
TOX2	41.4226561	-3.628130515	0.84878157	-4.274516136	1.92E-05	0.000415946
KRT19	1.177193048	-5.942233448	1.390518712	-4.273393371	1.93E-05	0.000416842
LFNG	75.68779714	-2.246189383	0.525604217	-4.273537595	1.92E-05	0.000416842
SLC6A6	979.5697348	-1.356501654	0.31742902	-4.273401517	1.93E-05	0.000416842
AZGP1P1	2.490118212	4.710177853	1.1025292	4.272157012	1.94E-05	0.000418514
XXbac-B461K10.4	47.28798381	1.369230231	0.320506014	4.27208904	1.94E-05	0.000418514
DSP	369.8874733	-3.740874135	0.875728528	-4.271728069	1.94E-05	0.000418805
MT-CO1	272301.0342	1.067583188	0.249978544	4.270699286	1.95E-05	0.000420022
RAP1GDS1	630.182203	0.665472553	0.155823941	4.27066951	1.95E-05	0.000420022
ZNF184	235.5792813	0.848258902	0.198741408	4.26815384	1.97E-05	0.000424395
AC005592.3	10.13917253	3.27546896	0.767808898	4.26599505	1.99E-05	0.000427796
KIAA1024	204.0060983	1.629785214	0.382062412	4.265756485	1.99E-05	0.000427796
POTEH	1.617313082	-5.686340294	1.333001633	-4.265816449	1.99E-05	0.000427796
HAS3	37.34399715	-1.317477419	0.308919973	-4.26478549	2.00E-05	0.000428873
LRRN4CL	883.173741	2.709721368	0.635351907	4.264914196	2.00E-05	0.000428873
PTPRZ1	3486.143296	2.573160092	0.6035923	4.263076406	2.02E-05	0.000431772
GCLM	350.5527768	-0.94182883	0.221008858	-4.261498098	2.03E-05	0.000434038
LINC00887	6.921143075	-4.087987794	0.959283854	-4.261499634	2.03E-05	0.000434038
ADPGK	1321.89965	-0.5237363	0.122949948	-4.2597521	2.05E-05	0.0004365
GLIS1	2.231815217	-3.103692276	0.728607806	-4.259757101	2.05E-05	0.0004365
PRDM15	458.1630186	-1.197905531	0.281223434	-4.259622013	2.05E-05	0.0004365
TEX15	218.4050235	3.657416706	0.858799526	4.258754921	2.06E-05	0.000437798
SLC10A7	119.6689555	0.63302992	0.148741311	4.255911918	2.08E-05	0.000442995
MAP10	28.59382815	2.966236984	0.697047492	4.25543025	2.09E-05	0.000443546
SNX18P7	2.822137317	-2.660813736	0.625452015	-4.254225219	2.10E-05	0.000445537
LINC00202-1	10.79331756	2.257332089	0.530641233	4.253970385	2.10E-05	0.000445639
RP11-248J18.3	14.32074611	1.593564967	0.374624673	4.25376405	2.10E-05	0.000445646
C6orf3	21.62073277	1.466299468	0.344798615	4.252625748	2.11E-05	0.000446703
RP11-473I1.9	135.4816061	0.66076109	0.155371085	4.252793186	2.11E-05	0.000446703
RP11-696D21.2	2.042846572	4.614241652	1.084998009	4.252765085	2.11E-05	0.000446703
ZFP41	368.9219667	0.865060079	0.203452962	4.251892279	2.12E-05	0.000447764
GNB5	381.3310951	-0.869567229	0.20453919	-4.251347772	2.12E-05	0.000448057
SNAPC5	361.1880069	-0.510484366	0.120076065	-4.251341573	2.12E-05	0.000448057
AC005253.2	73.81496644	-0.714292421	0.168024677	-4.251116179	2.13E-05	0.000448104
MED20	401.317504	0.690407339	0.162431953	4.250440435	2.13E-05	0.000449054
KDM1B	844.8622804	1.048279128	0.246694444	4.249301725	2.14E-05	0.000450937
CH25H	7.362456309	4.563288022	1.074196225	4.248095381	2.16E-05	0.000452964
TMEM233	2.431015189	-3.867393804	0.91059746	-4.247094873	2.17E-05	0.000454582
ZNF662	68.2519986	4.694205052	1.10593039	4.244575512	2.19E-05	0.000459307
TBX19	80.5100866	-1.342319485	0.316262817	-4.244316476	2.19E-05	0.000459426
HDHD2	452.1389409	0.619108499	0.145905133	4.243226298	2.20E-05	0.000461251
C3AR1	16.65547877	-2.577513038	0.607503071	-4.242798367	2.21E-05	0.000461718
GSE1	769.1372617	1.173758844	0.276677278	4.242339129	2.21E-05	0.000462251
RP11-796G6.2	4.700277938	-2.644212965	0.623333472	-4.242051943	2.21E-05	0.00046243
IGFBP6	84.18272547	-2.399494693	0.565745699	-4.241295512	2.22E-05	0.000463577
IMMT	1918.051433	-0.410693081	0.096853164	-4.240368235	2.23E-05	0.000464428
KIAA1462	52.44870491	-3.616960429	0.852999471	-4.240284491	2.23E-05	0.000464428
MSLN	7.554259697	-5.467534581	1.289329909	-4.240601683	2.23E-05	0.000464428
ASB9	444.8074168	1.07812577	0.254300912	4.239567056	2.24E-05	0.000465322
RPL7L1	1648.741993	0.692172796	0.163269348	4.239453414	2.24E-05	0.000465322
PLEKHG5	107.1332689	-2.416935235	0.57016162	-4.239035304	2.24E-05	0.000465776
KLHL8	305.0904144	0.572398856	0.135044599	4.238591239	2.25E-05	0.000466284
RECQL	942.7780075	-0.954324936	0.225221972	-4.237263924	2.26E-05	0.000468633
ELMOD1	0.835849604	-5.473294878	1.292515105	-4.234608056	2.29E-05	0.000473786
ABCB6	235.3681443	-0.857458945	0.20256562	-4.23299345	2.31E-05	0.000476685
CLOCK	756.3157123	0.657369476	0.155309534	4.232640828	2.31E-05	0.000476685
RP11-428J1.5	33.95822444	1.358458798	0.320933521	4.232835487	2.31E-05	0.000476685
CNTD2	8.698770054	2.066453828	0.488395697	4.231105723	2.33E-05	0.000479527
HRNR	49.67860432	1.683213129	0.397858647	4.23068128	2.33E-05	0.000479717
TRIM36	89.05488143	-1.596980675	0.377481442	-4.230620358	2.33E-05	0.000479717
ANKRD53	9.828238982	2.228374043	0.527007326	4.22835496	2.35E-05	0.000484146
RAB3D	203.9990644	0.966391135	0.228714063	4.2253245	2.39E-05	0.000490276
AC112721.2	3.174942292	-6.688339388	1.583330198	-4.224222715	2.40E-05	0.000492248
PADI2	193.2159575	4.061038286	0.961688756	4.222819764	2.41E-05	0.000494889
GS1-174L6.4	4.113770098	1.688326296	0.399883455	4.222045888	2.42E-05	0.000496156
TSC22D2	518.231458	0.745075566	0.176546614	4.220276727	2.44E-05	0.000499191
UCKL1	974.2384531	-0.732082232	0.173464047	-4.220368698	2.44E-05	0.000499191
KIAA1614	137.7466457	1.50793533	0.357470501	4.218348994	2.46E-05	0.000503037
DPY19L4	799.9572072	0.545143869	0.12924205	4.218006972	2.46E-05	0.000503361
HAPLN1	411.6599338	5.281025463	1.252315709	4.217008078	2.48E-05	0.000505154
UHRF1BP1	872.1650778	0.771457463	0.183099741	4.213318153	2.52E-05	0.000513034
CTB-152G17.6	29.57927622	0.985364776	0.233945835	4.211935533	2.53E-05	0.000515735
CTB-176F20.3	7.559257929	1.622607704	0.385485264	4.209260002	2.56E-05	0.000521425
EZR	2137.664372	-0.938458048	0.223012118	-4.20810338	2.58E-05	0.000523645
AC005003.1	42.84294335	-0.995990037	0.236713705	-4.207572335	2.58E-05	0.000524421
FMO2	4.004945099	6.085316047	1.446587566	4.206669677	2.59E-05	0.000526062
CTC-490E21.10	2.644990193	2.046757772	0.48662371	4.20603791	2.60E-05	0.000527076
NPM1	19720.44	-0.537968214	0.127945545	-4.204665468	2.61E-05	0.000529825
NRIP3	259.5603416	-1.860267061	0.442569499	-4.203333184	2.63E-05	0.000532493
FADS1	1964.952147	-0.966473276	0.230012756	-4.201824686	2.65E-05	0.000534666
XXbac-BPG55C20.7	4.935656113	1.883755033	0.448301899	4.201978709	2.65E-05	0.000534666
ZNF780B	325.4382246	0.631061054	0.1501813	4.201994889	2.65E-05	0.000534666
P4HA2	862.9722312	-1.242253965	0.295688776	-4.201221232	2.65E-05	0.000535631
NFIC	1020.17679	0.839727687	0.19992042	4.200309731	2.67E-05	0.000537328
RTL1	1.717197207	-5.810730552	1.383823332	-4.199040744	2.68E-05	0.000539883
ZC3H3	364.1089346	0.720714357	0.171753242	4.196219818	2.71E-05	0.000546177
DMXL1	1504.050752	0.950198526	0.226567586	4.193885544	2.74E-05	0.000550883
GRIN2A	3.53755538	-3.433686048	0.818718326	-4.193977266	2.74E-05	0.000550883
AHCYL2	1853.109986	1.645182041	0.392885976	4.187428777	2.82E-05	0.000566299
ZNF451	747.2512171	0.499624602	0.119404735	4.184294726	2.86E-05	0.000573676
C12orf61	16.06718581	-1.342597179	0.320910772	-4.18370867	2.87E-05	0.000574664
ID4	778.2598906	2.126920776	0.508407785	4.183493718	2.87E-05	0.000574716
ALDH1L1	54.61707842	3.227368072	0.771674829	4.182290198	2.89E-05	0.000577273
LINC00704	3.664385292	-6.898714343	1.649854564	-4.181407556	2.90E-05	0.000578873
PYURF	300.8664244	0.574362741	0.137365537	4.181272492	2.90E-05	0.000578873
TOMM34	921.202037	-0.874930083	0.209277203	-4.180723311	2.91E-05	0.000579778
RP11-476H20.1	2.522380667	-4.992397898	1.194698466	-4.178793261	2.93E-05	0.000583924
TBX2	2133.346422	1.546914262	0.370188973	4.178715131	2.93E-05	0.000583924
FGL2	49.60490758	3.808919109	0.911898368	4.176911863	2.95E-05	0.00058807
ANKRD18EP	76.1382979	1.049647772	0.2513905	4.175367701	2.98E-05	0.00059157
ACSL5	81.25697899	3.046236787	0.729815747	4.173980625	2.99E-05	0.000594679
LIPE-AS1	16.40089565	-0.90346076	0.216479306	-4.173427836	3.00E-05	0.000595619
OSBPL1A	1852.69203	0.861323817	0.206445319	4.172164422	3.02E-05	0.000598424
MCMDC2	41.4072805	1.347234559	0.322952106	4.17162339	3.02E-05	0.000599338
TMSB10	7928.956096	-0.94139198	0.22567717	-4.171409904	3.03E-05	0.000599392
DBT	418.8892982	0.55524883	0.133119912	4.171042634	3.03E-05	0.000599851
RP11-800A3.7	6.108253903	-2.17050376	0.52053883	-4.169724976	3.05E-05	0.000602311
ZC3H12A	78.42115625	-1.142937312	0.2740939	-4.169875039	3.05E-05	0.000602311
MIR24-2	425.1864158	-0.895092414	0.214745007	-4.168164035	3.07E-05	0.000605938
C2orf72	87.10950606	-2.211344041	0.530563901	-4.167912734	3.07E-05	0.000606094
CHD8	1268.089695	0.390187651	0.093660092	4.165996878	3.10E-05	0.000609665
RP11-314O13.1	11.78816819	-3.266156719	0.783995396	-4.166040687	3.10E-05	0.000609665
SNAPC1	230.6524077	-0.877920286	0.210730547	-4.16607985	3.10E-05	0.000609665
GON4L	1179.341193	0.486155048	0.116743329	4.164306884	3.12E-05	0.000613682
UTP14C	376.2687285	0.652033665	0.156601179	4.16365743	3.13E-05	0.000614915
CD2AP	1176.451585	0.878568607	0.211130786	4.161252952	3.17E-05	0.000620905
HCK	16.61948226	6.519795158	1.567014826	4.160646759	3.17E-05	0.000621512
TNS1	2514.332661	-2.083342337	0.500712198	-4.160758106	3.17E-05	0.000621512
HULC	14.47532856	3.067766081	0.737440654	4.160017572	3.18E-05	0.000622222
XPO5	1753.467207	0.695884232	0.167279707	4.160003895	3.18E-05	0.000622222
LINC00632	3.112716888	-5.844526966	1.405286863	-4.158956523	3.20E-05	0.000624559
CFH	246.8215831	2.738185203	0.6584278	4.158671922	3.20E-05	0.000624816
PTPRA	1943.601528	0.586074903	0.140941749	4.158277482	3.21E-05	0.000624852
RP5-1024G6.8	156.4885498	-0.97823445	0.235246311	-4.158341291	3.21E-05	0.000624852
PDLIM5	793.4455166	0.761833374	0.183250488	4.157333396	3.22E-05	0.000626917
AC098614.2	15.26634227	-1.830509144	0.440369976	-4.156752833	3.23E-05	0.000627989
FMO3	12.22033154	5.145609999	1.238102043	4.156046772	3.24E-05	0.000629408
ANXA5	16642.35611	0.926969377	0.223138489	4.154233456	3.26E-05	0.000633893
SNHG3	1149.026036	-0.880093451	0.212056682	-4.150274551	3.32E-05	0.000644422
PPP1R13B	307.7225655	1.035558336	0.249628517	4.148397576	3.35E-05	0.000649188
TBRG1	405.333356	-0.63145041	0.152253709	-4.147356492	3.36E-05	0.000651606
GNAL	105.9061654	-1.659273273	0.400113558	-4.14700587	3.37E-05	0.000652064
TMEM240	13.49864565	2.014726032	0.485925627	4.146161305	3.38E-05	0.000653931
CCDC69	45.28315122	-2.353002012	0.567809771	-4.14399704	3.41E-05	0.000658594
DNMT3A	613.5882409	0.969041605	0.233851294	4.143836832	3.42E-05	0.000658594
KRAS	838.7713547	-0.924176541	0.223027606	-4.143776457	3.42E-05	0.000658594
OLFM1	1007.34491	-3.491245991	0.842505613	-4.143884546	3.41E-05	0.000658594
AC132192.1	6.292110173	-1.418116152	0.342300161	-4.142902378	3.43E-05	0.000660565
OLA1	1491.646914	-0.708787949	0.171131562	-4.14177222	3.45E-05	0.000662938
SLC1A1	183.2038605	-2.414473582	0.582966412	-4.141702734	3.45E-05	0.000662938
RANBP9	1079.335762	0.641604787	0.15494931	4.140739877	3.46E-05	0.00066466
USP36	2196.316192	-1.130298573	0.272970785	-4.140730935	3.46E-05	0.00066466
PRKAR2A	996.0167258	0.627032236	0.151447973	4.140248451	3.47E-05	0.000665513
MT-CYB	71935.45927	1.412458439	0.341334823	4.138043778	3.50E-05	0.000671388
CD248	16.67501921	4.736811594	1.14538518	4.135562148	3.54E-05	0.000677575
CTD-2647L4.4	24.01836228	0.957949088	0.231634257	4.135610591	3.54E-05	0.000677575
WIPF1	1506.84626	-1.65846229	0.401161695	-4.134149177	3.56E-05	0.000681199
HKR1	512.9891384	0.492789681	0.119245895	4.132550476	3.59E-05	0.000684921
RBM23	1002.931951	0.377423856	0.091330151	4.132521993	3.59E-05	0.000684921
MT-RNR1	17469.64971	1.383980311	0.335043303	4.130750564	3.62E-05	0.000689658
BTBD11	19.82540009	-5.269427648	1.275746953	-4.130464615	3.62E-05	0.000689953
KB-1460A1.5	39.5893289	1.480268794	0.358473287	4.129369874	3.64E-05	0.000692682
METTL5	419.2596877	-0.538837137	0.130527575	-4.128147925	3.66E-05	0.000695806
CTDSPL	1279.708927	1.009625307	0.244590601	4.127817266	3.66E-05	0.00069624
AGTR1	6.182788889	-6.871031593	1.664765436	-4.127327158	3.67E-05	0.000697159
PTAR1	1608.978371	0.726951781	0.176180903	4.12616674	3.69E-05	0.000699547
UXS1	681.1043663	-0.706325055	0.171174418	-4.126347049	3.69E-05	0.000699547
ANXA7	1110.545889	-0.594319058	0.144057372	-4.125571981	3.70E-05	0.000699656
NEB	65.06713107	1.451136757	0.351738556	4.125611861	3.70E-05	0.000699656
SVEP1	30.41970734	-3.47720579	0.842827017	-4.125645857	3.70E-05	0.000699656
ARFGEF1	1238.617843	0.513782801	0.124549956	4.125114253	3.71E-05	0.000700482
MTHFD2	1011.230287	-0.993586381	0.240913831	-4.124239677	3.72E-05	0.000702013
NRGN	51.55103805	-1.830517173	0.443838707	-4.124284669	3.72E-05	0.000702013
RP11-353N4.6	7.594768847	-1.538657411	0.373122555	-4.123731971	3.73E-05	0.000702996
RP11-108L7.15	15.10397534	-1.185411494	0.287520519	-4.122876158	3.74E-05	0.000705045
DDX11	1230.654208	-1.107602752	0.268718196	-4.121800339	3.76E-05	0.000707207
WNT4	52.22802362	2.101045757	0.509717828	4.12197816	3.76E-05	0.000707207
GCNT3	2.192109997	-3.052211146	0.740653563	-4.120970043	3.77E-05	0.00070919
AHRR	301.0486816	-2.426949051	0.589103748	-4.119731134	3.79E-05	0.000712441
ADRA2B	7.386507867	2.546996299	0.618466818	4.118242444	3.82E-05	0.00071595
BRINP2	3.240351133	-6.017440403	1.461171828	-4.118229142	3.82E-05	0.00071595
UXT	750.0639292	-0.666265095	0.162003622	-4.112655556	3.91E-05	0.000732874
EDIL3	58.20943681	-2.748873616	0.668794009	-4.110194739	3.95E-05	0.000739543
LSM10	432.4532961	-0.433859927	0.105555815	-4.11024182	3.95E-05	0.000739543
TSPAN2	1.863283744	-6.372710233	1.550551387	-4.109963904	3.96E-05	0.000739691
RP11-21A7A.2	1.300481667	3.809873261	0.927301347	4.108560042	3.98E-05	0.000743607
INSM1	1.887995586	-5.924120737	1.442213843	-4.107657659	4.00E-05	0.000745921
PAQR8	742.9249063	1.425974961	0.347188751	4.107203812	4.00E-05	0.000746551
RHOB	2830.68536	-1.264228228	0.307815724	-4.10709438	4.01E-05	0.000746551
NAP1L3	24.04640284	-2.381147256	0.579945381	-4.105812948	4.03E-05	0.000749539
RP11-278J20.2	1.512797143	3.040307707	0.740490367	4.105803185	4.03E-05	0.000749539
DFNA5	507.7020766	-1.671314362	0.407549173	-4.100890087	4.12E-05	0.000763811
RP1-257A7.4	126.8590112	1.840233666	0.44869986	4.101257503	4.11E-05	0.000763811
ZNF16	165.1618472	0.822869293	0.200648832	4.101042023	4.11E-05	0.000763811
COL16A1	3312.006712	1.54049386	0.375823568	4.098981519	4.15E-05	0.000769311
MEGF9	958.4860429	1.017949574	0.248349299	4.098862273	4.15E-05	0.000769311
KAT2B	1636.394141	1.40313455	0.342352432	4.098509081	4.16E-05	0.000769876
BZW1	3984.811165	-0.473695217	0.115626351	-4.096775643	4.19E-05	0.000774435
SHANK3	331.1099293	1.357568012	0.331360289	4.096954451	4.19E-05	0.000774435
MAP4K4	3163.733608	0.742321526	0.181223996	4.096154712	4.20E-05	0.0007759
EMR1	27.62407714	-5.092554188	1.243357495	-4.095808492	4.21E-05	0.000776448
POPDC3	244.7798869	-1.576710269	0.38500004	-4.09535092	4.22E-05	0.000777369
CARD8	579.0756743	1.105569352	0.270060239	4.093787951	4.24E-05	0.000781398
SMYD3	342.0182146	0.565409126	0.138112991	4.09381565	4.24E-05	0.000781398
NIN	3213.285039	1.04190899	0.254575526	4.092730384	4.26E-05	0.000783738
RP11-41O4.1	13.33680718	2.011745822	0.491520267	4.092905129	4.26E-05	0.000783738
DBP	150.8125365	0.993901155	0.24291254	4.091600848	4.28E-05	0.000784848
GJA1	576.3904734	5.012602289	1.225050999	4.09174989	4.28E-05	0.000784848
MTRF1L	420.0582066	-0.561413654	0.137196635	-4.092036628	4.28E-05	0.000784848
RP11-110I1.12	16.89930672	-1.395541849	0.34108379	-4.09149274	4.29E-05	0.000784848
RP5-881L22.5	11.03549463	1.99117456	0.486599646	4.092018102	4.28E-05	0.000784848
NDUFAF6	288.8855955	0.560640778	0.137084561	4.089744118	4.32E-05	0.000790169
RP11-432J22.2	1.386384832	-3.607473643	0.882141016	-4.08945234	4.32E-05	0.000790545
RP11-501C14.7	1.061752086	-5.899384879	1.443270359	-4.087511976	4.36E-05	0.000796562
MAT2A	5264.523794	-0.350145424	0.085688217	-4.086272713	4.38E-05	0.000800201
BTBD19	289.2808668	-1.40954877	0.344987981	-4.085790949	4.39E-05	0.000800613
SH3PXD2B	1612.465836	-1.599648157	0.391513516	-4.085805708	4.39E-05	0.000800613
ENO2	3744.038244	-2.250839604	0.551107848	-4.084208946	4.42E-05	0.000804832
GNA11	1046.580527	0.469007974	0.11483336	4.08424845	4.42E-05	0.000804832
DENND6A	491.0904295	0.495687776	0.121373156	4.083998414	4.43E-05	0.000804936
PLA2G4C	134.1539049	1.798579853	0.440448695	4.083517273	4.44E-05	0.000805978
SHANK2	9.960350716	-3.47940488	0.852201134	-4.082844696	4.45E-05	0.000807688
GAS2L3	838.2728994	0.82141538	0.201211229	4.082353575	4.46E-05	0.000808769
C8orf4	7.973393014	-5.367863762	1.314957977	-4.082156126	4.46E-05	0.000808829
ZDHHC24	189.7202285	-0.744530946	0.182404042	-4.081767802	4.47E-05	0.000809554
SLC46A3	116.4540449	-2.324860372	0.569608086	-4.081508723	4.47E-05	0.00080983
PACS2	969.9054072	0.751662638	0.184223937	4.080157283	4.50E-05	0.000813923
C20orf96	222.063505	0.759126299	0.186099671	4.079138324	4.52E-05	0.000816867
FAM149A	167.1220306	1.617935198	0.396658132	4.078915994	4.52E-05	0.000817017
PRPF6	1946.623048	-0.470446592	0.11537635	-4.077495881	4.55E-05	0.000821387
RP3-337H4.8	9.642916492	1.36413946	0.334716181	4.075510947	4.59E-05	0.000827787
COL5A3	644.700441	-2.993142684	0.734536816	-4.074870885	4.60E-05	0.000829427
AP000695.6	3.810791174	-2.550033219	0.625937333	-4.073943326	4.62E-05	0.000832098
RP11-483I13.5	9.955356537	-1.155245329	0.283636691	-4.072975625	4.64E-05	0.000834922
CAV2	788.2939333	0.849944943	0.208740201	4.07178367	4.67E-05	0.000837716
CYP20A1	162.6136501	-0.479872895	0.117853441	-4.071776716	4.67E-05	0.000837716
RP11-57G10.8	3.852272484	-1.558070284	0.382662102	-4.071660816	4.67E-05	0.000837716
BCL2	546.5795997	1.150878971	0.282752108	4.070275473	4.70E-05	0.00084163
COL8A1	135.4390156	-4.517999642	1.110014186	-4.070217929	4.70E-05	0.00084163
FMOD	238.0714476	3.216578907	0.790337644	4.069879414	4.70E-05	0.000842209
CYHR1	1232.490029	0.784433793	0.192814022	4.06834412	4.73E-05	0.00084648
LINC00552	4.64004217	-5.072635793	1.246833833	-4.068413656	4.73E-05	0.00084648
PLP2	1085.737324	-1.250473539	0.307433301	-4.067462876	4.75E-05	0.000848389
SLC35C1	329.6245265	-0.826893471	0.203292731	-4.067501413	4.75E-05	0.000848389
NFYA	979.0772687	0.798096517	0.196359319	4.064469778	4.81E-05	0.000858694
ZNF566	219.9882866	0.739508678	0.181960045	4.064126704	4.82E-05	0.000859302
TAF10	902.1173696	-0.70153285	0.172652943	-4.063254509	4.84E-05	0.000861864
RPA2	809.9462781	-0.509522756	0.125420105	-4.062528556	4.85E-05	0.000863891
DPCD	210.7538914	-1.026438281	0.252762554	-4.06087952	4.89E-05	0.000869355
COL28A1	17.40465512	1.713845276	0.422197065	4.059349103	4.92E-05	0.000874359
PSMA5	1451.75556	-0.504204872	0.124213345	-4.059184406	4.92E-05	0.000874359
ZC3H7A	1712.760498	0.821065093	0.202309248	4.058465453	4.94E-05	0.00087639
SIGLEC15	69.70379987	-3.180037776	0.783729362	-4.057571312	4.96E-05	0.000879084
SFXN3	1489.688616	-0.892203417	0.219927758	-4.056802226	4.97E-05	0.000881314
E2F7	443.3814072	-0.875180386	0.215795042	-4.055609341	5.00E-05	0.000884495
FHDC1	754.9443892	2.061702504	0.508363003	4.055571497	5.00E-05	0.000884495
TSHZ2	19.36223275	-4.140353294	1.020940686	-4.055429814	5.00E-05	0.000884495
WNT7B	5.113370373	-6.589471266	1.625568921	-4.05364004	5.04E-05	0.000890619
KCNG1	56.02337576	-3.423426386	0.845017788	-4.051306891	5.09E-05	0.00089887
CTD-3099C6.11	4.851069676	2.170434825	0.535777868	4.050997538	5.10E-05	0.00089938
BTBD7	560.3485349	0.575706598	0.142150599	4.049976587	5.12E-05	0.000901953
CHST1	41.1388942	-2.912776697	0.71920771	-4.049979798	5.12E-05	0.000901953
DNPH1	735.2747392	1.090018702	0.269196384	4.049158036	5.14E-05	0.000903884
MUC1	75.31778223	-2.263035377	0.558895102	-4.049123651	5.14E-05	0.000903884
LAMTOR3	671.4200989	0.5172554	0.127757362	4.048732637	5.15E-05	0.000904715
PPM1K	697.8002305	1.526905177	0.377171392	4.048305916	5.16E-05	0.000905686
COL9A1	805.197767	3.309661668	0.817589624	4.048072004	5.16E-05	0.000905911
CNTN1	437.69564	2.181750649	0.539029158	4.047555902	5.18E-05	0.000907229
OPN3	307.9785283	1.488444369	0.368026656	4.044392828	5.25E-05	0.000918876
HAUS6	1205.799584	-1.233605085	0.305116678	-4.043060162	5.28E-05	0.000923424
CCDC85B	615.6286764	-1.216244322	0.300849883	-4.042695008	5.28E-05	0.000924172
KRTAP2-3	1.740789356	-4.057138521	1.003851813	-4.041571145	5.31E-05	0.00092792
AC006538.1	12.43541765	1.272008169	0.314803177	4.040645908	5.33E-05	0.000930893
PODXL	172.6533825	-2.750666389	0.681110889	-4.038500095	5.38E-05	0.000938747
LRRC42	427.7038823	-0.433537069	0.107357978	-4.038238033	5.39E-05	0.000939095
RP5-1125N11.1	8.850188104	-5.455928396	1.351451891	-4.037086655	5.41E-05	0.000943011
OSER1	682.6318893	-0.548118537	0.135803365	-4.036118975	5.43E-05	0.000946202
ANP32E	1629.812613	0.587316288	0.145533196	4.035617324	5.45E-05	0.00094752
ARMC1	825.1994897	0.536187876	0.132899141	4.034547341	5.47E-05	0.00095114
PCDHGA9	22.54981931	1.882272681	0.466675918	4.033361503	5.50E-05	0.000955245
TRIM61	1.825139981	-6.572169222	1.629760558	-4.032598035	5.52E-05	0.000957643
LRRC10B	14.94864766	4.831394644	1.19833217	4.031765788	5.54E-05	0.000958784
RP11-297J22.1	1.705324177	-5.78758394	1.435484904	-4.031797147	5.54E-05	0.000958784
SNX18P3	4.45625139	-3.498688504	0.867743473	-4.031938716	5.53E-05	0.000958784
ZC3H11B	10.80564289	-5.54172368	1.374564402	-4.031621707	5.54E-05	0.000958784
DACT3	273.3365757	2.275491673	0.564754593	4.029168954	5.60E-05	0.000968125
DCAF8	2429.778661	0.49247495	0.122283795	4.027311649	5.64E-05	0.000972923
ELFN2	9.837915478	-3.369765175	0.836676124	-4.027562255	5.64E-05	0.000972923
RABL5	286.5888325	-0.554089969	0.137569029	-4.027723189	5.63E-05	0.000972923
RP11-554J4.1	11.25239459	-0.945213744	0.23469411	-4.027428479	5.64E-05	0.000972923
INSIG2	395.991877	-0.810013751	0.201177349	-4.026366565	5.66E-05	0.00097612
BGN	609.8125101	3.403010202	0.845328269	4.025667101	5.68E-05	0.000978306
CCR10	34.36183328	2.03186896	0.504773972	4.025304542	5.69E-05	0.000979093
AP000704.5	4.30611871	-1.354908553	0.336664994	-4.024500844	5.71E-05	0.00098172
ZNF608	511.5772551	1.228713917	0.305357423	4.023854747	5.73E-05	0.000983696
TMCO3	870.7174311	-0.768670117	0.191036933	-4.023672828	5.73E-05	0.000983733
MBD5	202.1071361	0.798495889	0.198496275	4.022724812	5.75E-05	0.000986978
AC006946.17	5.174805773	1.91098142	0.475362438	4.020051368	5.82E-05	0.00099413
HNRNPD	3397.971631	0.3675873	0.091432261	4.020323841	5.81E-05	0.00099413
OR7E12P	3.710186126	-3.021968334	0.751597265	-4.020728223	5.80E-05	0.00099413
RP1-65P5.5	4.645685117	-4.22044621	1.049864923	-4.019989733	5.82E-05	0.00099413
RP11-389C8.2	5.794864276	-4.634768798	1.152839253	-4.020307936	5.81E-05	0.00099413
TUBB4B	3599.130277	-0.678069154	0.16865909	-4.020353443	5.81E-05	0.00099413
ADAMTS5	45.23887399	-3.618382816	0.900198922	-4.019536934	5.83E-05	0.000995316
COX6B2	4.088369101	-2.649186901	0.659165501	-4.019001141	5.84E-05	0.000996128
TVP23A	18.26158646	-1.62807447	0.405079343	-4.019149579	5.84E-05	0.000996128
IGFBP3	2915.443137	-2.754857885	0.685502503	-4.018742269	5.85E-05	0.000996496
GRINA	2925.772912	0.575438729	0.143196627	4.018521528	5.86E-05	0.000996704
GTF2IRD2B	103.6030409	0.913290663	0.227289919	4.018174964	5.87E-05	0.000997445
MFAP4	19.00467733	-3.320304634	0.826530601	-4.017158749	5.89E-05	0.001000299
TRMT10A	114.8782285	0.628403588	0.156426918	4.017234337	5.89E-05	0.001000299
ATP1B1	1268.203671	1.844148946	0.459109137	4.016798616	5.90E-05	0.001000558
RP11-563N12.2	5.410140499	4.982025391	1.240310825	4.016755553	5.90E-05	0.001000558
AMPD3	41.37612742	-1.718526792	0.427883395	-4.016343731	5.91E-05	0.001001581
BRMS1	709.5797084	-0.643575876	0.160247272	-4.016142489	5.92E-05	0.001001711
UBXN2B	581.8392989	0.634936595	0.158115299	4.015655653	5.93E-05	0.001003054
LRP1B	6.442257226	-5.738752848	1.429775274	-4.013744643	5.98E-05	0.001009759
MGAT5B	782.0572843	-2.649804653	0.660182916	-4.013743142	5.98E-05	0.001009759
DTWD2	224.3979184	1.01216167	0.252218583	4.013033692	5.99E-05	0.001012069
WDR20	362.861809	0.556704556	0.138757129	4.012078954	6.02E-05	0.001015439
HES7	8.825744915	-2.576208678	0.642197863	-4.011549753	6.03E-05	0.001016884
TM4SF19	117.2815371	-2.354003445	0.58682799	-4.011402803	6.04E-05	0.001016884
RP11-252A24.7	222.3994363	0.627749162	0.1565028	4.011105	6.04E-05	0.001017435
TPI1	10897.62438	-0.725287062	0.180895173	-4.009432928	6.09E-05	0.001023929
RP11-307E17.8	17.13176164	1.330155408	0.331780265	4.009145662	6.09E-05	0.001024438
RNF150	568.832671	2.090295429	0.521476791	4.008415071	6.11E-05	0.001026874
HSPB6	8.937465495	2.489232728	0.621061942	4.008026512	6.12E-05	0.001027088
LINC00313	5.913902202	-2.625167221	0.654968122	-4.008083955	6.12E-05	0.001027088
CCDC8	120.0984254	3.818921613	0.953155866	4.006607678	6.16E-05	0.001032534
PLXNA4	13.34753539	-2.647543768	0.660830652	-4.006387661	6.17E-05	0.001032756
RP11-248J23.6	2.46623312	3.122431559	0.779408428	4.006155753	6.17E-05	0.00103303
SYNE3	96.05478301	1.374488165	0.343130221	4.005733339	6.18E-05	0.001034138
STX16	2063.695039	-0.708990914	0.177039135	-4.004712929	6.21E-05	0.001037869
AC073130.1	1.607668117	-4.329242608	1.081446113	-4.003197715	6.25E-05	0.001043079
DUSP1	363.8870787	-1.311899082	0.327727125	-4.003022581	6.25E-05	0.001043079
LSM14B	1122.585905	-0.50995813	0.127392205	-4.003056	6.25E-05	0.001043079
C1orf213	80.05108461	-0.778501592	0.194543305	-4.001687911	6.29E-05	0.001047469
CHL1-AS1	11.93361674	2.31433192	0.578314648	4.001855958	6.28E-05	0.001047469
PIAS4	387.6217443	0.556665721	0.139113447	4.001523465	6.29E-05	0.001047469
RP11-392E22.5	1.225471516	-5.885937007	1.471062163	-4.001147711	6.30E-05	0.001048388
AC002398.5	5.045451767	5.913957391	1.47838438	4.000284008	6.33E-05	0.001051474
ARID3B	187.879468	-1.196242031	0.299167841	-3.998564907	6.37E-05	0.001058011
NECAB3	524.2033965	-0.823277951	0.205897679	-3.998480971	6.38E-05	0.001058011
NOSTRIN	47.99038901	1.929650683	0.482628616	3.998210257	6.38E-05	0.00105847
SLC44A2	938.9364719	1.365123093	0.34147483	3.997726841	6.40E-05	0.001059882
SDCBP	17355.86216	1.201346741	0.300588285	3.996651905	6.42E-05	0.00106395
MT-ND4	163737.7757	1.052105568	0.263275471	3.996215696	6.44E-05	0.001064693
WDR73	680.2071448	-0.533241909	0.133438868	-3.99615132	6.44E-05	0.001064693
PTPRJ	1747.438204	1.00050659	0.250492293	3.994161167	6.49E-05	0.001072916
LINC00896	48.76363355	2.435600714	0.609954835	3.993083707	6.52E-05	0.00107558
OBFC1	210.6912005	-0.939043695	0.235168264	-3.993071514	6.52E-05	0.00107558
VCX2	1.592159308	-5.689712396	1.424886869	-3.99309764	6.52E-05	0.00107558
RP11-49I11.1	70.95234542	-1.702596643	0.426436641	-3.992613391	6.53E-05	0.001076901
SLIRP	729.0584862	-0.579880338	0.14526515	-3.991875129	6.56E-05	0.001079499
LZTS3	184.1576297	1.092336791	0.273684074	3.99123258	6.57E-05	0.001081667
ARVCF	242.0550891	0.898858195	0.225246988	3.990544798	6.59E-05	0.001084046
MR1	354.0366007	1.321022412	0.331059594	3.990285844	6.60E-05	0.001084467
SCN3B	2.814665693	-2.193885494	0.549830022	-3.990115865	6.60E-05	0.001084483
SLC35E1P1	8.710911694	1.54380198	0.386931337	3.989860301	6.61E-05	0.00108489
PSMD12	1153.605934	-0.466439288	0.116930881	-3.989017133	6.63E-05	0.001087989
SETMAR	209.0158341	0.634560177	0.159165265	3.986800623	6.70E-05	0.00109743
NDUFB3	711.0817324	-0.469609359	0.117837383	-3.985232431	6.74E-05	0.00110393
DYNLL2	2151.042846	0.493706732	0.123916541	3.984187483	6.77E-05	0.001108022
RP11-554I8.2	2.207809151	-6.952316279	1.745112136	-3.983879394	6.78E-05	0.001108684
RP11-444E17.6	24.15838445	-1.773701774	0.445420921	-3.982080073	6.83E-05	0.001116333
MTFP1	127.52174	-1.019741007	0.256194398	-3.980340771	6.88E-05	0.001123747
JAM3	542.6588668	-1.820184878	0.457320922	-3.980104099	6.89E-05	0.001124082
ELOVL2	1390.360664	2.631381429	0.661197152	3.979722874	6.90E-05	0.001125101
ARPC3	2566.93712	-0.526138579	0.132298278	-3.976911773	6.98E-05	0.001136472
FAM58A	303.3257917	-0.744951279	0.187322687	-3.976834263	6.98E-05	0.001136472
YTHDF3	1707.177076	0.478902127	0.120416661	3.977042054	6.98E-05	0.001136472
IL16	1592.106244	-2.279032688	0.573455111	-3.974212881	7.06E-05	0.001148261
ITM2B	3942.540592	0.706545412	0.17779369	3.973962253	7.07E-05	0.001148672
TMEM184C	609.6357865	0.463014271	0.116554591	3.972509932	7.11E-05	0.001154898
AURKAIP1	1275.34448	-0.475145766	0.119633234	-3.97168706	7.14E-05	0.001157288
CAND2	115.5654605	2.058500455	0.518293107	3.97169175	7.14E-05	0.001157288
TUBB3	1913.490235	-1.631143204	0.410890728	-3.969773693	7.19E-05	0.001165812
S1PR2	54.12233601	0.748459661	0.188791077	3.964486421	7.36E-05	0.001191129
PTS	257.7903502	-0.781659525	0.19724386	-3.962909292	7.40E-05	0.001198198
CTD-2020K17.4	2.777115889	-1.699928886	0.429131861	-3.96132061	7.45E-05	0.001203701
HIF3A	6.536507825	4.744441024	1.197614278	3.961576869	7.45E-05	0.001203701
OTUD7A	25.03153911	-2.410910664	0.608611649	-3.96132849	7.45E-05	0.001203701
RP11-752G15.6	50.43141172	-0.709170677	0.179034854	-3.961076075	7.46E-05	0.001204103
FSD1	74.00348505	-3.03071203	0.765208484	-3.960635688	7.48E-05	0.001205207
ZNF704	2417.159265	1.250601566	0.315766384	3.960527869	7.48E-05	0.001205207
CSF2	0.762237948	-5.335082416	1.347325021	-3.959759029	7.50E-05	0.001208261
CD244	10.36753342	2.114823579	0.534106206	3.959556275	7.51E-05	0.001208455
TRIM48	10.85960069	-4.206200253	1.062435273	-3.959017891	7.53E-05	0.001210349
CDADC1	148.9716158	0.546563349	0.13806769	3.958662213	7.54E-05	0.001210487
RP11-563N4.1	8.399136922	-1.284269928	0.324407029	-3.958822752	7.53E-05	0.001210487
ADPRHL2	632.2671228	-0.577851045	0.145989505	-3.958168394	7.55E-05	0.00121216
ZFP36L1	2058.286968	0.897243048	0.226735975	3.957215209	7.58E-05	0.00121617
PIK3R6	12.28567032	-3.206265511	0.810308963	-3.956843203	7.59E-05	0.00121723
PHLPP2	228.9123838	-0.624015538	0.157730141	-3.956222532	7.61E-05	0.001219559
LINC00705	1.866559985	-6.709916226	1.696559411	-3.955014003	7.65E-05	0.001224902
RP3-462E2.5	10.20726682	1.03932728	0.262991436	3.951943442	7.75E-05	0.001239881
RYR2	237.4794158	3.058212455	0.774242436	3.949941666	7.82E-05	0.001249442
ANKRD18B	22.93393042	-2.665663474	0.67492876	-3.94954791	7.83E-05	0.001250644
OSTN	4.815799813	3.476033767	0.880340447	3.948510805	7.86E-05	0.001255216
ANKRD46	254.8681423	0.671861093	0.170203111	3.947407839	7.90E-05	0.001260151
RP11-161D15.3	0.992423569	-5.795352147	1.46823168	-3.947164626	7.91E-05	0.001260571
RP11-41O4.2	2.710433618	-4.265934723	1.081008856	-3.946253262	7.94E-05	0.001264514
ADAMTS8	2.734539579	-4.551422833	1.153547508	-3.945587676	7.96E-05	0.001265446
IRGQ	509.0485645	0.631731188	0.160107371	3.945672107	7.96E-05	0.001265446
POU2AF1	6.570118159	3.256154712	0.825255011	3.945634582	7.96E-05	0.001265446
DRG1	876.7285193	-0.552876247	0.140152412	-3.944821485	7.99E-05	0.001268637
ZNF862	390.3493066	1.260461623	0.319735439	3.942201804	8.07E-05	0.001281707
LINC00707	5.712277805	-3.683042061	0.934329674	-3.941908475	8.08E-05	0.001282405
LSP1	55.94761576	-3.8828601	0.98508749	-3.941639843	8.09E-05	0.001282972
C6orf163	14.36311375	1.281122184	0.325121917	3.940436233	8.13E-05	0.001286809
CD200	495.64713	2.638119435	0.669490708	3.940487003	8.13E-05	0.001286809
ZNF24	2669.754307	0.670765114	0.170221328	3.940546827	8.13E-05	0.001286809
NBEA	406.3187174	0.929410203	0.235919595	3.939521015	8.16E-05	0.001290855
GPR37	767.908753	2.568272415	0.652073818	3.938622196	8.20E-05	0.001294823
RTTN	903.0857085	1.485692764	0.37730434	3.937650874	8.23E-05	0.001299197
GRAMD3	462.4642628	1.313587861	0.333630084	3.937258436	8.24E-05	0.001300444
FAXDC2	594.5557371	1.262578216	0.32077056	3.936078844	8.28E-05	0.001305088
MAP2	1344.763593	2.366161607	0.601127606	3.936205201	8.28E-05	0.001305088
BABAM1	688.3358352	-0.472541473	0.12006344	-3.935764902	8.29E-05	0.001305696
SLC39A13	1075.857309	-0.646469226	0.164260103	-3.935643604	8.30E-05	0.001305696
LINC00972	2.11743916	4.96334873	1.261199672	3.935418667	8.31E-05	0.001306041
CD93	37.95502263	-5.092761536	1.294173517	-3.935145843	8.31E-05	0.001306647
TMEM79	143.9226217	0.538374437	0.13684942	3.934064451	8.35E-05	0.001311661
PRDX3	2334.415822	-0.442779677	0.112597243	-3.932420242	8.41E-05	0.001319782
CYP4F11	6.964755105	-3.523992285	0.896190391	-3.932191553	8.42E-05	0.001320152
ATG4C	273.0743282	0.714116738	0.181651194	3.931252646	8.45E-05	0.00132387
RHPN2	218.8947021	-1.347987496	0.342895238	-3.931193397	8.45E-05	0.00132387
LIN7A	24.66290308	3.028689867	0.770548202	3.930565093	8.47E-05	0.001326446
NADSYN1	981.63126	-0.976600877	0.248559027	-3.929050132	8.53E-05	0.001333476
PPM1N	41.63781418	-1.639688066	0.417332542	-3.928972462	8.53E-05	0.001333476
GPR45	4.112610008	-2.83577472	0.721806433	-3.928719102	8.54E-05	0.00133399
RP4-742J24.2	8.986075635	1.087570195	0.276873799	3.9280358	8.56E-05	0.001336891
PITPNM1	461.9885046	-0.890977506	0.226917506	-3.926437939	8.62E-05	0.001344902
VPS28	1588.544041	0.795557912	0.202639013	3.92598593	8.64E-05	0.001346532
LURAP1L	47.48562686	-1.977853219	0.503832881	-3.925613614	8.65E-05	0.001347718
SIRT7	503.3101441	-0.688839902	0.175496925	-3.925082471	8.67E-05	0.001349796
RP11-457M11.2	34.72815923	0.699055942	0.178117921	3.92468056	8.68E-05	0.001351152
DNAH17	49.57871945	-1.141730219	0.290945356	-3.924208433	8.70E-05	0.001352904
CMAS	798.7413311	-0.89735108	0.228712811	-3.923484108	8.73E-05	0.001355747
PRMT10	215.6904384	0.448106418	0.114214294	3.923383005	8.73E-05	0.001355747
TBXA2R	54.23717933	2.111732788	0.538324075	3.922790912	8.75E-05	0.001358182
RP11-1002K11.1	12.04615863	-4.902575331	1.249981536	-3.922118199	8.78E-05	0.001359827
SSBP3	509.089855	0.914749905	0.23323436	3.922020345	8.78E-05	0.001359827
TIAF1	79.47162751	1.062675052	0.270945236	3.922102734	8.78E-05	0.001359827
GNL2	1280.687052	-0.425902671	0.108621219	-3.920989603	8.82E-05	0.001364754
CLDN10-AS1	3.622833929	2.939180951	0.749689327	3.92053194	8.84E-05	0.001366444
MRPL36	360.7982525	-0.682099001	0.174009673	-3.919891281	8.86E-05	0.001368503
PIK3R1	768.5343239	0.721082036	0.183956509	3.919850617	8.86E-05	0.001368503
PCDHGA5	19.45591748	1.435363242	0.366224505	3.919353354	8.88E-05	0.001370424
GUSBP4	5.127570312	1.562425938	0.398663383	3.919160891	8.89E-05	0.001370614
TBC1D3F	37.47217541	0.954517685	0.243624721	3.917983702	8.93E-05	0.001376415
UBR7	798.7702107	0.524377132	0.133919283	3.915620827	9.02E-05	0.001389051
FBXO9	1254.574823	0.544393097	0.139050257	3.915081557	9.04E-05	0.001391243
MKLN1	1483.872335	0.83898741	0.214349295	3.914113224	9.07E-05	0.001395918
RP11-120M18.2	4.767852355	-2.259131198	0.577201053	-3.913941577	9.08E-05	0.001395993
HS3ST3B1	12.86406654	-4.526252309	1.156711769	-3.913033851	9.11E-05	0.001400332
CPE	161.8446609	-3.815062164	0.975136677	-3.912335834	9.14E-05	0.001403465
SLC11A2	1682.819733	0.575662261	0.147157677	3.911873812	9.16E-05	0.001405231
ITPKA	46.02379846	-1.984229863	0.507277578	-3.911526838	9.17E-05	0.001406329
ELOVL2-AS1	5.07419117	2.557902067	0.654168183	3.910159705	9.22E-05	0.001412621
KIAA0101	600.913305	-0.609167597	0.155792072	-3.910132199	9.22E-05	0.001412621
STX1B	24.96709561	-2.282770567	0.583876102	-3.90968317	9.24E-05	0.001414323
EYA1	415.7664444	3.026276734	0.774113095	3.909347038	9.25E-05	0.001414912
WDR55	914.2276525	-0.450053662	0.115124833	-3.909266572	9.26E-05	0.001414912
NOP10	833.538447	-0.589903263	0.150993975	-3.90680002	9.35E-05	0.001428494
AC006946.16	55.40930414	1.724906387	0.441668676	3.905430658	9.41E-05	0.00143567
STARD8	295.9629402	2.378003442	0.608965309	3.904990002	9.42E-05	0.00143735
STEAP3	255.7280436	-1.505433492	0.385825402	-3.901851683	9.55E-05	0.001455168
TPBGL	49.51536442	-2.602142475	0.666971187	-3.901431616	9.56E-05	0.001456747
LDB3	238.690707	1.809502621	0.46383126	3.901208857	9.57E-05	0.001457139
CCDC137	712.036392	-0.656593944	0.16833268	-3.900573221	9.60E-05	0.00146002
SAAL1	413.9943431	-0.571483076	0.146522441	-3.900310906	9.61E-05	0.001460652
E2F6	555.3183581	-0.374827045	0.096171161	-3.897499441	9.72E-05	0.001474894
HHATL	406.1230927	4.180598471	1.072622649	3.897548194	9.72E-05	0.001474894
RP11-366F6.2	4.513180082	-7.195319045	1.846142164	-3.897489144	9.72E-05	0.001474894
RFX4	3.125812741	2.760987888	0.708482085	3.897046866	9.74E-05	0.001476631
HSP90AA1	27434.42688	0.824877084	0.211694628	3.896542351	9.76E-05	0.00147875
CHRNA9	4.396156892	-6.378869998	1.637195225	-3.896218301	9.77E-05	0.00147977
PUF60	3594.46968	0.746659634	0.191648638	3.895981939	9.78E-05	0.001480255
INPP5F	3321.45317	1.164434662	0.298931983	3.895316422	9.81E-05	0.001483366
IL18R1	16.49315713	-3.46334239	0.889296486	-3.894474392	9.84E-05	0.001487565
KISS1	1.721387556	-5.770118222	1.482088835	-3.893233715	9.89E-05	0.001494231
FAM20A	58.05032732	-2.043084169	0.524915875	-3.892212574	9.93E-05	0.001499567
MYO7A	85.4703721	2.329295486	0.598622779	3.891090633	9.98E-05	0.001504111
RMND5A	870.9638745	0.480797812	0.123564005	3.891083116	9.98E-05	0.001504111
RTEL1	70.48122739	-0.893897981	0.229734219	-3.891009285	9.98E-05	0.001504111
C17orf89	583.5971757	-0.77975438	0.200451785	-3.88998471	0.000100251	0.001508532
N6AMT2	66.67725278	1.050887286	0.270148643	3.890033548	0.00010023	0.001508532
EPB42	15.83823897	1.184630151	0.304561192	3.889629346	0.000100397	0.001509771
MPI	678.5370577	-0.967494582	0.248782153	-3.888922779	0.00010069	0.001513199
PTGER2	2.504167161	-5.341521758	1.374106812	-3.887268232	0.000101379	0.001522569
CTC-265F19.2	2.352570479	2.176982237	0.560087947	3.886857855	0.00010155	0.001524165
SKOR1	9.458217856	1.129886276	0.290822911	3.885135019	0.000102273	0.00153403
RP11-426A6.5	15.87662953	-1.254786828	0.322996964	-3.884825459	0.000102403	0.001535001
PSMA2	2118.502453	-0.504655224	0.129925411	-3.884191849	0.000102671	0.001538023
GPM6A	17.57461093	-3.426827271	0.882303579	-3.883954856	0.000102771	0.001538538
KIAA1598	1214.180863	-1.325134331	0.341226042	-3.883450168	0.000102985	0.00154075
WIPI1	1234.610098	-1.636844795	0.421516863	-3.883224939	0.00010308	0.001541193
RGS7	9.10532779	-4.899659895	1.262057833	-3.882278423	0.000103482	0.001546217
IMP4	1045.941482	-0.451151164	0.116222221	-3.881797818	0.000103687	0.001548288
ANGPTL6	13.44029391	-1.823768244	0.469873095	-3.881405991	0.000103854	0.001548785
LINC01010	12.28204958	-2.256140739	0.58124638	-3.881556626	0.00010379	0.001548785
LYPLAL1	425.4604148	0.827181736	0.213122264	3.881254443	0.000103919	0.001548785
SRI	1253.783842	-0.460092786	0.118555812	-3.880811747	0.000104108	0.001550618
ASH1L	1576.918953	0.575289415	0.148264761	3.880149339	0.000104392	0.001553858
MTSS1	790.2788271	2.153693484	0.555411591	3.877653114	0.000105469	0.001568884
LINC00923	8.765826524	-2.177033449	0.561477348	-3.877330859	0.000105609	0.001569964
ULBP2	21.39574607	-2.207942368	0.569503385	-3.876960922	0.000105769	0.001571353
GATA3	10.67102823	-5.119397351	1.32089557	-3.87570181	0.000106318	0.001578499
RARS	1356.499892	-0.530880274	0.136982603	-3.875530636	0.000106393	0.001578607
EMD	911.0141071	-0.657624478	0.169743522	-3.874224312	0.000106965	0.001586091
PLD1	498.7565507	-1.099068789	0.283735875	-3.873563007	0.000107256	0.001589289
RP11-876N24.4	41.26973598	-1.64896214	0.425711647	-3.873425012	0.000107316	0.001589289
CXorf40A	213.5183921	-0.460521941	0.11890203	-3.873120916	0.00010745	0.001590267
MAPK8IP1	125.8110143	-1.291570545	0.33356309	-3.872042755	0.000107927	0.001593762
NR3C2	60.34007652	1.71108446	0.441908169	3.872036276	0.00010793	0.001593762
POTEG	2.656480363	-3.874775902	1.000703302	-3.872052681	0.000107923	0.001593762
RP1-102H19.8	6.67373937	1.633734252	0.421938777	3.871969918	0.000107959	0.001593762
GRM8	2.281739493	-4.452059718	1.149890563	-3.871724721	0.000108068	0.00159436
EPHX2	172.5363549	2.869173275	0.741302337	3.87044952	0.000108635	0.001601713
CTGLF12P	18.52185151	-1.401782906	0.362215548	-3.870024121	0.000108825	0.0016035
IL8	149.5334415	-1.746159515	0.451228501	-3.86978994	0.000108929	0.00160403
G6PD	911.9467016	-0.761714088	0.196921129	-3.868117624	0.000109679	0.001614052
CENPC	310.2563914	0.439726035	0.11369927	3.867448179	0.00010998	0.001616453
GALNT14	51.69493328	-3.784717607	0.978595508	-3.867499467	0.000109957	0.001616453
TSPEAR	12.14129331	-2.922909112	0.755873812	-3.866927343	0.000110215	0.00161889
SLC25A27	439.7245492	1.294613547	0.334888845	3.865800745	0.000110725	0.001625361
LYSMD4	133.2281596	-0.656497684	0.169873447	-3.86462802	0.000111259	0.001631409
PPP2R1B	511.6997197	-0.809200422	0.209396821	-3.864435083	0.000111347	0.001631409
YY1AP1	954.2766951	0.578529112	0.149705804	3.8644401	0.000111344	0.001631409
CTD-2369P2.2	136.2217329	0.811863118	0.210222612	3.861920993	0.000112499	0.001647261
FAM57A	402.5449783	-0.961323496	0.248945814	-3.861577265	0.000112657	0.001648548
CEP170	2793.218158	0.774906089	0.200890327	3.857358887	0.000114619	0.001676202
C6orf52	21.79409541	1.398153343	0.36262706	3.855623306	0.000115435	0.001687084
LACTB	353.1238373	-0.860815015	0.223383523	-3.853529582	0.000116427	0.001700521
CDC42EP2	50.18103844	-1.43814401	0.373286601	-3.852653712	0.000116845	0.001702364
PTGER3	12.97216203	3.839547106	0.996548404	3.852845574	0.000116753	0.001702364
RP4-555D20.2	360.6582361	1.259015717	0.326763505	3.852987547	0.000116685	0.001702364
THEM6	644.9067589	0.880670889	0.228579974	3.852791095	0.000116779	0.001702364
GCSAML-AS1	2.078158975	-3.518438224	0.913371144	-3.852145152	0.000117088	0.001704842
C1QB	185.5337177	5.565882776	1.444945942	3.851966094	0.000117173	0.001705028
NDUFAF4P3	1.655671575	2.26078538	0.586943679	3.851792705	0.000117256	0.001705143
SPANXC	2.952864286	-7.37076052	1.913665566	-3.851645059	0.000117327	0.001705143
OSGIN1	340.9682109	-1.456408876	0.378194554	-3.850951479	0.00011766	0.001708917
MRAS	605.6538994	1.188161051	0.308551949	3.850765011	0.000117749	0.001709158
RP11-299H22.6	5.388520872	-3.504679674	0.9102213	-3.850359989	0.000117944	0.001710925
TWF2	309.6928031	-0.639181493	0.166141953	-3.847201034	0.000119475	0.001732053
PRRT4	44.22763582	2.80515953	0.729367731	3.846015406	0.000120054	0.001739373
MED14-AS1	12.79995645	-0.728644421	0.1894778	-3.845539798	0.000120287	0.001741671
MED10	545.451557	-0.683198792	0.177696802	-3.844744443	0.000120678	0.001746248
RP11-710F7.3	1.392768454	2.42915108	0.631871012	3.8443781	0.000120859	0.001747777
HHIP	10.58595374	-2.805457451	0.729835487	-3.843958673	0.000121065	0.001749687
C11orf68	494.6545663	-0.636226623	0.16552847	-3.843608439	0.000121238	0.001751105
SIK1	1405.68752	-2.062219212	0.536614074	-3.843021109	0.000121529	0.001754219
C7orf55-LUC7L2	1052.242739	0.681879786	0.177477613	3.842060833	0.000122006	0.001760011
RP5-956O18.2	3.524821532	-2.281579779	0.593872917	-3.841865344	0.000122103	0.001760328
GALNT16	9.642861719	-2.697776749	0.70259222	-3.839747542	0.000123161	0.00177393
RP11-54C4.1	4.284661701	-1.513893092	0.394276504	-3.839673616	0.000123198	0.00177393
PRKCDBP	689.9659756	-1.25843518	0.327859113	-3.838341318	0.000123868	0.001782483
RP11-95P13.1	1.704788443	-3.315760528	0.863899745	-3.838131155	0.000123974	0.001782912
AHCYL1	2621.586648	-0.833975938	0.217383219	-3.836431991	0.000124835	0.001793787
ZC3H15	1195.105063	-0.434672945	0.113304212	-3.836335287	0.000124884	0.001793787
HMCN1	9648.514207	1.286281895	0.335373965	3.835365979	0.000125377	0.001799771
GRPEL1	640.2683438	-0.605019709	0.157765141	-3.834939102	0.000125595	0.001801793
RHOV	19.15125279	-2.440183002	0.63638826	-3.834424917	0.000125858	0.001804459
BMP5	3.594109495	-7.639110281	1.99257213	-3.8337936	0.000126182	0.00180581
BTN2A2	1429.687282	1.132393364	0.295383136	3.833642565	0.00012626	0.00180581
FAM189A2	261.9158378	1.470854069	0.383676806	3.833575671	0.000126294	0.00180581
GPR65	8.911247654	-6.041869879	1.576076188	-3.83348846	0.000126339	0.00180581
ZNF407	299.0700912	0.435542642	0.113605843	3.833804932	0.000126176	0.00180581
SLC16A9	10.82713543	-4.346371921	1.134107473	-3.832416262	0.000126891	0.001812593
LRRC43	6.370165132	2.478556168	0.646825937	3.831875049	0.00012717	0.001813455
PKP3	58.94615538	-3.294703898	0.859812996	-3.831884275	0.000127166	0.001813455
TMEM168	937.7929521	0.631916949	0.16491176	3.831848908	0.000127184	0.001813455
HAUS8	197.884737	-0.488716914	0.127598424	-3.830117178	0.000128082	0.001824965
NOS1	1.35019242	-4.593212995	1.199274639	-3.829992601	0.000128147	0.001824965
ART5	5.232182073	3.237840269	0.845613003	3.828985905	0.000128672	0.001830268
ZNF285	52.10976526	1.480452348	0.386644166	3.828978888	0.000128676	0.001830268
TNFAIP8L2	6.149443937	3.494627407	0.913064062	3.827362782	0.000129524	0.001841203
ASPHD1	88.12464832	-2.026844135	0.529617185	-3.826998432	0.000129715	0.001842809
SF3B14	1165.460809	-0.477729854	0.124837925	-3.826800667	0.00012982	0.00184317
PSMC5	2152.943564	-0.486693819	0.127213365	-3.825807288	0.000130344	0.001849496
FAM167A	46.39410739	-3.605273681	0.942404066	-3.825613459	0.000130447	0.001849829
MBOAT1	749.6076149	0.84798372	0.221679512	3.8252688	0.000130629	0.001851297
MEX3B	249.8704259	1.424866321	0.372539166	3.824742335	0.000130909	0.001854133
KCNMA1	163.7748122	-3.291411525	0.860769605	-3.823800823	0.00013141	0.001860105
ACOT7	1708.141544	-0.698268898	0.182687139	-3.822211589	0.00013226	0.001871005
COL25A1	183.3521615	2.154206598	0.563729561	3.821347585	0.000132724	0.001876438
CFLAR	1025.038963	0.561540186	0.146998088	3.820050955	0.000133424	0.001884103
RIPK1	790.9145369	0.48058777	0.12580686	3.820044246	0.000133428	0.001884103
MOCOS	533.7579597	-1.672665449	0.437919419	-3.819573591	0.000133683	0.001885424
UFD1L	1039.78197	-0.557869149	0.146051238	-3.819681076	0.000133624	0.001885424
KIAA1737	571.9403985	0.473403375	0.123953261	3.819208708	0.00013388	0.001887077
CTC-428H11.2	10.3835535	0.81963083	0.214690877	3.817725479	0.000134688	0.001895028
GRIA4	7.176027014	2.41923084	0.633678313	3.817758619	0.00013467	0.001895028
PSMD10P1	2.131786724	2.050503396	0.537080449	3.817870119	0.000134609	0.001895028
ADAMTSL1	87.80207811	-3.473685546	0.91038531	-3.815621261	0.000135841	0.001910102
NCOA2	813.4328278	0.595863898	0.156194622	3.814881013	0.000136249	0.001914685
GABARAPL1	814.9312714	-1.01685133	0.266621441	-3.813839297	0.000136824	0.001921624
ZHX1	645.9223069	0.851316373	0.223242228	3.813419984	0.000137057	0.001923733
HSPA5	7943.113435	-0.581427417	0.152476467	-3.813227239	0.000137164	0.001924079
PDCD10	721.4259302	-0.603404229	0.158282153	-3.812206343	0.000137732	0.001930888
CPXM2	6.457869879	-4.088122181	1.07277589	-3.810788646	0.000138524	0.001940832
CLEC16A	450.9299046	0.547673032	0.1437433	3.810076924	0.000138924	0.001944554
NHLRC4	15.34700623	1.6181032	0.424696887	3.810018984	0.000138956	0.001944554
VANGL2	640.114725	1.519551027	0.398848751	3.809842765	0.000139055	0.001944777
TNFSF4	52.85794455	1.840593507	0.483210327	3.809093895	0.000139477	0.00194951
DCUN1D4	718.3746389	0.467571757	0.122782196	3.808139703	0.000140016	0.001955877
CPNE3	1837.298933	0.486122764	0.127721525	3.806114618	0.000141167	0.001970775
SMPDL3B	18.84759937	-2.674928376	0.703030415	-3.804854412	0.000141888	0.001979654
RASA4CP	24.46310363	1.544220892	0.405894593	3.804487469	0.000142098	0.001981409
SEPP1	112.0363229	2.619744504	0.688683409	3.803989567	0.000142384	0.001984214
PRKAR2B	534.6505496	-2.024754924	0.532331775	-3.80355827	0.000142632	0.00198649
FRMPD4	3.998109262	-3.305157468	0.869050828	-3.803180851	0.00014285	0.001987153
RP11-112L6.3	2.309463914	-2.371537131	0.623558962	-3.803228363	0.000142823	0.001987153
CSF3R	11.38464196	-3.701942288	0.973490893	-3.80274979	0.000143099	0.001989432
ARHGAP6	15.33222741	3.356938329	0.883280815	3.800533501	0.000144385	0.002005515
TXNDC2	1.22499805	-5.296867773	1.393743574	-3.800460767	0.000144427	0.002005515
CASP12	17.07014927	4.366957295	1.149518374	3.798945188	0.000145313	0.00201662
DKK1	196.5589412	-3.282882846	0.864269274	-3.798449102	0.000145604	0.002018301
SMARCC1	2398.621218	0.601615754	0.158384766	3.798444574	0.000145607	0.002018301
APOE	12088.37008	1.871370802	0.492693137	3.798248163	0.000145722	0.002018704
MYO18A	1158.130042	0.777635362	0.204875223	3.795653526	0.000147255	0.002038728
RP11-1084J3.4	5.579392329	2.569623442	0.677122311	3.794917696	0.000147692	0.002043574
RP11-95D17.1	59.51517315	0.771056597	0.203191393	3.794730595	0.000147804	0.002043906
RP11-157J24.2	9.452965846	2.238277008	0.589885579	3.794425713	0.000147986	0.00204521
HGS	1996.171577	-0.553899015	0.146002618	-3.793760837	0.000148383	0.002049485
POTEM	31.70664039	-3.144160795	0.828809736	-3.79358574	0.000148487	0.002049721
ABI3	9.951636181	-5.142507524	1.355952133	-3.792543555	0.000149112	0.002052939
AF186192.1	1.935583953	4.75178732	1.252947224	3.792488006	0.000149145	0.002052939
GAREM	292.7248997	1.533926558	0.404456116	3.792566112	0.000149099	0.002052939
PDE10A	118.7973138	-1.792378023	0.472615599	-3.792464798	0.000149159	0.002052939
TMEM130	1.814680802	-5.684919401	1.498984521	-3.792513747	0.00014913	0.002052939
SCARF2	703.8113308	1.204138309	0.317547411	3.791995362	0.000149442	0.002055615
CYP2U1	466.559684	1.082045486	0.285385465	3.791522764	0.000149726	0.002057159
KIRREL3	16.38007627	-1.185681453	0.312719542	-3.791516971	0.00014973	0.002057159
C19orf48	1223.729752	-0.58011212	0.153014744	-3.791217139	0.000149911	0.002058435
DERL1	1120.713052	0.446401177	0.117795064	3.789642478	0.000150864	0.002069097
NDUFAF7	334.831055	-0.407740944	0.107589423	-3.789786521	0.000150777	0.002069097
RP11-135J2.4	1.59919604	1.869532073	0.493448382	3.78870849	0.000151432	0.002075672
SCARA5	29.84831931	-3.159569228	0.834451367	-3.786403083	0.000152844	0.002093788
BTBD7P1	1.705948001	6.015120697	1.588917719	3.785671607	0.000153294	0.0020975
LETM2	36.87165278	-1.206212718	0.318622043	-3.785716474	0.000153266	0.0020975
HAR1A	4.756017346	-2.972647654	0.785299639	-3.785367404	0.000153482	0.002098839
EIF3D	4031.199549	-0.659009758	0.174132374	-3.784533235	0.000153997	0.002101648
PTPN14	1599.127547	0.813914371	0.215051958	3.784733604	0.000153873	0.002101648
VDR	195.7286281	-1.871908833	0.494631187	-3.784453712	0.000154047	0.002101648
ZNF575	25.76746062	0.723413246	0.191146735	3.784596411	0.000153958	0.002101648
MXD4	1157.141209	0.932481989	0.246436364	3.783865231	0.000154411	0.002105398
NPTX2	441.7586283	-3.909400623	1.033514896	-3.782626297	0.000155182	0.002114675
CA8	243.6857591	-2.899617325	0.766666739	-3.7821092	0.000155505	0.002116607
TXNDC9	484.4862889	-0.481002706	0.127178335	-3.782112002	0.000155503	0.002116607
ARNTL2	75.41700414	-2.420743266	0.640100259	-3.781818913	0.000155687	0.002116614
ZNF502	49.921112	1.578332699	0.417338371	3.781901715	0.000155635	0.002116614
CLK3	958.1651311	-0.475716786	0.125827715	-3.780699541	0.000156388	0.002124918
SPATA13	870.2398634	-1.66015597	0.439186089	-3.780074119	0.000156782	0.002129026
COL6A5	1.973667344	-6.421390241	1.698929146	-3.779669244	0.000157037	0.002131253
TET1	117.5086298	1.012752577	0.26802241	3.778611561	0.000157705	0.002139083
ABHD16B	97.22163555	-0.972581204	0.257403756	-3.778426626	0.000157822	0.00213943
ANKRD13A	944.9302828	0.582880044	0.15431161	3.777292208	0.000158543	0.00214795
BMP4	110.5270097	-2.9045417	0.769121375	-3.776441265	0.000159085	0.002153897
LINC00337	8.65025318	-1.652169092	0.437525019	-3.776170555	0.000159258	0.002153897
METTL14	401.6817555	0.330015038	0.087393887	3.776179902	0.000159252	0.002153897
FAM201A	14.19814405	-3.892584742	1.030961445	-3.775684106	0.000159569	0.002156858
AC007246.3	76.70190893	-0.772675561	0.204697174	-3.774725095	0.000160184	0.002161424
CHI3L2	37.57004531	2.367046026	0.627042071	3.774939732	0.000160046	0.002161424
PQLC1	592.0641986	0.729738391	0.193321679	3.774736463	0.000160177	0.002161424
HRAS	453.2727468	-0.589362724	0.156183044	-3.773538467	0.000160948	0.002169232
SULF1	102.5983556	3.020361371	0.800384642	3.773637339	0.000160885	0.002169232
RP11-347I19.8	21.91049691	0.828999177	0.219726881	3.77286189	0.000161386	0.002173872
CTD-3195I5.1	161.686558	0.698930927	0.185266949	3.772561317	0.00016158	0.00217524
HMGXB4	739.541904	-0.435686847	0.115511219	-3.771814113	0.000162065	0.002180511
PLEKHF2	618.9261571	0.725214774	0.192298524	3.771296625	0.000162401	0.002183782
SMCO2	1.64844509	-5.690314984	1.508906854	-3.771150598	0.000162497	0.002183804
BOLA3	367.5962681	-0.587649247	0.155863051	-3.770292205	0.000163057	0.002190071
NAP1L2	2.121884286	-5.148043246	1.366367729	-3.767685035	0.000164768	0.002211794
SBK1	48.05135272	1.986593972	0.527299898	3.767484082	0.000164901	0.002212304
ARHGAP8	16.60430736	-3.321418433	0.881659755	-3.767233806	0.000165066	0.002212784
GJC3	62.74661653	1.924988173	0.510994117	3.76714351	0.000165126	0.002212784
RP11-61L23.2	38.88766066	-1.729860771	0.459337087	-3.765994122	0.000165888	0.002221717
AC007461.2	2.187618887	3.188407416	0.846875731	3.764905877	0.000166612	0.002227801
MTCH1	3347.991026	0.537982644	0.142894958	3.764881926	0.000166628	0.002227801
ZNF510	214.1098743	0.590122493	0.156738836	3.765004943	0.000166546	0.002227801
BTBD3	1832.010701	0.739866296	0.196542888	3.764401261	0.000166949	0.002228627
MMP19	10.57693543	-2.405060982	0.638902842	-3.764361065	0.000166975	0.002228627
NOG	3.891492307	-3.150613298	0.8369181	-3.764541951	0.000166855	0.002228627
PTPLA	564.0599219	1.731981996	0.460141773	3.764018178	0.000167205	0.002229871
SESN3	1148.668092	1.55204214	0.412345465	3.763936486	0.000167259	0.002229871
SRPX2	24.90630018	-2.304720695	0.612413147	-3.763342941	0.000167657	0.002233899
RP11-48B3.4	39.58784659	1.323622642	0.351770705	3.762742669	0.00016806	0.002237396
ZNF366	3.76405564	-4.408503345	1.171643191	-3.762667149	0.000168111	0.002237396
DSN1	649.0225216	-0.570408303	0.151633613	-3.761753681	0.000168726	0.002244308
YIPF3	1673.669761	0.610660622	0.162351158	3.761356728	0.000168994	0.002246595
FGF1	270.1219282	-2.698928396	0.717603346	-3.761030953	0.000169214	0.002248245
PERP	1218.980611	-1.742802097	0.463487842	-3.760189457	0.000169785	0.002254541
GLUD1	1996.59228	-0.941599862	0.250430256	-3.759928514	0.000169962	0.002255613
AC012360.6	8.572999472	-2.02037443	0.537380386	-3.75967282	0.000170136	0.002256638
TFF3	30.00507287	-3.492754945	0.929174756	-3.75898605	0.000170603	0.002261558
TNFRSF11B	37.08951819	-3.63430582	0.966882213	-3.75878858	0.000170738	0.002262061
OMP	3.320886384	1.911284034	0.508702163	3.757176931	0.000171841	0.002274097
ZMYM2	1464.953927	0.612151396	0.162925472	3.757247946	0.000171792	0.002274097
SNX9	1555.289839	-0.763780575	0.203322396	-3.756499971	0.000172306	0.002278965
ELOVL1	1058.925441	-0.416472717	0.110912481	-3.754967084	0.000173364	0.002291662
BMF	312.1828208	1.345799813	0.358449565	3.754502571	0.000173686	0.002294619
NRBF2	438.3528236	-0.855126729	0.227831059	-3.753336942	0.000174496	0.002304018
C15orf59	49.79550797	3.190127011	0.84998426	3.7531601	0.000174619	0.002304343
RAP2B	1571.092681	1.013059856	0.269950592	3.752760272	0.000174898	0.002306721
MAP4K1	74.8401649	1.919500521	0.511593093	3.752006325	0.000175425	0.002312038
PPFIA1	2310.377778	-1.087603059	0.289880551	-3.751900762	0.000175499	0.002312038
AC087499.5	4.687211287	-7.269854353	1.93773957	-3.751718995	0.000175626	0.002312412
EIF5B	2108.270372	0.461349194	0.123006475	3.75060901	0.000176406	0.002321367
DHRS4-AS1	326.2215465	0.695234039	0.185379081	3.750337077	0.000176597	0.002322579
AC025335.1	95.96394671	-0.749257249	0.199864111	-3.748833375	0.000177659	0.002335233
TMPO	2322.846532	0.521243158	0.139051275	3.748567983	0.000177847	0.002336392
CYP3A5	13.32472479	1.025595963	0.273678839	3.747443417	0.000178646	0.002344254
EYA2	2.738450338	-3.414976644	0.911262468	-3.747522545	0.00017859	0.002344254
RP11-164J13.1	231.0523068	1.840511982	0.491350018	3.745826627	0.000179801	0.002358082
MSX1	122.4035043	-2.177180798	0.581260587	-3.745619173	0.000179949	0.002358709
MYH16	3.010237737	-3.549382704	0.947789548	-3.744905937	0.000180461	0.002364095
RP11-86H7.7	9.21013775	1.683224106	0.449520225	3.744490263	0.00018076	0.002366686
TRIM2	3654.85156	1.116239964	0.298154901	3.743825643	0.000181239	0.002370304
YES1	1156.573837	0.716243519	0.191309364	3.743902034	0.000181184	0.002370304
ISL2	16.46035367	-2.987423316	0.798097205	-3.74318228	0.000181704	0.002375055
TANC1	2270.402354	-0.846426477	0.226148473	-3.742791035	0.000181988	0.002377429
NR2E1	5.115162929	-4.257209254	1.137763046	-3.741736268	0.000182753	0.002386098
LDLRAD2	18.47860765	1.482173391	0.396246737	3.740531471	0.000183632	0.002396228
CDH5	19.49708796	-3.427651915	0.916484691	-3.739999093	0.000184021	0.002397872
PPAP2B	260.0870347	-2.095144766	0.560208325	-3.739938652	0.000184065	0.002397872
TMOD1	150.7059225	1.734259298	0.463710462	3.739961553	0.000184048	0.002397872
GPBAR1	4.223809543	-2.85588599	0.763788002	-3.739108213	0.000184674	0.002404467
CX3CL1	557.9442014	1.505360573	0.402656549	3.738572177	0.000185068	0.002408257
AC127904.2	4.253365888	1.39955427	0.374560316	3.736525765	0.00018658	0.002426582
TMEM100	6.846882516	-4.611768565	1.234863125	-3.734639469	0.000187984	0.002443482
TSPAN14	4376.450994	1.15160383	0.308435228	3.733697473	0.000188689	0.002451281
PI4KB	1677.56442	0.512015363	0.137153132	3.733165658	0.000189088	0.002455101
AGAP2-AS1	285.9489304	-1.18625882	0.317807139	-3.73263742	0.000189485	0.002456166
MME	2006.712495	-3.176865844	0.851073845	-3.732773438	0.000189383	0.002456166
PTK7	1217.818694	1.549114388	0.414996841	3.732834172	0.000189337	0.002456166
GANC	496.8117768	0.557790614	0.149469447	3.731803549	0.000190114	0.002461583
TAS2R3	1.611545348	2.398085567	0.642605513	3.731816049	0.000190104	0.002461583
SSBP2	342.8481543	1.508426554	0.404226595	3.7316361	0.00019024	0.002461857
TAF2	850.5709415	0.555029302	0.148745018	3.731414388	0.000190408	0.002462663
FOXL2	2.347418127	4.095549926	1.097628491	3.731271519	0.000190516	0.002462698
AF186192.5	4.457944635	3.77312406	1.011364672	3.730725587	0.000190929	0.002465315
RP1-92O14.3	6.358480602	-1.321216603	0.35413486	-3.730828988	0.000190851	0.002465315
RP11-33B1.1	162.2043395	0.594236054	0.15929595	3.730390221	0.000191183	0.002467237
FAM96A	945.7373431	-0.475805507	0.127584501	-3.729336278	0.000191985	0.002476212
CTC-265F19.1	1.480905909	2.834334386	0.76035909	3.727626097	0.000193292	0.002490323
MEDAG	3.882458296	4.071733385	1.092295385	3.72768524	0.000193247	0.002490323
LNP1	82.46926942	1.069025068	0.286795327	3.727484265	0.000193401	0.002490353
CXorf40B	418.0460665	-0.506551646	0.135908933	-3.727140193	0.000193665	0.002492381
DDX11L10	2.823688802	-5.213973784	1.39935886	-3.725973324	0.000194563	0.002502564
MTIF2	854.8257511	-0.362857893	0.09740048	-3.725422016	0.000194989	0.002506661
HGFAC	6.775333751	2.09409155	0.562273995	3.724325806	0.000195838	0.002516194
NR1I3	9.37388311	1.240318594	0.333058909	3.724021671	0.000196074	0.002517845
NPFFR1	26.36626955	3.997498131	1.073710881	3.723067542	0.000196817	0.002525996
C2CD4D	30.28158509	1.234620904	0.331686376	3.722253889	0.000197452	0.002532762
AC087499.10	2.937046454	-7.36136815	1.978318918	-3.721021967	0.000198418	0.002542362
GPR141	1.766436366	-5.581049296	1.499861529	-3.721043034	0.000198402	0.002542362
ETV5-AS1	9.707138405	1.621171056	0.435699106	3.720850089	0.000198553	0.0025427
KMT2E	1797.426186	0.624103734	0.167778376	3.71981032	0.000199372	0.002551629
TFDP2	522.8723481	0.616911599	0.165856507	3.719550167	0.000199578	0.002551629
TTYH1	114.9884981	2.369116731	0.636934685	3.719559927	0.00019957	0.002551629
ZNF865	323.8891836	0.494176676	0.132872742	3.719172723	0.000199876	0.002554048
SYNJ2	261.9726784	-1.463788296	0.393694851	-3.718078335	0.000200744	0.002563735
FUT11	328.6545412	-0.608408434	0.163677859	-3.717108941	0.000201516	0.002572183
SRF	1059.539714	0.700765651	0.18860018	3.715614953	0.00020271	0.002586019
TSHZ3	66.82889494	-2.709914069	0.729751831	-3.713473478	0.000204434	0.002606588
RP11-151D14.1	94.53617124	3.266391579	0.880225856	3.710856206	0.000206559	0.00263082
UCA1	1.487630133	-6.385133275	1.720609716	-3.7109713	0.000206466	0.00263082
TRIB1	1422.39442	0.917066772	0.247160115	3.710415705	0.000206919	0.002633968
GTDC1	345.9066589	0.835706495	0.225284717	3.709556987	0.000207622	0.002641479
BCHE	1466.175779	1.724143106	0.464809459	3.709354602	0.000207788	0.002642153
MATK	25.79737948	-4.440623372	1.197274894	-3.708942192	0.000208127	0.002644876
PRR12	707.1365703	0.555736569	0.149841938	3.708818606	0.000208229	0.002644876
CTD-2195M15.1	2.686597288	2.618943736	0.706275975	3.708102537	0.000208818	0.002650924
CCL17	11.2398673	1.529667737	0.412549312	3.707842173	0.000209033	0.002652211
RAD21	4508.390393	0.578631685	0.156083734	3.707187607	0.000209574	0.00265619
RP11-74E24.2	2.14419721	-5.346774694	1.442247436	-3.707252001	0.00020952	0.00265619
DOC2A	33.75148479	-2.401879367	0.647957183	-3.706848897	0.000209854	0.00265694
RCC2	4966.477664	0.478553098	0.12910038	3.706829514	0.00020987	0.00265694
STON2	17.75507667	-2.501597105	0.67488441	-3.706704536	0.000209974	0.00265694
C6orf164	7.134103335	1.485870115	0.400891886	3.706411042	0.000210217	0.00265858
TRIO	2928.857396	-0.961751911	0.259546333	-3.705511459	0.000210965	0.002666592
SPIRE1	1140.95417	0.978751087	0.264179741	3.704868071	0.000211501	0.002671926
C7orf57	11.5739879	-1.576404141	0.42562538	-3.703736228	0.000212447	0.002682432
USP22	4227.528555	0.482577689	0.130309275	3.703325718	0.000212791	0.002685329
CNST	844.4766061	0.742463812	0.200495764	3.703139635	0.000212948	0.00268585
SRPK2	1582.900887	0.682865778	0.184426034	3.70265392	0.000213356	0.002689549
TCIRG1	1333.526664	-1.361608916	0.367755508	-3.702484088	0.000213499	0.0026899
RP11-332H18.4	81.39939034	0.952276621	0.257339896	3.700462443	0.000215207	0.002709962
PSMG3	793.4666408	-0.73471282	0.198637354	-3.698764629	0.000216651	0.002726683
RP4-751H13.7	5.179465555	1.566711351	0.423622293	3.698368519	0.00021699	0.002729471
RTBDN	3.897808438	-2.564875566	0.693935806	-3.696128004	0.000218913	0.0027507
ZNF761	240.4298913	0.452456704	0.122413317	3.696139556	0.000218903	0.0027507
IL17RE	80.071732	1.395191098	0.377601833	3.694873742	0.000219996	0.002762829
TMC8	257.357849	2.378301226	0.643750796	3.694443937	0.000220369	0.002766021
DNAJC12	72.93740608	-2.270976006	0.614839045	-3.69361059	0.000221092	0.002773617
EIF3M	2367.467659	-0.703192717	0.190409477	-3.693055247	0.000221576	0.002778193
DDIT3	493.5198531	-1.011341712	0.273926746	-3.692015213	0.000222484	0.002788087
NUP85	1065.178704	-0.521785437	0.141336031	-3.691807621	0.000222666	0.002788869
LINC00703	3.652620313	5.5627235	1.507099939	3.691011694	0.000223364	0.002796114
CTD-2357A8.3	10.88115429	-3.399651687	0.921263565	-3.690205298	0.000224073	0.002803492
CTD-2256P15.2	30.55540039	-1.084364065	0.294087529	-3.687215393	0.000226721	0.002834519
UBA6-AS1	301.417569	0.997680494	0.270584405	3.687132274	0.000226795	0.002834519
RPRM	1.42804815	-5.519326595	1.497243359	-3.686325646	0.000227515	0.002841995
CTD-3064M3.7	4.4559815	3.944779187	1.070490917	3.685018832	0.000228686	0.002855092
ADAMTSL3	7.531693463	2.435485991	0.660945253	3.684852839	0.000228835	0.002855429
PLXDC2	28.77537506	-3.811944328	1.034677455	-3.684186128	0.000229435	0.002859917
SMARCE1	1172.226245	0.500852226	0.135946691	3.684181086	0.000229439	0.002859917
SOS2	649.8782738	0.503277652	0.136622022	3.68372277	0.000229852	0.00286354
STX11	49.76132568	-2.498908301	0.678421982	-3.683412929	0.000230132	0.002865498
KIF1A	37.51456522	-2.554686119	0.69369331	-3.68273138	0.000230748	0.002871643
HMBOX1	276.6257693	0.801641839	0.217701652	3.682295616	0.000231143	0.002875027
THBS1	483.7975363	-1.93946095	0.526746804	-3.681960548	0.000231447	0.002877279
AC097658.1	4.723425873	1.267164994	0.34422154	3.681248403	0.000232095	0.002883796
DARS	1784.186434	-0.365900427	0.09940761	-3.680809014	0.000232495	0.002885704
OXR1	831.5686667	0.623086562	0.169279116	3.680823586	0.000232482	0.002885704
CDC37	3412.255814	-0.55269801	0.150176086	-3.680333041	0.00023293	0.00288803
SIGLEC9	4.59730305	-3.178202683	0.863532763	-3.680465664	0.000232808	0.00288803
CSTF1	593.3714014	-0.503793357	0.136893896	-3.680173996	0.000233075	0.0028883
RBBP4	2031.806755	0.513359738	0.139506978	3.679814041	0.000233404	0.002890103
SLCO4A1	490.5125195	-1.961470658	0.533045306	-3.679744731	0.000233468	0.002890103
RP11-93L9.1	7.755111488	2.083022583	0.566138404	3.679352204	0.000233827	0.002893023
GPR4	6.922751284	-2.83414277	0.770444194	-3.678582812	0.000234534	0.002900229
FSIP2	61.98739031	1.444173578	0.392657314	3.677949008	0.000235117	0.002904433
TMEM191C	9.280939247	-1.074558595	0.292162882	-3.67794357	0.000235122	0.002904433
NR1I2	4.266803185	3.550841152	0.965652104	3.677143286	0.000235861	0.002912019
KCNE4	231.7150201	2.68355306	0.730123978	3.675475866	0.000237406	0.002929558
RAN	7185.40687	-0.774405479	0.210735965	-3.67476657	0.000238067	0.002936159
MSL2	509.3956498	0.469217039	0.12769982	3.674375102	0.000238432	0.002939114
CASC15	700.5596214	1.880463751	0.511975924	3.672953476	0.000239763	0.002953963
CD58	387.4928868	-0.698163396	0.190114731	-3.672326673	0.000240352	0.00295966
LOXL2	616.9653216	-2.239225401	0.609841896	-3.671812998	0.000240836	0.002964056
LINC00939	0.682100574	-5.261191176	1.433368695	-3.67050794	0.000242069	0.002977665
RP11-73M18.8	103.0967266	0.625107813	0.17034025	3.669759866	0.000242778	0.002984822
AP002954.3	11.10437538	1.077267782	0.293648044	3.668567875	0.000243913	0.002997194
IRF2BP2	1604.266399	0.581570811	0.158558878	3.667853989	0.000244595	0.003003994
RTFDC1	2196.469444	-0.525146099	0.143233944	-3.666352293	0.000246035	0.003020095
C19orf18	1.704962277	2.056476611	0.561203285	3.664405868	0.000247913	0.003041557
RP11-797H7.1	13.45034292	1.28207314	0.349891124	3.664205955	0.000248107	0.003042337
NPY6R	35.73693205	2.650075344	0.723425302	3.663232867	0.000249052	0.003052322
ZNF420	123.7393831	0.733382082	0.200211869	3.66302999	0.000249249	0.003053141
PTH1R	3.951077741	-2.619455128	0.715511748	-3.660953348	0.000251279	0.003076386
KNDC1	5.727713566	-3.06877887	0.838323502	-3.660614146	0.000251611	0.00307885
SNCAIP	7.08662026	-3.597160752	0.982713356	-3.66043743	0.000251785	0.003079363
SLC43A3	1654.292685	-0.881692166	0.240928034	-3.659566512	0.000252642	0.003088231
DAPK3	684.8141754	-0.538228485	0.147146609	-3.657770225	0.000254419	0.003108325
MRPL20	983.535589	-0.475284049	0.129994867	-3.656175496	0.000256006	0.003126082
CDC20	908.4176873	-0.735808094	0.201283169	-3.655586784	0.000256594	0.00313163
CIITA	91.04704319	-2.019939124	0.552608402	-3.655281236	0.0002569	0.003133349
TMEM45A	339.2366507	-1.399949746	0.383004497	-3.655178353	0.000257003	0.003133349
PTGIS	225.2025873	3.603356418	0.985954951	3.654686672	0.000257496	0.003137724
HHIPL1	17.65910663	2.397421918	0.656029101	3.654444468	0.000257739	0.003139052
SFR1	89.06076756	-0.836799346	0.229016872	-3.65387641	0.000258311	0.003144371
RPRD1A	1345.287109	0.690324309	0.188957007	3.653340615	0.00025885	0.003149303
CTNND1	4054.330189	0.553587995	0.151565482	3.652467477	0.000259732	0.003156749
QPCTL	471.0314952	-0.761277118	0.208420956	-3.652593932	0.000259605	0.003156749
NOP14-AS1	254.1419073	-0.636284801	0.174218297	-3.652227178	0.000259976	0.003157888
PLEKHN1	23.54417139	-1.780512472	0.487530052	-3.65210814	0.000260096	0.003157888
CCT4	2969.35477	-0.461551651	0.126385217	-3.651943336	0.000260263	0.003158276
RP11-145O15.2	1.855964889	3.651084173	0.999865446	3.651575509	0.000260636	0.003161163
VAV3	251.7221542	2.198985088	0.602234991	3.651373835	0.000260841	0.003162007
AC092168.2	2.391589315	-1.928178052	0.528162716	-3.650727309	0.000261499	0.003163418
CHRM1	36.13171	2.85844947	0.782899103	3.651108372	0.000261111	0.003163418
KIAA0319	8.649583506	-2.675203954	0.73274388	-3.650940018	0.000261282	0.003163418
RP11-274B21.10	9.124357189	1.389542242	0.380612959	3.650801186	0.000261424	0.003163418
PHIP	1117.531158	0.572399364	0.156837727	3.64962802	0.00026262	0.003175343
ALG6	352.5191824	0.496749536	0.13612047	3.649337516	0.000262917	0.003175652
MEG9	3.47258733	-5.136496206	1.407491063	-3.649398807	0.000262855	0.003175652
SRGAP1	649.7481561	0.956207274	0.26208973	3.648396583	0.000263882	0.003185658
HAPLN3	300.7437296	-1.504907434	0.412546219	-3.647851717	0.000264442	0.003190772
PIGN	516.0040863	0.63514895	0.174138929	3.647369098	0.000264939	0.00319512
RP11-21C4.1	4.750946481	5.488648465	1.504951979	3.647058871	0.000265259	0.00319733
OSBPL3	582.2241816	-1.590172326	0.4361841	-3.645644871	0.000266722	0.003211653
SLC25A23	1045.738299	0.867617915	0.237983726	3.645702719	0.000266662	0.003211653
SLC4A5	14.94921745	1.367606553	0.375230469	3.64471083	0.000267693	0.00322168
ADH5	2044.020995	0.489943101	0.134443149	3.644240013	0.000268183	0.003225922
ZNF500	226.6651906	0.490959051	0.134752794	3.643405363	0.000269055	0.003234742
CLIC4	5914.413755	1.149656927	0.315594612	3.642828122	0.000269659	0.003240341
RBM5	2439.216203	0.550752965	0.15122095	3.642041422	0.000270485	0.003248593
GAL3ST4	322.6834525	1.561705307	0.428869613	3.641445466	0.000271112	0.003254452
RRM2	1735.063502	-0.750525985	0.206127193	-3.641081861	0.000271495	0.00325738
RP11-126O1.5	1.797874276	-2.860175951	0.785614167	-3.640687846	0.000271911	0.003260697
WT1-AS	2.392325903	-5.413188578	1.487046075	-3.640229224	0.000272395	0.003264836
AKR1A1	1479.939865	-1.005730567	0.276340123	-3.639466306	0.000273204	0.003272846
MT-ND2	58999.16232	1.010115963	0.277564455	3.63921224	0.000273473	0.003274399
UBL4A	1097.536829	-0.504993359	0.138782201	-3.638747299	0.000273967	0.003278636
RP1-167F1.2	2.85123223	1.997287956	0.548939642	3.638447294	0.000274287	0.003280778
CREBBP	1416.653619	0.526394141	0.144687748	3.638139014	0.000274615	0.003283027
AKR1C1	23.18898862	1.857016298	0.510487475	3.637731363	0.00027505	0.003286546
SLC30A10	9.710735435	-2.612032474	0.718075708	-3.637544685	0.000275249	0.003287249
ACTR5	254.4092479	-0.348842224	0.095905266	-3.63736257	0.000275444	0.003287894
GPRC5B	3494.216578	1.32246687	0.363636048	3.636787051	0.00027606	0.003293564
RP11-873E20.1	5.36479231	1.525851841	0.419621213	3.636260018	0.000276625	0.003298624
RP11-57H12.3	3.749271288	-1.608874404	0.442562409	-3.635361637	0.000277591	0.003308454
ZNF295-AS1	3.038357808	-2.210277342	0.608425977	-3.632779379	0.000280385	0.003338349
ZNF345	83.07271077	1.348081918	0.371082379	3.632837322	0.000280322	0.003338349
NUBP1	231.3354843	-0.530666452	0.14611743	-3.631780621	0.000281472	0.003347889
TYMP	229.4725052	-1.612532696	0.444004336	-3.631794927	0.000281457	0.003347889
LYRM4	690.9604219	0.671350864	0.18491151	3.630660222	0.000282697	0.0033596
MAP7	263.0546834	-2.366915583	0.651932019	-3.630617169	0.000282744	0.0033596
FAM81A	121.5084585	-1.534329503	0.422721946	-3.629642413	0.000283814	0.003370599
GBX2	14.53556044	-2.378172843	0.655309469	-3.629083596	0.000284429	0.003376188
ANKRD18A	23.53996196	-3.660374665	1.008692723	-3.628830247	0.000284708	0.003377788
DPT	22.90204807	-7.327739355	2.019553616	-3.628395551	0.000285188	0.00338005
IGIP	228.3497616	0.854733216	0.235561117	3.628498738	0.000285074	0.00338005
ADAM19	640.6518182	-2.353776734	0.648802001	-3.627881436	0.000285756	0.00338507
EXOSC1	285.5714346	-0.590232648	0.162764487	-3.626298697	0.000287513	0.003402428
MIAT	29.87109638	-1.518436839	0.418727302	-3.626314383	0.000287495	0.003402428
RP11-73M18.6	7.787543286	1.097294494	0.302662347	3.625474075	0.000288432	0.003410968
SNRK	664.4234199	0.612910823	0.169060676	3.625389637	0.000288526	0.003410968
TSEN15	798.4682016	0.602150606	0.166100024	3.625228889	0.000288706	0.003411366
LTBP2	138.5139124	-1.801370479	0.496951224	-3.62484363	0.000289136	0.003414729
CACNA2D2	21.29546268	-1.957818314	0.540266263	-3.62380265	0.000290303	0.00342505
USP41	1.753936183	3.58222735	0.98849703	3.623913115	0.000290179	0.00342505
PSPH	364.8018206	-0.765890033	0.211373186	-3.623402041	0.000290753	0.003428632
IL1B	4.19689695	-3.229638077	0.891565368	-3.622435543	0.000291842	0.003439737
AMER2	5.206941106	-4.294216443	1.185718877	-3.621614301	0.00029277	0.003448939
PSMA1	2071.890011	-0.414287126	0.114420132	-3.620753795	0.000293746	0.003458688
ZBTB8OS	290.1768208	-0.370776526	0.102423425	-3.620036398	0.000294562	0.003466547
PPIH	444.6737517	-0.543215577	0.150095632	-3.619129817	0.000295595	0.003476962
RP11-463O9.9	3.569306055	-2.760183895	0.762717067	-3.61888309	0.000295877	0.003478529
ADD2	74.35926444	-3.317137453	0.916802412	-3.618159607	0.000296705	0.003486119
MT-CO3	137128.6469	1.042162657	0.288051232	3.617976734	0.000296915	0.003486119
PTGS2	80.60643441	-2.357164937	0.651546708	-3.617798857	0.000297119	0.003486119
ZNF491	27.95561365	1.801166043	0.497851401	3.617878825	0.000297027	0.003486119
PAPOLA	2786.309502	0.540764749	0.149499542	3.617166597	0.000297846	0.00349289
PREB	976.9183125	-0.483634474	0.133773338	-3.615327843	0.000299968	0.003516013
RP11-571L19.8	8.768816368	1.19483618	0.330522378	3.614993294	0.000300355	0.003518793
C12orf68	12.42154569	-2.313320435	0.640108427	-3.613950916	0.000301566	0.003531209
AC017076.5	1.532919981	-4.824545235	1.33524976	-3.61321558	0.000302423	0.00353947
[truncated: 34,871 more rows]

## Sheet: Primary_VS_PDX
Gene Name	baseMean	log2FoldChange	lfcSE	stat	pvalue	padj
5S_rRNA	0.287624789	2.134807357	3.768784246	0.566444566	0.571091606	NA
7SK	9.085042838	0.278742858	0.865705022	0.321983645	0.747465085	0.992080721
A1BG	17.1485391	0.622472475	0.479016591	1.299479991	0.193779256	0.86294785
A1BG-AS1	68.18833467	0.504970288	0.405300341	1.245916268	0.212795137	0.876389045
A1CF	0.509811956	-1.18981171	1.637843133	-0.726450345	0.467562737	NA
A2M	4678.093024	-0.502162438	1.095511915	-0.458381539	0.646678352	0.989333528
A2M-AS1	43.74199271	0.47803463	1.144586797	0.417648213	0.676204341	0.990579573
A2ML1	3.289604118	4.595859636	1.139028304	4.034895022	5.46E-05	0.005213841
A2ML1-AS1	0.020188333	0	5.777756878	0	1	NA
A2MP1	0.660735357	0.988511012	1.135943114	0.870211721	0.384184712	0.954814594
A3GALT2	0.884723299	-0.947103988	1.35369413	-0.699644009	0.484149651	0.974968321
A4GALT	42.95110202	3.617477408	1.509582506	2.396342959	0.016559588	0.379016803
A4GNT	2.564480535	-1.211609293	1.120243705	-1.081558671	0.279448677	0.91696616
AAAS	764.5427448	0.010216017	0.166867018	0.061222504	0.951182008	0.999315278
AACS	607.9625858	-0.276440957	0.559421737	-0.494154836	0.621196833	0.988894873
AACSP1	40.83275226	0.567644241	1.526765058	0.37179541	0.710045181	0.992080721
AADAC	0.259297969	-1.799278777	3.566113809	-0.504548894	0.613875713	NA
AADACL2	0.414398292	5.932971996	2.26729083	2.616767076	0.008876689	NA
AADACL3	1.055373715	8.177315407	4.740262197	1.725076603	NA	NA
AADACL4	0.018468367	2.382861331	5.519599346	0.431709112	0.665952844	NA
AADAT	162.1893058	-0.721720255	0.583393778	-1.237106535	0.216047534	0.882104713
AAED1	200.28051	-0.208044503	0.364079832	-0.571425509	0.567711241	0.985573698
AAGAB	789.6797873	0.088486045	0.21112582	0.419115222	0.675131927	0.990579573
AAK1	134.9633538	0.068330304	0.334444387	0.204309913	0.838111324	0.995799098
AAMDC	136.8437767	0.604091798	0.519259858	1.16337088	0.244679059	0.897974147
AAMP	1865.720895	0.080874596	0.210586682	0.384044211	0.70094568	0.992080721
AANAT	1.727363859	1.935088265	0.80966321	2.389991594	0.016848758	0.382231272
AAR2	894.8387238	-0.227253375	0.162192384	-1.401134686	0.161173801	0.837746041
AARD	56.88139377	-0.211065304	1.350350069	-0.156304138	0.875793295	0.998443344
AARS	2536.398522	-0.34884772	0.301048152	-1.158777151	0.246547033	0.898211709
AARS2	901.3304638	-0.178304182	0.358888315	-0.496823591	0.619313457	0.988894873
AARSD1	141.3139808	0.203038387	0.289335451	0.701740443	0.482841047	0.974968321
AASDH	221.386673	0.343365366	0.150212454	2.285864828	0.022262168	0.441168245
AASDHPPT	844.0186885	-0.237927482	0.31897078	-0.745922503	0.455714231	0.970058052
AASS	475.5649638	0.130108884	0.495947189	0.26234423	0.793056065	0.993195275
AATF	992.930755	0.068099845	0.220600464	0.308702186	0.757548081	0.992286003
AATK	893.8852027	-0.019382325	1.078330292	-0.017974386	0.985659287	1
AATK-AS1	0.452927381	-1.217904632	1.925403829	-0.632545035	0.527030791	NA
AB015752.3	1.010449414	-2.355457229	2.034571911	-1.157716381	0.246979797	0.898716027
AB019438.66	0.071199713	0	5.777756878	0	1	NA
AB019441.29	0.274773255	-0.708518152	2.28466128	-0.310119561	0.756470038	NA
ABAT	63.61648494	1.547206595	0.870225994	1.777936544	0.075414277	0.700909167
ABC7-42389800N19.1	226.8903372	0.18088974	0.334784208	0.540317422	0.588978146	0.986654934
ABCA1	238.5780179	0.176412985	0.961045159	0.183563679	0.854355759	0.996027039
ABCA10	42.18630026	0.2521278	0.741668083	0.339946946	0.733896482	0.992080721
ABCA11P	22.84113039	-0.269593341	0.440100714	-0.612571923	0.540159428	0.980826841
ABCA12	3.963237725	3.362578202	1.327443046	2.533124274	NA	NA
ABCA13	21.082613	1.394048938	0.874549282	1.594019876	NA	NA
ABCA17P	11.56266643	-1.132811978	0.954068963	-1.187348107	0.23509034	0.888898843
ABCA2	1173.360106	0.478522254	0.537577446	0.890145702	0.373387656	0.951194819
ABCA3	307.6401396	-0.298095955	1.043067599	-0.285787762	0.775040682	0.993195275
ABCA4	5.135361996	2.248173485	0.866494083	2.594562998	0.009471125	0.273423208
ABCA5	835.6481052	0.626668306	0.534747876	1.171894895	0.241239257	0.8937881
ABCA6	33.41030984	0.319339827	1.194861194	0.267261024	0.789268194	0.993195275
ABCA7	463.5073653	0.563801161	0.587539984	0.959596242	0.337258461	0.940085412
ABCA8	337.6361559	-1.481068923	1.020125089	-1.451850306	0.146543233	0.819274845
ABCA9	46.73040792	-0.685328529	1.030585954	-0.6649892	0.506057401	0.978463878
ABCB1	69.16579765	-0.217379107	1.416392443	-0.153473784	0.878024663	0.998483759
ABCB10	550.8659465	-0.737304224	0.291835369	-2.526438879	0.011522544	0.308611297
ABCB10P1	0.069725035	1.505605699	5.447199786	0.276399941	0.782240902	NA
ABCB11	0.091988678	2.866119475	3.706247841	0.773321051	0.4393324	NA
ABCB4	185.3892305	-1.351548458	1.445605426	-0.934935934	0.349821317	0.941905981
ABCB5	1233.569107	1.27594115	1.233909843	1.034063515	0.301106471	0.926483306
ABCB6	235.3681443	-0.374487947	0.349560134	-1.071311946	0.28402919	0.91965364
ABCB7	400.299729	-0.026875834	0.271590809	-0.098957081	0.921172347	0.998601561
ABCB8	878.1268289	0.20147604	0.283143554	0.711568521	0.476732006	0.974829909
ABCB9	184.0974848	0.223122775	0.38004803	0.587090993	0.557142596	0.983130134
ABCC1	916.5761122	-0.03511567	0.550554357	-0.063782385	0.949143504	0.999168522
ABCC10	579.5215242	-0.044189483	0.244120266	-0.181015218	0.856355631	0.996322471
ABCC11	100.0616155	2.446522268	1.157590664	2.113460608	0.034561363	0.543498935
ABCC12	1.112729829	2.001772799	1.635442654	1.223994491	0.220954306	0.88442309
ABCC13	0.117711431	-2.775432495	4.386785054	-0.632680302	0.526942435	NA
ABCC2	899.4950029	-0.569974563	0.927012196	-0.614851202	0.538652992	0.980730928
ABCC3	35.58947858	4.545767998	1.608249251	2.826532017	NA	NA
ABCC4	473.5799457	-0.147569486	0.752313048	-0.196154362	0.844489348	0.995799098
ABCC5	1728.452282	-0.390830007	0.429099282	-0.910814872	0.362392925	0.94652029
ABCC5-AS1	0.056889209	3.333279471	5.418944664	0.615115983	0.538478128	NA
ABCC6	8.272580214	0.815672113	1.003645251	0.812709583	0.416384586	0.964332912
ABCC6P1	1.270976066	-1.44757435	2.824359836	-0.512531842	0.608278841	0.988206794
ABCC6P2	1.676915696	0.438409836	2.028336166	0.216142592	0.828876601	0.99575206
ABCC8	1.587174157	1.551093685	2.311246578	0.671106969	0.502152388	0.977106868
ABCC9	237.2550846	0.133758064	0.299674779	0.446344081	0.655348719	0.989426816
ABCD1	659.4819155	0.359445084	0.476711603	0.754009515	0.450843508	0.970058052
ABCD2	3.547476343	1.188703101	1.197299803	0.992819925	0.320797718	0.930514468
ABCD3	1077.424209	-0.201024432	0.323205095	-0.62197173	0.533960457	0.980730928
ABCD4	693.6953587	0.268119767	0.228893853	1.171371634	0.241449429	0.894070221
ABCE1	1944.763622	-0.390392733	0.255675262	-1.52690851	0.126783763	0.797377933
ABCF2	1583.169009	-0.187658562	0.331939578	-0.56533952	0.571842853	0.986562251
ABCF2P1	0.044057269	2.254797965	5.538714882	0.407097678	0.683936249	NA
ABCF3	997.2138477	0.059339965	0.212978575	0.278619409	0.780536916	0.993195275
ABCG1	83.96877512	0.250596745	1.641658734	0.152648501	0.878675475	0.998515392
ABCG2	30.27147917	1.004964713	0.570194177	1.762495572	0.077985604	0.704285372
ABCG4	3.588026588	0.740481764	1.116530898	0.663198632	0.507203348	0.978463878
ABCG5	9.670677372	1.571474163	1.021568381	1.538295617	0.123976351	0.791823062
ABCG8	0.469937164	-0.42055308	1.737703421	-0.242016604	0.808767298	NA
ABHD1	7.038262102	0.046053353	1.036680296	0.044423872	0.964566533	0.999822011
ABHD10	618.8827962	-0.237690814	0.291883226	-0.814335299	0.415452893	0.964332912
ABHD11	322.971315	-0.320537363	0.367254071	-0.872794583	0.382775053	0.954280137
ABHD12	1138.180088	0.080376955	0.302534849	0.265678336	0.790486949	0.993195275
ABHD12B	26.31679296	-1.001606227	1.063793288	-0.941542157	0.346427096	0.941905981
ABHD13	425.5010448	-0.32130495	0.292445778	-1.098682127	0.271906741	0.913136036
ABHD14A	152.3104387	0.309402958	0.311735409	0.992517852	0.320944976	0.930514468
ABHD14A-ACY1	6.662736659	-1.153465356	0.609310042	-1.89306802	0.058348824	0.646371251
ABHD14B	915.3731533	0.730890512	0.316155435	2.311807518	0.020788293	0.425668513
ABHD15	214.6019004	0.334807883	0.392235392	0.85358917	0.393332661	0.957621122
ABHD16B	97.22163555	0.027313839	0.443281095	0.061617424	0.950867501	0.999262465
ABHD17A	1593.337948	0.199548616	0.247790527	0.80531172	0.42063982	0.965667691
ABHD17AP4	0.634466527	-3.198956829	4.572780196	-0.699564967	0.484199027	0.974968321
ABHD17AP6	0.105201481	1.631645665	4.313330923	0.378279732	0.7052228	NA
ABHD17B	361.8208205	-0.442795907	0.35360548	-1.252231463	0.210485535	0.876100361
ABHD17C	341.5978219	-0.214702989	0.325440232	-0.659730937	0.50942651	0.978674787
ABHD2	4118.279947	1.682821777	0.764141631	2.202238051	0.027648498	0.496465425
ABHD3	239.4659414	0.003975873	0.314494765	0.012642096	0.989913335	1
ABHD4	375.5570198	0.129780816	0.355397191	0.365171194	0.71498362	0.992080721
ABHD5	175.54284	0.359434901	0.311340657	1.154474666	0.248305619	0.899176098
ABHD6	360.2808986	0.87126977	0.468524391	1.859603868	0.062941592	0.663283541
ABHD8	162.9990832	0.274056701	0.412971541	0.663621276	0.506932737	0.978463878
ABI1	924.3389439	0.321418144	0.295611469	1.087299302	0.276904557	0.91611187
ABI2	1433.78725	0.021131466	0.291968615	0.072375813	0.942302833	0.998601561
ABI3	9.951636181	8.309917775	2.085754109	3.984131082	6.77E-05	0.006091306
ABI3BP	20.37643278	3.86995565	1.104573289	3.503575261	0.000459057	0.029653555
ABL1	1711.471297	0.217952484	0.354724774	0.614427016	0.538933188	0.980730928
ABL2	2429.797972	-0.30601214	0.508648599	-0.601617975	0.547428461	0.982648085
ABLIM1	998.9922146	-0.540350294	0.683674104	-0.790362382	0.429316165	0.96651395
ABLIM2	29.87854065	1.207300604	1.316339421	0.917165121	0.359056121	0.944876022
ABLIM3	560.072095	0.368031863	0.851086139	0.432426103	0.665431749	0.989449264
ABO	0.831104317	-0.951131142	2.82805065	-0.336320406	0.736629264	0.992080721
ABR	2856.758894	-0.533748745	0.350985732	-1.520713514	0.128331746	0.798772034
ABRA	0.272523318	1.424991821	3.211950054	0.443653169	0.657293358	NA
ABRACL	376.5355523	-0.175632463	0.632913625	-0.277498312	0.781397501	0.993195275
ABT1	622.2343225	-0.138381418	0.25437038	-0.544015454	0.586430838	0.986654934
ABT1P1	0.093383652	-2.343612461	4.335038572	-0.540620901	0.588768908	NA
ABTB1	599.8156842	0.247817981	0.499742012	0.495891829	0.619970731	0.988894873
ABTB2	614.3462632	0.335035331	0.530636719	0.631383617	0.527789725	0.980592784
AC000032.2	0.133307804	-2.276165028	3.219023576	-0.707097968	0.479505599	NA
AC000036.4	0.177131764	1.453312035	4.32289193	0.336189768	0.736727768	NA
AC000068.10	1.443856241	0.295492596	0.809006912	0.365253487	0.714922195	0.992080721
AC000068.5	11.75673678	-0.194372333	0.505378795	-0.384607218	0.700528445	0.992080721
AC000077.2	0.090527951	1.108798996	5.430402337	0.204183581	0.838210042	NA
AC000078.5	8.900916828	-0.451628744	0.581606264	-0.776519738	0.437442171	0.969932857
AC000089.3	0.063010193	-1.028559103	5.777756878	-0.178020489	0.858706885	NA
AC000099.1	0.100925328	-0.26922459	5.777756878	-0.046596732	0.962834637	NA
AC000110.1	0.022046369	0	5.777756878	0	1	NA
AC000120.7	6.493812843	0.119628447	0.511413427	0.233917299	0.815049183	0.99493096
AC000123.4	10.71221107	-0.376205922	0.627059217	-0.599952783	0.548537704	0.982648085
AC000124.1	0.037840395	2.254797965	5.538714882	0.407097678	0.683936249	NA
AC000374.1	0.041737113	-1.698422446	5.771803238	-0.294262014	0.768557697	NA
AC002044.4	0.033859285	-1.028590284	5.777756878	-0.178025885	0.858702647	NA
AC002055.4	188.9767056	-0.154402571	0.299719891	-0.515156237	0.606443847	0.988206794
AC002056.5	0.060232667	1.623566017	5.519596822	0.294145763	0.768646523	NA
AC002059.10	1.343938331	0.689481095	1.067595526	0.645826137	0.518391959	0.980592784
AC002064.4	0.020606379	-1.028590284	5.777756878	-0.178025885	0.858702647	NA
AC002064.5	0.269360337	0.272269834	1.841880411	0.147821667	0.882483509	NA
AC002066.1	0.894484944	-4.723832306	2.503373929	-1.8869863	0.059162168	0.647711341
AC002069.5	0.224953077	-3.459165448	3.093219995	-1.118305667	0.263436468	NA
AC002075.3	0.215465399	-2.913662252	4.118995835	-0.707371983	0.479335343	NA
AC002076.10	0.689983529	-0.043047668	1.687347645	-0.025512033	0.979646551	1
AC002115.5	0.020969845	-1.028590284	5.777756878	-0.178025885	0.858702647	NA
AC002115.9	0.167761772	-3.115209126	2.890118279	-1.077882919	0.281086009	NA
AC002116.7	6.204412356	-0.15001624	0.419428633	-0.357668094	0.720591713	0.992080721
AC002117.1	0.904928855	1.337834161	1.207633666	1.107814562	0.26794191	0.909392857
AC002128.4	1.099935381	-2.046505617	2.26780519	-0.90241685	0.366835473	0.947166308
AC002128.5	0.459465159	-2.317266328	2.759508838	-0.839738687	0.401054918	NA
AC002306.1	0.126233829	0	3.525297654	0	1	NA
AC002310.10	0.249053961	-2.360335857	2.814430248	-0.83865495	0.401662966	NA
AC002310.12	18.8796439	0.208121963	0.456797873	0.455610623	0.648670003	0.989333528
AC002310.17	0.252663003	1.912262152	1.855019464	1.030858268	0.302607289	NA
AC002310.7	1.116387614	0.563439567	0.959610733	0.587154298	0.557100083	0.983130134
AC002314.4	0.016742659	2.254784503	5.538717629	0.407095045	0.683938182	NA
AC002331.1	0.033485317	3.242370212	5.426038211	0.597557571	0.550135182	NA
AC002365.1	0.455719648	0.025477976	1.656216629	0.015383239	0.987726435	NA
AC002383.2	0.024464932	0	5.777756878	0	1	NA
AC002398.11	5.891668848	1.246151668	0.404734398	3.078936889	0.002077407	0.093419388
AC002398.12	0.04300695	-1.725142091	5.770797263	-0.298943458	0.764983187	NA
AC002398.13	2.38624953	0.699767572	0.689368404	1.015085067	0.310065279	0.929085304
AC002398.5	5.045451767	0.75129964	2.082865762	0.360704782	0.71832015	0.992080721
AC002398.9	0.187821807	0.332670239	2.199486528	0.151249046	0.879779262	NA
AC002400.1	1.587837265	-1.335391125	1.155102779	-1.156079917	0.24764847	0.898775193
AC002429.4	0.021175407	-1.028590284	5.777756878	-0.178025885	0.858702647	NA
AC002429.5	9.556225952	-2.147768766	1.98538948	-1.081787119	0.279347131	0.91696616
AC002451.1	5.359878118	0.665927345	1.891187567	0.352121258	0.724747327	0.992080721
AC002451.3	1.257266825	0.206461617	1.12202115	0.184008668	0.854006655	0.996026014
AC002454.1	3.022572687	1.23422965	1.550544382	0.795997628	0.426033414	0.966079587
AC002456.2	1.846218181	-0.93885385	1.4558796	-0.64487053	0.519011091	0.980592784
AC002463.3	0.165878876	-3.119219359	5.718799437	-0.54543255	0.585456059	NA
AC002467.7	31.8572689	-0.292993614	0.400175554	-0.732162699	0.464069268	0.972585025
AC002472.1	0.130027929	-2.492856913	3.608233536	-0.690880146	0.489640864	NA
AC002472.11	0.021846066	0	5.777756878	0	1	NA
AC002472.13	0.676233389	-0.896850097	1.952813658	-0.459260459	0.646047139	0.989333528
AC002480.2	0.510538368	-4.424663488	4.592885249	-0.963373402	0.335360169	NA
AC002480.3	1.272892088	0.09714364	1.890652831	0.051381003	0.959021922	0.999822011
AC002480.4	0.049965034	-1.793767729	5.76823767	-0.31097327	0.755820943	NA
AC002480.5	0.269668567	0.791476321	2.826461595	0.280023731	0.779459298	NA
AC002486.2	0.331066315	-1.0285743	2.862582728	-0.359316882	0.719358046	NA
AC002511.1	665.3467301	-4.979464159	1.373078571	-3.626496157	0.000287293	0.020174359
AC002511.2	0.050626437	-1.02857458	5.777756878	-0.178023167	0.858704781	NA
AC002511.3	0.057560742	-2.004052612	5.760006655	-0.347925399	0.72789621	NA
AC002519.8	1.088210217	0.254575128	1.245186865	0.204447328	0.838003948	0.995799098
AC002542.2	0.033859285	-1.028590284	5.777756878	-0.178025885	0.858702647	NA
AC002543.2	0.457993262	-0.916339254	1.784254957	-0.513569684	0.60755288	NA
AC002550.5	0.452695652	-1.480234425	1.754227168	-0.843809999	0.398775587	NA
AC002551.1	0.09185403	1.671011203	4.10443993	0.407122831	0.683917776	NA
AC002553.4	0.035211026	3.310970357	5.42064551	0.610807394	0.541327098	NA
AC002984.2	0.130700705	-2.938049703	4.40840144	-0.666466007	0.505113285	NA
AC002985.3	0.061115156	-1.028559848	5.777756878	-0.178020618	0.858706784	NA
AC003002.6	1.736325067	1.27975529	0.620340105	2.06298977	0.0391136	0.56774204
AC003003.5	0.066970634	4.235496032	5.367911728	0.789039807	0.430088741	NA
AC003005.2	1.098364695	1.322422504	1.505747933	0.878249589	0.379808286	0.953570683
AC003005.4	0.414858212	-1.085863386	1.967572682	-0.551879682	0.58103079	NA
AC003006.7	0.186472018	-0.23337368	3.10497018	-0.075161327	0.940086354	NA
AC003009.1	0.021846066	0	5.777756878	0	1	NA
AC003051.1	0.366481321	-0.449711843	2.621418888	-0.171552836	0.863789089	NA
AC003075.4	6.226843564	0.152271797	0.581381914	0.261913543	0.793388098	0.993195275
AC003080.4	0.070623942	-2.32991067	5.745239462	-0.405537608	0.68508238	NA
AC003084.2	0.021145148	0	5.777756878	0	1	NA
AC003088.1	0.614546657	-5.079291728	2.630490435	-1.930929556	0.053491764	0.633609023
AC003090.1	5.361994778	-0.353161562	1.034209989	-0.34147955	0.732742597	0.992080721
AC003092.1	7.302802499	-2.405820861	1.429562572	-1.682907001	0.092393096	0.736122711
AC003092.2	0.132890134	0.814011312	2.798140615	0.29091151	0.771118998	NA
AC003101.1	0.038375194	0	5.777756878	0	1	NA
AC003102.3	3.118116361	0.795026989	0.913299509	0.870499744	0.384027359	0.954814594
AC003104.1	4.171845143	-0.468778836	0.53933501	-0.869179318	0.384749058	0.955156091
AC003665.1	33.04987169	0.570377992	0.416717619	1.368739801	0.171080624	0.84606291
AC003682.16	0.196083654	-3.114240636	3.041080476	-1.024057292	0.305808215	NA
AC003682.17	1.17198742	1.226885877	1.845466396	0.664810738	NA	NA
AC003956.1	0.776685088	1.201433978	1.219662216	0.985054683	0.324597211	0.932616947
AC003958.2	0.227120415	3.387740141	3.404028476	0.995214983	0.319631716	NA
AC003973.1	0.30559274	-1.258357715	3.515732104	-0.357921957	0.720401718	NA
AC003973.6	0.682768636	-0.147206887	2.251191784	-0.065390647	0.947862971	0.998910618
AC003984.1	0.020606379	-1.028590284	5.777756878	-0.178025885	0.858702647	NA
AC003986.5	0.022262129	-1.028590284	5.777756878	-0.178025885	0.858702647	NA
AC003986.6	5.274083435	-0.222412197	0.957870734	-0.232194376	0.816387046	0.99493096
AC003986.7	0.92496501	-0.118882278	1.358966483	-0.087479919	0.930290046	0.998601561
AC003989.3	0.021846066	0	5.777756878	0	1	NA
AC003989.4	0.116044575	1.249631956	3.888397654	0.321374527	0.747926585	NA
AC003991.3	0.335940611	-2.80099883	2.673988569	-1.047498431	0.294869756	NA
AC004012.1	0.274250622	-3.579276386	3.032210021	-1.180418362	0.237833862	NA
AC004016.2	0.078555366	0	5.777756878	0	1	NA
AC004017.1	0.255486578	0.031379558	2.266171069	0.01384695	0.988952085	NA
AC004019.10	0.043426637	-1.02857458	5.777756878	-0.178023167	0.858704781	NA
AC004019.13	0.957706377	-0.689541497	1.963407106	-0.351196395	0.725441015	0.992080721
AC004022.8	0.087425063	-2.201771178	5.751041411	-0.382847387	0.701832923	NA
AC004041.2	0.148771588	1.941223821	2.244729534	0.864791857	0.387153042	NA
AC004051.2	1.333031927	-5.750338728	2.515993802	-2.285513869	0.022282714	0.441201514
AC004053.1	0.102998737	1.819270014	2.910722258	0.625023569	0.531955589	NA
AC004062.2	0.04552303	1.495475732	5.538717629	0.270003967	0.787157202	NA
AC004066.2	0.020188333	0	5.777756878	0	1	NA
AC004066.3	0.052450592	-1.806590279	5.767737744	-0.313223374	0.754110961	NA
AC004067.5	3.728301185	-0.079512694	0.639012464	-0.124430584	0.900974359	0.998601561
AC004069.2	1.209810787	-2.152228574	1.898929638	-1.133390375	0.257050354	0.903816514
AC004070.1	0.020003868	0	5.777756878	0	1	NA
AC004076.7	0.071645113	2.175677135	5.453514489	0.398949547	0.68993038	NA
AC004076.9	0.855853223	0.377566028	1.14226094	0.330542711	0.740989926	0.992080721
AC004112.4	0.099657746	-2.376880122	5.743235355	-0.413857343	0.678978586	NA
AC004112.5	0.025231332	0	5.777756878	0	1	NA
AC004112.7	0.021483914	-1.028590284	5.777756878	-0.178025885	0.858702647	NA
AC004129.7	0.066946066	0	5.777756878	0	1	NA
AC004156.3	2.649902262	0.758820621	0.707930727	1.071885416	0.283771501	0.919455839
AC004158.2	11.03876279	-0.127625903	0.421695412	-0.302649494	0.762156992	0.992784066
AC004158.3	0.241350323	1.230986814	2.684642432	0.458529151	0.646572324	NA
AC004159.1	0.021175407	-1.028590284	5.777756878	-0.178025885	0.858702647	NA
AC004160.4	0.039643774	1.62355256	5.519599346	0.29414319	0.768648489	NA
AC004166.6	0.0393292	2.423472974	5.513867395	0.43952326	0.660282432	NA
AC004221.2	2.372513656	0.006853023	0.67374755	0.0101715	0.991884457	1
AC004231.2	0.387854858	-0.105380588	2.27230394	-0.046376097	0.963010488	NA
AC004237.1	0.316449518	-0.438399035	1.877257981	-0.233531587	0.815348645	NA
AC004257.3	11.57738734	0.617455206	0.396729713	1.556362395	0.119621942	0.78574143
AC004381.6	119.8762641	-0.354315984	0.376857254	-0.940186184	0.347122067	0.941905981
AC004381.7	0.262079679	1.579326616	1.411130681	1.119192317	0.263058103	NA
AC004383.3	1.151322227	-0.775295157	1.042370792	-0.743780584	0.457009228	0.970058052
AC004410.3	0.355759308	-1.324641191	1.848850785	-0.716467333	0.473702831	NA
AC004447.2	269.1565307	0.119942838	0.287826024	0.416719921	0.676883281	0.990586129
AC004448.5	0.105449761	0.81136011	3.30366434	0.245593991	0.805996541	NA
AC004449.6	0.878138657	-0.692782342	1.082318948	-0.640090745	0.522113605	0.980592784
AC004453.8	0.093909592	-1.822992024	4.427804664	-0.411714645	0.68054859	NA
AC004461.4	0.10720157	-1.726587738	3.650283862	-0.473000951	0.636212501	NA
AC004463.6	44.25229422	-0.367334042	0.379139574	-0.968862307	0.332613894	0.937592762
AC004466.1	0.911624693	-2.210789634	1.654356888	-1.336343838	0.181436914	0.854422313
AC004471.10	0.500293777	-0.904594181	1.678398256	-0.538962775	0.589912541	NA
AC004471.9	1.706241242	-0.18141548	0.877688335	-0.206696925	0.836246559	0.995799098
AC004490.1	1.596765695	0.325271748	0.757976736	0.429131572	0.667827477	0.989449264
AC004510.3	0.179113391	-1.699167761	4.825683548	-0.352109239	0.72475634	NA
AC004535.2	0.025231332	0	5.777756878	0	1	NA
AC004538.3	0.957701297	-0.211359955	1.029183091	-0.205366719	0.83728562	0.995799098
AC004540.4	5.979696214	-0.001937933	0.543725078	-0.003564179	0.997156203	1
AC004540.5	38.16950672	0.300062131	0.696244491	0.43097236	0.666488468	0.989449264
AC004549.6	0.732524524	-0.851126079	1.139345594	-0.747030649	0.45504506	0.970058052
AC004562.1	0.070834638	0.667019519	5.526252695	0.120700148	0.903928542	NA
AC004593.3	5.349496601	-3.605295867	1.937105705	-1.861176629	0.062719238	0.662744413
AC004603.4	0.821004734	-4.870598051	3.065610919	-1.588785459	0.112108837	0.776296432
AC004637.1	0.346792534	0.362346423	2.335798498	0.155127432	0.876720856	NA
AC004691.5	0.213604142	-0.64616196	4.541483705	-0.142279925	0.886858903	NA
AC004692.4	0.102245536	0	5.777756878	0	1	NA
AC004692.5	0.094576089	-1.840285739	5.766441187	-0.319137173	0.749622496	NA
AC004771.1	3.423958401	-0.769691346	0.714618329	-1.077066337	0.281450631	0.917695244
AC004775.5	0.524505681	0.787043296	1.663569334	0.473105196	0.63613813	NA
AC004791.2	0.018468367	2.382861331	5.519599346	0.431709112	0.665952844	NA
AC004797.1	0.193794021	1.5231704	1.862929324	0.817621141	0.413573552	NA
AC004817.1	0.019048814	2.423459516	5.513869852	0.439520624	0.660284342	NA
AC004837.5	2.00041622	-0.886398132	1.241626346	-0.713900873	0.475288478	0.974829909
AC004840.8	0.868680992	-0.57332592	1.346318273	-0.425847239	0.670219163	0.99014129
AC004840.9	28.01356827	0.137343297	0.570741448	0.240640131	0.809834044	0.994617808
AC004854.4	0.21113414	-0.439929148	2.12238492	-0.207280566	0.83579075	NA
AC004854.5	0.17175658	-2.417271135	3.387927902	-0.713495447	0.475539229	NA
AC004870.4	0.476471217	0	3.194701582	0	1	NA
AC004878.6	0.041148942	-1.02857458	5.777756878	-0.178023167	0.858704781	NA
AC004893.10	2.4283495	-1.269946685	0.979264666	-1.296837034	0.194687265	0.863595002
AC004893.11	40.4718203	0.102242478	0.388242605	0.263346877	0.792283232	0.993195275
AC004895.4	0.242695707	0.352372632	2.137511313	0.164851821	0.869060615	NA
AC004901.1	0.050462664	0	5.777756878	0	1	NA
AC004911.2	0.027977582	2.934972437	5.453516236	0.538179829	0.590452904	NA
AC004941.3	0.130689408	-2.547171721	4.566046949	-0.557850532	0.576946453	NA
AC004945.1	0.171499315	1.45973453	2.455984284	0.594358254	0.552272524	NA
AC004947.2	0.589981252	-0.070226745	1.749136807	-0.040149373	0.96797404	0.999822011
AC004951.5	0.140966448	-1.028569736	3.72127573	-0.276402452	0.782238974	NA
AC004951.6	5.733077448	-0.302372916	0.488095167	-0.619495821	0.535589774	0.980730928
AC004967.7	18.89635238	-0.116430734	0.47937128	-0.242882164	0.808096683	0.994617808
AC004980.10	1.925776488	0.174891492	0.791962948	0.220832922	0.825222528	0.995072381
AC004980.7	119.7114845	-0.52681092	0.483758393	-1.088995927	0.276155682	0.915325934
AC004985.12	0.853134614	-0.405937476	1.384185539	-0.293268109	0.769317228	0.993195275
AC004987.9	0.05224503	-1.800063432	5.767991721	-0.312078019	0.754981231	NA
AC004988.1	395.2391999	0.638216314	1.383344473	0.461357476	0.644542155	0.989333528
AC005003.1	42.84294335	0.315251016	0.406315877	0.775876685	0.4378218	0.970058052
AC005007.3	0.093113838	-1.028569963	4.355860521	-0.236134734	0.813328122	NA
AC005008.2	0.041474098	0	5.777756878	0	1	NA
AC005009.1	0.44830772	1.692963375	2.70531677	0.625791181	0.531451917	NA
AC005009.2	1.050171949	0.946919321	1.636514362	0.578619622	0.562845862	0.98497656
AC005013.1	1.447400085	1.253514355	1.802929971	0.695265138	0.486889158	0.975029208
AC005013.5	0.248289113	-0.939322153	2.190894231	-0.42873916	0.668113059	NA
AC005014.5	0.147939228	-1.766860254	3.313961578	-0.533156529	0.59392523	NA
AC005019.3	2.68328047	0.569134472	1.433291178	0.39708224	0.691306816	0.991513097
AC005022.1	1.09413849	-6.024361842	2.838812278	-2.122141675	0.033825843	0.540180508
AC005029.1	0.923198092	-0.514804556	1.236168031	-0.416451925	0.677079339	0.990586129
AC005034.3	0.146316926	1.354022564	3.41336046	0.396683145	0.691601131	NA
AC005037.1	0.178474907	-3.296781725	3.27950067	-1.005269417	0.314767137	NA
AC005037.3	1.917838505	0.032164654	0.977931341	0.032890504	0.973761906	1
AC005037.4	0.099130115	-2.352170855	4.294033333	-0.547776571	0.583845328	NA
AC005037.6	0.044524259	-1.756385883	5.769641248	-0.30441856	0.760809029	NA
AC005041.17	5.089348135	-0.260540094	0.753140588	-0.345938193	0.729389165	0.992080721
AC005042.2	1.119624225	1.625363443	0.990548017	1.640872946	0.100823792	0.75129241
AC005042.4	15.3576303	-0.165512801	0.751247712	-0.220317212	0.825624117	0.995072381
AC005042.5	0.018468367	2.382861331	5.519599346	0.431709112	0.665952844	NA
AC005062.2	0.059741837	1.495489194	5.538714882	0.270006531	0.787155229	NA
AC005076.5	15.36597395	0.728594737	0.477403225	1.526162159	0.126969485	0.797377933
AC005077.12	1.842470008	-0.233312727	1.10934523	-0.210315708	0.833421276	0.995799098
AC005077.14	9.168485282	-0.191245034	0.759430491	-0.25182691	0.801174857	0.994424893
AC005077.5	0.068252253	0	5.777756878	0	1	NA
AC005077.7	0.153790133	-1.028579775	2.949206091	-0.348764971	0.727265764	NA
AC005077.8	0.161105781	-3.251599486	4.433767082	-0.733371741	0.46333173	NA
AC005082.12	0.34870296	4.189403096	1.831701764	2.287164417	0.022186228	NA
AC005083.1	0.332710274	4.086678216	2.246548912	1.819091583	0.068897459	NA
AC005102.1	0.464748664	1.68078852	3.067818472	0.547877437	0.583776063	NA
AC005104.3	6.48678294	-0.092399409	0.515934894	-0.179091219	0.857866077	0.996410048
AC005105.2	0.083537947	4.002640079	5.378245761	0.744227813	0.456738665	NA
AC005150.1	0.064298511	-1.028558274	5.777756878	-0.178020345	0.858706998	NA
AC005152.2	28.23424523	-0.611816449	1.19224081	-0.513165163	0.607835792	0.988206794
AC005152.3	1.840459615	0.230403023	1.702483175	0.13533351	0.892348192	0.998601561
AC005154.6	672.0829442	0.030553989	0.308402543	0.09907178	0.921081278	0.998601561
AC005154.7	30.20972268	0.300101306	0.431346617	0.695731216	0.486597173	0.974968321
AC005154.8	2.672747841	-1.654926726	0.892541605	-1.854173204	0.063714384	0.665789624
AC005162.5	0.087706512	-2.259790242	5.748351172	-0.393119727	0.694231055	NA
AC005189.6	0.082499562	2.42349632	5.513863133	0.439527834	0.660279118	NA
AC005197.2	2.580488009	-1.267705383	1.12750624	-1.124344449	0.260866928	0.906947093
AC005220.3	0.414332193	0.216490449	1.584397078	0.136639011	0.89131614	NA
AC005224.2	12.11347852	-1.481879942	0.525644358	-2.819168362	0.004814826	0.171892951
AC005237.4	0.139028507	0.341940777	3.421424061	0.099941069	0.920391111	NA
AC005253.2	73.81496644	0.214575909	0.28825034	0.744408173	0.456629576	0.970058052
AC005255.3	0.082336626	3.342227258	5.305412842	0.629965538	0.528717131	NA
AC005255.6	0.016742659	2.254784503	5.538717629	0.407095045	0.683938182	NA
AC005256.1	0.350315759	0	3.479625805	0	1	NA
AC005262.4	0.018468367	2.382861331	5.519599346	0.431709112	0.665952844	NA
AC005264.2	0.352591164	3.262226247	3.536588911	0.922421669	0.356308671	NA
AC005276.1	0.170745516	0	5.777756878	0	1	NA
AC005280.1	1.052630923	-0.327366798	0.954672718	-0.342909976	0.731666187	0.992080721
AC005281.1	3.077307307	-0.23574485	1.40601921	-0.1676683	0.866844236	0.996786877
AC005281.2	0.812424958	-2.786987756	2.762426903	-1.008891042	0.313026892	0.930053325
AC005300.5	0.039952281	1.62355256	5.519599346	0.29414319	0.768648489	NA
AC005301.8	0.825471404	-1.393411218	1.72983809	-0.805515398	0.420522324	0.965667691
AC005304.1	0.020773003	-1.028590284	5.777756878	-0.178025885	0.858702647	NA
AC005306.3	21.20727577	0.427377953	0.424431243	1.006942728	0.313962297	0.930108231
AC005307.1	0.098545493	-1.028540692	5.777756878	-0.178017302	0.858709388	NA
AC005307.3	2.069214428	-0.340705824	1.64549012	-0.207054312	0.835967443	0.995799098
AC005324.6	0.618968764	0	5.52173149	0	1	1
AC005329.7	10.91846828	0.857965348	0.756054052	1.134793664	0.256461782	0.903264523
AC005330.2	1.199151191	-0.467188488	1.69030678	-0.27639272	0.782246448	0.993195275
AC005336.4	0.16497874	-1.028567473	3.755594756	-0.273876054	0.784179874	NA
AC005336.5	0.069905786	0	5.777756878	0	1	NA
AC005355.1	0.020737049	0	5.777756878	0	1	NA
AC005355.2	0.922986562	-4.257600414	3.064245704	-1.389444851	0.16469752	0.840381102
AC005356.1	1.232023416	-3.534714326	1.952666622	-1.81019857	0.070264999	0.686617946
AC005387.2	1.033418331	0.047855768	1.384559789	0.034563887	0.972427498	1
AC005387.3	1.005958456	-0.124474669	1.115467327	-0.111589704	0.911148736	0.998601561
AC005391.2	0.101660709	-1.028576463	3.5647188	-0.288543507	0.772930732	NA
AC005392.13	0.076285725	-1.028558574	5.777756878	-0.178020397	0.858706957	NA
AC005481.5	0.74277809	0	3.399591818	0	1	1
AC005487.2	0.273487875	-1.298202159	2.289823661	-0.566944163	0.570752118	NA
AC005498.3	2.100300285	0.912187509	0.821732584	1.110078298	0.266965288	0.908781945
AC005498.4	0.086985042	-2.644822481	5.732958891	-0.461336376	0.644557291	NA
AC005517.3	4.586532776	0.128557785	0.722035029	0.178049235	0.858684309	0.996410048
AC005519.4	33.96917148	0.460061617	0.34363961	1.338790999	0.180638722	0.853421488
AC005523.3	0.841001731	0.461700251	1.495996375	0.308623911	0.75760763	0.992286003
AC005532.5	1.039634318	1.569793807	1.101218909	1.425505677	0.15401108	0.829605033
AC005534.6	0.985086758	-1.758366065	1.633278174	-1.076587009	0.28166481	0.917695244
AC005534.8	1.577885727	-0.287101933	0.976160258	-0.294113524	0.768671157	0.993195275
AC005537.2	2.143583033	1.64999604	2.307098021	0.715182461	NA	NA
AC005540.3	2.254969476	1.216550581	0.861297819	1.412462163	0.157813924	0.834347909
AC005546.2	0.779073205	1.030828129	0.945786674	1.089916106	0.275750101	0.914820216
AC005550.3	2.900643029	-1.749341328	2.778334703	-0.62963664	0.528932345	0.980614069
AC005550.4	1.415399572	-1.755240882	3.177652313	-0.552370338	0.580694649	0.986654934
AC005550.5	0.023151418	-1.028590284	5.777756878	-0.178025885	0.858702647	NA
AC005559.3	0.151186332	1.850570966	3.037493652	0.609242743	0.542363552	NA
AC005562.1	34.61596137	0.092354362	0.336998831	0.274049504	0.784046579	0.993195275
AC005592.1	26.52835521	0.061540935	1.16166874	0.05297632	0.957750775	0.999822011
AC005592.2	11.85581434	0.064555282	0.634822439	0.101690297	0.919002504	0.998601561
AC005592.3	10.13917253	0.255606493	1.256877411	0.203366288	0.838848748	0.995799098
AC005594.3	9.395217823	-0.376420881	0.547591251	-0.687412154	0.491823041	0.975055547
AC005597.1	0.051120248	-1.02857458	5.777756878	-0.178023167	0.858704781	NA
AC005609.1	1.414367402	1.027545449	2.191961029	0.468779068	0.639227563	0.989333528
AC005614.3	1.238097522	-0.670407406	1.007784481	-0.665228944	0.50590407	0.978463878
AC005616.1	0.090186013	0.847269272	4.135540564	0.204875097	0.837669713	NA
AC005616.2	0.023898841	0	5.777756878	0	1	NA
AC005618.1	11.79472025	-0.006006189	0.588033189	-0.010214031	0.991850524	1
AC005618.6	17.17724828	-0.382265168	0.84755991	-0.451018463	0.651976242	0.989333528
AC005624.2	1.731124523	-1.45662832	1.005729029	-1.448330791	0.14752456	0.820558273
AC005625.1	0.143795156	0.305212139	2.748164538	0.111060358	0.911568484	NA
AC005682.5	34.59575495	-2.031024433	1.004005925	-2.022920765	0.043081317	0.586387383
AC005682.6	2.491267608	-1.197288748	1.385759531	-0.863994598	0.387590858	0.956049767
AC005682.7	0.527106163	0.326564976	1.43172222	0.228092413	0.819574398	NA
AC005682.8	1.069494999	-0.050301026	1.134537093	-0.044336167	0.964636443	0.999822011
AC005703.3	0.29983595	-0.453636734	2.20737983	-0.205509142	0.837174357	NA
AC005722.4	0.030839862	-1.028590284	5.777756878	-0.178025885	0.858702647	NA
AC005730.2	0.020606379	-1.028590284	5.777756878	-0.178025885	0.858702647	NA
AC005740.3	2.389540135	-0.881592555	1.535294111	-0.574217376	0.565820713	0.985073453
AC005740.4	0.355005486	-3.522984037	3.9048144	-0.90221549	0.366942408	NA
AC005740.5	0.018932072	0	5.777756878	0	1	NA
AC005740.6	2.822158316	0.871700693	0.5734408	1.520123251	0.128480002	0.798823814
AC005754.7	4.048552086	0.071102464	1.062471774	0.066921744	0.946644003	0.998870532
AC005754.8	7.234175294	0.212842326	1.10209647	0.19312495	0.846861113	0.995799098
AC005757.6	0.329396711	-0.432957577	1.55975709	-0.277580131	0.781334686	NA
AC005758.1	0.020606379	-1.028590284	5.777756878	-0.178025885	0.858702647	NA
AC005772.2	0.155033928	0	5.777756878	0	1	NA
AC005775.2	1.639554301	0.252038614	0.713012396	0.353484197	0.723725474	0.992080721
AC005776.1	0.708168149	0.179779019	1.175233964	0.152972961	0.878419599	0.998515392
AC005779.2	0.097848203	0.242319655	4.027641231	0.060164161	0.95202489	NA
AC005785.2	10.14406675	0.329907477	0.404927281	0.81473265	0.41522536	0.964332912
AC005786.3	0.148853629	0.835766588	2.538891668	0.329185604	0.742015403	NA
AC005786.5	0.271090031	-3.570086428	2.525133971	-1.413820601	0.157414583	NA
AC005789.11	6.321191755	0.524815404	0.657845367	0.797779282	0.424998586	0.966079587
AC005795.1	0.050207257	-1.02857458	5.777756878	-0.178023167	0.858704781	NA
AC005822.1	0.252231666	2.370748542	2.61800695	0.905554717	0.365171586	NA
AC005831.1	0.108190412	-1.028561776	4.513150541	-0.227903272	0.819721439	NA
AC005841.1	5.83686835	0.726424222	0.579232224	1.254115693	0.209799957	0.875371805
AC005863.1	0.524403107	0	5.517221853	0	1	NA
AC005863.2	0.08507118	0	5.777756878	0	1	NA
AC005884.1	0.286354383	-0.661255195	1.914504317	-0.345392376	0.729799408	NA
AC005932.1	1.876463812	1.008565317	0.902239769	1.117846222	0.263632676	0.907787734
AC005943.4	4.314064165	-0.207367454	0.540287129	-0.383809724	0.70111948	0.992080721
AC005943.5	22.02364191	-0.422347446	0.663327049	-0.636710725	0.524313287	0.980592784
AC005954.3	0.21797168	-3.013817914	2.929987509	-1.028611182	0.303662421	NA
AC005954.4	0.632932814	-0.043021921	1.182863492	-0.036370994	0.970986543	1
AC006000.5	0.019048814	2.423459516	5.513869852	0.439520624	0.660284342	NA
AC006001.1	0.437015938	-0.271707468	1.702041996	-0.159636172	0.873167683	NA
AC006007.1	0.146079894	-3.389663963	5.712566528	-0.593369713	0.552933753	NA
AC006019.4	0.043365849	-1.02857458	5.777756878	-0.178023167	0.858704781	NA
AC006023.8	0.240124317	-2.900589312	3.238713604	-0.8955992	0.370466863	NA
AC006024.4	0.020969845	-1.028590284	5.777756878	-0.178025885	0.858702647	NA
AC006026.9	0.020773003	-1.028590284	5.777756878	-0.178025885	0.858702647	NA
AC006028.11	0.025439159	-1.028590284	5.777756878	-0.178025885	0.858702647	NA
AC006033.22	1.24488278	-1.439337008	2.379508773	-0.604888296	0.54525322	0.982648085
AC006041.1	0.031275185	-1.028590284	5.777756878	-0.178025885	0.858702647	NA
AC006042.6	1.861513984	0.899401258	1.161473519	0.77436226	0.438716595	0.970058052
AC006042.7	0.056419612	-1.02857458	5.777756878	-0.178023167	0.858704781	NA
AC006042.8	1.639931462	1.235260889	1.055651103	1.170141239	0.241944135	0.89462708
AC006045.3	0.063976795	-2.210479594	5.750631741	-0.384389002	0.700690151	NA
AC006050.2	0.935501183	-3.061406147	3.481457367	-0.879346154	0.379213618	0.953541635
AC006076.1	0.060898748	2.42348658	5.513864926	0.439525925	0.660280502	NA
AC006111.1	7.11081151	0.067694052	0.46571049	0.14535651	0.8844294	0.998601561
AC006115.3	4.646384923	1.971449269	2.646830521	0.744833964	NA	NA
AC006116.12	0.225837825	-0.021168496	2.231669576	-0.009485498	0.992431781	NA
AC006116.13	0.533571488	0.900757471	1.843867058	0.48851541	0.625184813	NA
AC006116.14	0.022492123	0	5.777756878	0	1	NA
AC006116.15	0.411268617	1.279790387	1.856200252	0.689467845	0.490528902	NA
AC006116.17	3.22352474	0.136792089	0.749790669	0.182440373	0.855237144	0.996027039
AC006116.19	0.389087088	0.78153692	1.152325076	0.678226081	0.497628359	NA
AC006116.20	1.121746658	1.295749291	1.087433787	1.19156615	0.233431404	0.888612305
AC006116.21	0.13585772	-1.76726932	3.250692253	-0.543659376	0.586675893	NA
AC006116.22	0.858212537	1.16838069	1.312995865	0.889858622	0.373541805	0.951194819
AC006116.24	1.335689431	-1.157880139	1.226538095	-0.944022973	0.345157909	0.941905981
AC006126.3	0.040540859	0	5.777756878	0	1	NA
AC006126.4	1.433486022	2.325883279	1.578799462	1.47319741	0.140697813	0.814297689
AC006129.1	11.3101771	1.271259536	1.497662119	0.848829332	0.395976266	0.95763035
AC006129.2	0.67012134	2.787652517	2.336202209	1.19324111	0.232774959	0.888612305
AC006129.4	37.95908324	1.825429959	1.535501003	1.188817171	0.234511619	0.888612305
AC006132.1	0.335610642	0.050689023	2.017997853	0.025118472	0.979960466	NA
AC006159.3	0.327435359	-0.491738772	2.154933278	-0.22819211	0.819496895	NA
AC006159.4	0.11650237	1.537738282	3.409496982	0.451016173	0.651977892	NA
AC006159.5	0.230420542	1.363624946	1.933201018	0.705371523	0.480579061	NA
AC006160.5	2.333159788	1.127749244	0.748807358	1.506060581	0.132051623	0.802154917
AC006195.2	0.387007054	-1.030886437	1.936470506	-0.532353286	0.594481333	NA
AC006227.1	0.047797683	0	5.777756878	0	1	NA
AC006262.4	0.045197787	-1.02857458	5.777756878	-0.178023167	0.858704781	NA
AC006262.5	24.55705123	-3.953304878	2.045841414	-1.932361351	0.053314921	0.633609023
AC006262.6	9.298622647	-0.947205626	1.610006538	-0.588324087	0.556314781	0.983130134
AC006272.1	0.262855727	0.579094666	2.2562917	0.256657712	0.797443019	NA
AC006273.4	0.794845776	0.173333179	2.358488914	0.073493319	0.94141356	0.998601561
AC006273.5	2.187659986	-0.436483728	2.467336737	-0.176904806	0.859583163	0.996542085
AC006273.7	0.358487973	0	5.584825836	0	1	NA
AC006277.2	1.307857939	0.43013481	0.844207679	0.509513027	0.61039267	0.988206794
AC006326.3	0.018468367	2.382861331	5.519599346	0.431709112	0.665952844	NA
AC006328.9	0.086107195	-2.247493127	4.342389196	-0.517570634	0.604757875	NA
AC006355.3	0.022046369	0	5.777756878	0	1	NA
AC006369.2	0.057473155	2.551661587	5.42064551	0.470730208	0.63783341	NA
AC006372.1	0.131937403	-1.028556512	4.551863536	-0.225963829	0.821229553	NA
AC006372.4	0.29246571	-3.079152098	3.098693962	-0.993693516	0.320372101	NA
AC006372.5	0.074909608	0	5.777756878	0	1	NA
AC006372.6	0.049827979	-1.02857458	5.777756878	-0.178023167	0.858704781	NA
AC006378.2	0.772784736	1.098674046	0.97821292	1.123144076	0.261376309	0.906947093
AC006427.2	0.108560262	-2.690319154	3.457789368	-0.778045991	0.436541901	NA
AC006445.6	0.021097737	0	5.777756878	0	1	NA
AC006445.7	0.358683288	0.010300409	1.900026496	0.005421193	0.995674535	NA
AC006445.8	2.554366565	-3.653544295	2.444461644	-1.494621241	0.135013319	0.807439499
AC006458.3	0.476258339	-0.870241228	2.080338849	-0.418317059	0.675715319	NA
AC006460.2	3.824258343	4.761991648	1.163197195	4.093881646	NA	NA
AC006461.2	0.055963826	-1.974150634	5.761316456	-0.342656171	0.731857139	NA
AC006465.4	0.070423405	-1.028557677	5.777756878	-0.178020242	0.858707079	NA
AC006481.1	0.051279052	-1.02857458	5.777756878	-0.178023167	0.858704781	NA
AC006483.5	0.144601651	-2.523835924	3.805419391	-0.663221491	0.507188709	NA
AC006486.1	8.37738569	0.253731726	0.484142664	0.524084625	0.600219682	0.988133049
AC006486.9	0.040740916	0	5.777756878	0	1	NA
AC006499.1	0.04702526	0	5.777756878	0	1	NA
AC006499.2	0.027981913	-1.028590284	5.777756878	-0.178025885	0.858702647	NA
AC006499.4	0.016742659	2.254784503	5.538717629	0.407095045	0.683938182	NA
AC006499.5	0.054258321	2.483061441	5.426038211	0.457619601	0.647225759	NA
AC006499.7	0.021175407	-1.028590284	5.777756878	-0.178025885	0.858702647	NA
AC006499.8	0.154814995	4.472547678	5.338353649	0.837814048	0.402135148	NA
AC006509.4	0.020873726	-1.028590284	5.777756878	-0.178025885	0.858702647	NA
AC006509.7	0.016742659	2.254784503	5.538717629	0.407095045	0.683938182	NA
AC006538.1	12.43541765	0.141065796	0.511319781	0.275885661	0.782635888	0.993195275
AC006539.2	0.114186293	0.788148316	3.23903388	0.24332821	0.807751153	NA
AC006539.3	0.291460696	0.816510353	1.965995432	0.415316506	0.67791022	NA
AC006547.13	19.4485019	-0.316256478	0.505843871	-0.625205714	0.531836052	0.980730928
AC006547.14	16.40930293	0.952912597	0.930167561	1.024452622	0.305621538	0.928223958
AC006548.26	0.021483914	-1.028590284	5.777756878	-0.178025885	0.858702647	NA
AC006552.1	0.873170097	-0.979448656	2.323687193	-0.421506242	0.673385454	0.990579573
AC006942.4	7.588397988	-0.104553758	0.555655247	-0.188162999	0.850748877	0.995799098
AC006946.12	0.545900116	-4.608701018	2.452929908	-1.878855569	0.060264217	NA
AC006946.15	0.235988136	-2.386618162	3.217264563	-0.741815948	0.458198857	NA
AC006946.16	55.40930414	0.076969135	0.752256098	0.102317728	0.918504484	0.998601561
AC006946.17	5.174805773	0.622503819	0.72582394	0.857651264	0.391085059	0.957305246
AC006947.1	0.049308229	1.62355256	5.519599346	0.29414319	0.768648489	NA
AC006960.7	0.016742659	2.254784503	5.538717629	0.407095045	0.683938182	NA
AC006967.1	0.26778159	4.269698388	2.388545581	1.787572497	0.073845006	NA
AC006978.6	54.08343034	0.017959137	0.491166048	0.036564288	0.970832418	1
AC006987.4	0.022037105	-1.028590284	5.777756878	-0.178025885	0.858702647	NA
AC006994.1	0.397806667	-1.18021107	1.862013837	-0.633835821	0.526187973	NA
AC006994.2	0.376973639	-0.758930895	2.088994836	-0.363299555	0.716381126	NA
AC007000.10	0.468172462	-1.56784113	2.013182257	-0.778787476	0.436104916	NA
AC007000.11	0.041510052	-1.02857458	5.777756878	-0.178023167	0.858704781	NA
AC007000.12	1.130421592	0.390582925	0.896120856	0.435859652	0.66293856	0.989449264
AC007009.1	2.036482722	1.143093664	1.493659004	0.765297609	0.444094348	0.970058052
AC007014.1	0.126530779	2.593520863	2.46413834	1.052506193	0.292567371	NA
AC007016.3	0.040776871	-1.02857458	5.777756878	-0.178023167	0.858704781	NA
AC007036.4	0.537179952	-1.052664402	2.125240974	-0.495315315	0.620377562	NA
AC007036.6	0.945803498	0.923219743	1.519987566	0.607386379	0.543594526	0.982648085
AC007038.7	17.54567804	0.369722735	0.485354775	0.761757696	0.446204633	0.970058052
AC007040.11	21.11788161	-0.783538168	0.724845775	-1.08097225	0.279709458	0.91708928
AC007040.5	2.94605581	-0.946262654	1.883967381	-0.502271252	0.615476729	0.988799535
AC007040.6	1.62462134	-1.149447085	0.846454099	-1.357955601	0.174477773	0.849117214
AC007040.7	15.66178739	-0.582148886	0.853166058	-0.682339482	0.495024313	0.975204993
AC007041.2	0.278214577	-3.037548213	2.884511182	-1.053054754	0.292315898	NA
AC007050.17	0.173108719	2.662235224	2.171090775	1.226220135	0.220115846	NA
AC007064.24	0.352472726	0.899867206	2.279980965	0.394681894	0.693077667	NA
AC007064.25	0.025231332	0	5.777756878	0	1	NA
AC007078.4	0.173442922	-2.709862988	2.80957626	-0.964509498	0.334790549	NA
AC007091.1	0.066094315	0	5.777756878	0	1	NA
AC007092.1	1.290068942	1.570804569	2.519061082	0.623567479	0.532911674	0.980730928
AC007099.1	8.423926076	5.087155251	1.608378957	3.162908362	NA	NA
AC007106.1	0.357772347	-4.668008804	3.142204147	-1.48558419	0.137389139	NA
AC007126.1	4.075565455	1.670933467	1.410364535	1.184752895	0.236115162	0.890279646
AC007128.1	4.671506537	0.748275707	2.478931155	0.30185417	0.762763234	0.992784066
AC007131.1	2.076565345	1.414618212	4.715328074	0.300004197	NA	NA
AC007161.5	0.232096212	-0.341367889	2.271000798	-0.150316058	0.880515264	NA
AC007163.10	0.019048814	2.423459516	5.513869852	0.439520624	0.660284342	NA
AC007163.11	0.020873726	-1.028590284	5.777756878	-0.178025885	0.858702647	NA
AC007163.3	0.485412895	-2.310013619	2.915995648	-0.792186923	0.428251692	NA
AC007163.6	0.702232956	0.758544067	1.030828044	0.735858974	0.461816527	0.972585025
AC007163.8	1.68798924	-0.158748737	1.192062476	-0.133171491	0.894057757	0.998601561
AC007163.9	0.359881303	0.421197769	1.784816861	0.235989349	0.813440935	NA
AC007182.6	0.223154362	-2.768195146	2.946948121	-0.93934302	0.347554658	NA
AC007193.10	0.114323026	-3.000424153	5.721926354	-0.524373081	0.600019076	NA
AC007193.6	0.136497279	-2.079069616	5.756723687	-0.361155013	0.71798357	NA
AC007204.2	0.025231332	0	5.777756878	0	1	NA
AC007228.11	8.759329581	0.320911745	0.875988957	0.366342226	0.714109724	0.992080721
AC007228.5	0.098022555	1.511890984	4.340097012	0.348354191	0.727574201	NA
AC007228.8	0.024850378	0	5.777756878	0	1	NA
AC007228.9	0.020868556	-1.028590284	5.777756878	-0.178025885	0.858702647	NA
AC007229.3	0.331553346	1.449305277	1.550303373	0.934852689	0.349864222	NA
AC007237.2	0.048851309	2.175663666	5.453516236	0.398946949	0.689932294	NA
AC007246.3	76.70190893	0.891150369	0.347575368	2.563905417	0.010350175	0.288816803
AC007249.3	0.445938139	0.230618192	1.561420681	0.147697667	0.882581373	NA
AC007255.8	5.763999915	-1.869513768	0.965710747	-1.935894132	0.052880669	0.633192175
AC007256.5	4.35735448	0.108846802	0.812998275	0.133883189	0.893494944	0.998601561
AC007276.5	64.65964105	-0.893034857	0.409486861	-2.180863278	0.029193531	0.507316944
AC007277.3	1.207216934	1.711055444	2.210666193	0.773999914	NA	NA
AC007278.2	0.022046369	0	5.777756878	0	1	NA
AC007278.3	0.043134164	2.254797965	5.538714882	0.407097678	0.683936249	NA
AC007279.2	1.576792949	-0.294613192	0.766323811	-0.384450004	0.700644945	0.992080721
AC007282.6	1.682598614	-0.425769232	1.261149854	-0.337603997	0.735661629	0.992080721
AC007283.4	0.027977582	2.934972437	5.453516236	0.538179829	0.590452904	NA
AC007285.6	2.905480655	-5.617644954	2.509738518	-2.238338741	0.025198974	0.471025418
AC007285.7	0.541714185	-3.740498248	2.489395626	-1.502572837	0.132949232	NA
AC007292.3	5.452331426	-0.072907719	0.505901277	-0.144114519	0.88541004	0.998601561
AC007292.4	0.062918255	-2.189933122	5.751599229	-0.380752037	0.703387252	NA
AC007292.6	6.492931264	0.330891453	0.556908215	0.594157968	0.552406463	0.983022569
AC007292.7	0.518385072	2.178067619	1.61076758	1.352192362	0.176313786	NA
AC007308.6	9.140726281	-0.318377791	0.489087549	-0.65096278	0.515070513	0.980171694
AC007318.5	0.072887231	-2.370436242	5.743507241	-0.41271581	0.67981484	NA
AC007319.1	2.143687421	1.316320096	1.631112899	0.807007349	0.419662249	0.965391252
AC007326.9	0.132336127	-2.283851579	3.215561108	-0.710249783	0.477549254	NA
AC007362.1	300.9100212	0.325989768	0.492348128	0.662112334	0.507899232	0.978611256
AC007362.3	1.928270267	0.28261895	0.817064932	0.345895337	0.729421373	0.992080721
AC007364.1	0.020737049	0	5.777756878	0	1	NA
AC007365.1	0.062939707	-1.717939921	5.771066088	-0.297681554	0.765946223	NA
AC007365.3	0.93978882	-0.31342861	1.235528276	-0.253679835	0.799742914	0.994424893
AC007365.4	0.071104486	-1.806575496	5.767737546	-0.313220822	0.7541129	NA
AC007375.1	0.074592312	0	5.777756878	0	1	NA
AC007381.2	0.021175407	-1.028590284	5.777756878	-0.178025885	0.858702647	NA
AC007381.3	0.036746526	2.254797965	5.538714882	0.407097678	0.683936249	NA
AC007382.1	1.585115917	-0.465671909	0.777143417	-0.599209746	0.549033025	0.982648085
AC007383.3	65.90963456	0.710001851	0.448520052	1.582987979	0.113424204	0.776892676
AC007386.2	0.057384159	3.242382914	5.426036853	0.597560061	0.55013352	NA
AC007386.3	1.000073329	0.18161288	0.916818886	0.198090247	0.842974455	0.995799098
AC007386.4	0.081352374	2.562801301	3.784254124	0.67722759	0.498261565	NA
AC007389.1	0.510522985	-0.311057138	1.380143059	-0.225380359	0.82168339	NA
AC007389.2	0.062968477	-1.028558943	5.777756878	-0.178020461	0.858706907	NA
AC007389.3	0.772103347	0.884464784	2.022951387	0.437215046	0.661955399	0.989449264
AC007390.5	689.8502432	0.116940572	0.278597824	0.419746897	0.674670362	0.990579573
AC007391.2	1.185126605	0.50655471	1.050285387	0.482301969	0.629591449	0.989333528
AC007392.3	0.071199713	0	5.777756878	0	1	NA
AC007392.4	0.020773003	-1.028590284	5.777756878	-0.178025885	0.858702647	NA
AC007395.3	0.020003868	0	5.777756878	0	1	NA
AC007401.1	0.067604263	-1.687126852	5.772232616	-0.29228324	0.770070072	NA
AC007401.2	0.32649156	0.024662187	1.651534403	0.014932894	0.988085718	NA
AC007405.2	3.624651536	2.410115165	1.776547393	1.356628692	0.17489922	0.849676952
AC007405.4	1.405963941	0.494959743	1.352884061	0.365855255	0.714473086	0.992080721
AC007405.6	19.40881891	-0.141068902	1.158417586	-0.121777245	0.903075436	0.998601561
AC007405.8	0.806481345	0.892440584	1.619362946	0.551105968	0.581561035	0.986654934
AC007421.1	0.020188333	0	5.777756878	0	1	NA
AC007422.1	0.065954261	-1.028558274	5.777756878	-0.178020345	0.858706998	NA
AC007431.1	0.067459917	-1.774139262	5.768993279	-0.307530132	0.758439892	NA
AC007461.1	5.282816051	0.391289441	1.174025553	0.333288692	0.738916374	0.992080721
AC007461.2	2.187618887	-0.063964556	1.21517483	-0.052638151	0.958020219	0.999822011
AC007551.2	0.088284351	2.234919916	3.696898475	0.604539165	0.545485239	NA
AC007551.3	19.32628548	-0.084599386	0.49975683	-0.1692811	0.865575541	0.996786877
AC007563.4	0.022262129	-1.028590284	5.777756878	-0.178025885	0.858702647	NA
AC007563.5	0.075872989	-1.796814848	5.768117735	-0.311508005	0.755414458	NA
AC007566.10	9.489373219	0.070546839	0.497946264	0.141675607	0.887336243	0.998601561
AC007566.11	0.044108195	-1.02857458	5.777756878	-0.178023167	0.858704781	NA
AC007618.3	0.016742659	2.254784503	5.538717629	0.407095045	0.683938182	NA
AC007620.3	129.3235943	-0.420071971	0.336285108	-1.249154245	0.211608664	0.876389045
AC007682.1	0.347812245	0.622731998	2.360318545	0.263833879	0.791907927	NA
AC007690.1	9.450300936	0.040547942	0.645284246	0.062837334	0.949896036	0.999262465
AC007743.1	1.62888721	0.964314247	2.235981646	0.431271092	0.666271267	0.989449264
AC007750.5	12.24065028	0.445824305	1.307064588	0.341088198	0.733037186	0.992080721
AC007773.2	3.958279762	-0.478565592	0.864393492	-0.553643215	0.579823045	0.986654934
AC007787.2	0.23223992	-0.070029211	2.595426762	-0.026981771	0.978474273	NA
AC007790.4	0.257769017	-1.090380003	2.380011995	-0.458140549	0.646851468	NA
AC007796.1	0.04705026	-1.02857458	5.777756878	-0.178023167	0.858704781	NA
AC007875.2	0.061836867	2.175663666	5.453516236	0.398946949	0.689932294	NA
AC007875.3	0.020873726	-1.028590284	5.777756878	-0.178025885	0.858702647	NA
AC007879.2	0.682679707	0.933728239	1.393903669	0.669865687	0.502943415	0.977106868
AC007879.3	0.019048814	2.423459516	5.513869852	0.439520624	0.660284342	NA
AC007879.4	0.081780241	2.274636609	4.173025869	0.545080879	0.585697893	NA
AC007879.5	0.715649262	-4.364741803	2.499128452	-1.746505587	0.080723137	0.711239577
AC007879.7	0.708371011	0.733402739	1.490135329	0.492171902	0.622597826	0.988983599
AC007880.1	0.124003698	1.396855058	3.056879862	0.456954516	0.647703738	NA
AC007899.3	0.453255633	0.098811978	1.786541037	0.0553091	0.955892212	NA
AC007919.18	0.062624204	0	5.777756878	0	1	NA
AC007919.2	0.022560328	0	5.777756878	0	1	NA
AC007950.1	0.021175407	-1.028590284	5.777756878	-0.178025885	0.858702647	NA
AC007952.4	0.04193969	-1.702747043	5.771639325	-0.295019655	0.767978865	NA
AC007952.5	0.728565628	-5.333375551	2.56070344	-2.082777516	0.037271508	0.560847452
AC007952.6	0.356875244	-4.24527065	2.608932663	-1.627205911	0.103693373	NA
AC007966.1	1.381643967	1.300677695	1.641208376	0.792512221	0.428062069	0.966432217
AC007967.4	0.050462664	0	5.777756878	0	1	NA
AC007969.4	0.069162991	1.495489194	5.538714882	0.270006531	0.787155229	NA
AC007969.5	0.22913143	-3.549275827	3.099650212	-1.145056888	0.252185593	NA
AC007970.1	0.938550993	-0.459022191	1.040941749	-0.440968183	0.659236031	0.989449264
AC008060.5	0.079174515	0	5.777756878	0	1	NA
AC008060.7	0.059093473	0.812596229	5.531992494	0.146890335	0.883218581	NA
AC008060.8	1.739365884	-2.010274835	1.756184604	-1.144683099	0.252340455	0.901640037
AC008063.3	0.101030394	-1.02857615	3.578713215	-0.287415081	0.773794515	NA
AC008067.2	0.016742659	2.254784503	5.538717629	0.407095045	0.683938182	NA
AC008073.7	0.106879074	-1.028564138	4.454988453	-0.230879193	0.817408656	NA
AC008073.9	0.200437249	0.903446072	2.083006488	0.43372216	0.664490213	NA
AC008074.3	0.91272426	0.349616922	1.09926658	0.318045621	0.750450332	0.992080721
AC008074.4	0.018468367	2.382861331	5.519599346	0.431709112	0.665952844	NA
AC008074.5	0.324312065	-0.753087028	2.065316454	-0.364635176	0.715383754	NA
AC008088.4	2.220785264	-0.645840628	1.068667562	-0.604341941	0.545616328	0.982648085
AC008132.13	0.021175407	-1.028590284	5.777756878	-0.178025885	0.858702647	NA
AC008154.4	0.359052269	-1.175356831	2.783230436	-0.422299503	0.672806421	NA
AC008171.1	0.021145148	0	5.777756878	0	1	NA
AC008174.3	2.057749027	-0.047565672	0.890840118	-0.053394174	0.957417847	0.999822011
AC008264.4	0.043423174	-1.73347923	5.770486663	-0.300404339	0.763868755	NA
AC008265.2	0.153583908	-1.028567819	3.746526265	-0.274539065	0.783670387	NA
AC008267.1	0.435618046	-3.720011341	2.618504412	-1.420662621	0.155414864	NA
AC008268.1	0.108957108	-2.543860854	5.736611652	-0.4434431	0.657445267	NA
AC008268.2	0.203134095	-3.837085601	5.704487829	-0.672643315	0.501174238	NA
AC008269.2	0.137827185	-3.017597322	4.38093249	-0.688802516	0.490947552	NA
AC008271.1	1.260431375	-6.408891618	3.562500829	-1.798986702	0.072020784	0.690964359
AC008277.1	0.78899843	1.399746712	1.108452644	1.262793426	0.206663428	0.871009586
AC008278.2	0.065095815	-1.747811308	5.769955613	-0.302915902	0.761953953	NA
AC008280.1	0.158540595	-2.278402482	3.360854117	-0.677923648	0.497820105	NA
AC008394.1	0.237745609	1.526339576	3.742072573	0.40788615	0.683357261	NA
AC008427.2	0.694161107	-1.80810563	3.558603218	-0.508094193	0.611387288	0.988206794
AC008440.10	0.765279902	-0.826072267	1.859368396	-0.444275738	0.65684324	0.989426816
AC008443.1	0.066050888	2.551661587	5.42064551	0.470730208	0.63783341	NA
AC008565.1	0.020969845	-1.028590284	5.777756878	-0.178025885	0.858702647	NA
AC008592.3	0.525184692	0.766552521	1.257569682	0.609550733	0.542159456	NA
AC008592.4	0.071466203	3.885129089	5.384118778	0.721590524	0.470546267	NA
AC008592.5	0.374082519	-1.803209661	3.152703161	-0.571956689	0.567351317	NA
AC008592.7	0.018468367	2.382861331	5.519599346	0.431709112	0.665952844	NA
AC008592.8	0.376302201	1.31970026	1.353764408	0.974837462	0.329640891	NA
AC008697.1	1.233053209	-0.094307488	1.5748692	-0.059882743	0.952249024	0.999554445
AC008746.12	3.408450421	-0.096617232	0.62438828	-0.154739023	0.877027065	0.998443344
AC008746.3	1.516483473	-0.569944817	0.963040761	-0.591817958	0.553972496	0.983114674
AC008746.5	2.208486282	0.302173131	0.669715945	0.451195964	0.651848318	0.989333528
AC008753.6	0.32056079	-0.866890772	1.756734828	-0.49346706	0.621682609	NA
AC008781.7	0.040872424	-1.02857458	5.777756878	-0.178023167	0.858704781	NA
AC008834.1	0.031275185	-1.028590284	5.777756878	-0.178025885	0.858702647	NA
AC008937.2	0.143369408	1.676817649	3.461956608	0.484355478	0.628133609	NA
AC008937.3	2.183236954	-0.946721028	0.935503141	-1.011991288	0.311542219	0.929506591
AC008940.1	0.08053131	0.836305084	4.157412796	0.201159982	0.840573481	NA
AC008982.2	4.362476953	0.097188681	0.679872055	0.142951427	0.886328543	0.998601561
AC008984.2	0.033485317	3.242370212	5.426038211	0.597557571	0.550135182	NA
AC008991.1	14.17216309	1.423455678	1.399894336	1.016830801	0.309233927	0.929085304
AC008992.1	0.023898841	0	5.777756878	0	1	NA
AC009005.2	10.81954922	0.422288896	0.898341836	0.470075954	0.638300753	0.989333528
AC009014.3	0.399609712	-3.017460166	2.751205891	-1.096777299	0.272738756	NA
AC009052.12	0.071840171	1.664164203	5.513867395	0.301814332	0.762793605	NA
AC009061.1	3.165638078	-1.515669206	1.293382691	-1.171864458	0.241251478	0.8937881
AC009093.1	0.735781459	1.228292939	2.053688188	0.598091252	0.549779047	0.982648085
AC009095.4	1.397840952	-0.552871212	0.8937171	-0.618619932	0.536166768	0.980730928
AC009120.10	0.118855348	-1.028575737	3.560317909	-0.28889997	0.772657927	NA
AC009120.3	5.829195332	1.028456645	0.670938021	1.532863861	0.125309402	0.794316902
AC009120.4	0.223648552	-3.06228908	2.939045437	-1.041933222	0.29744264	NA
AC009120.5	5.97442963	0.373207607	0.550800956	0.677572548	0.498042757	0.975732673
AC009120.6	9.371041328	0.966022382	0.507166754	1.904743116	0.056813471	0.643267351
AC009133.12	15.72072826	0.009056028	0.471652091	0.019200652	0.984681037	1
AC009133.14	32.25746786	-0.125014251	0.290057712	-0.430997855	0.66646993	0.989449264
AC009133.17	0.160213507	5.067158569	3.342885665	1.515803733	0.129568988	NA
AC009133.20	0.025439159	-1.028590284	5.777756878	-0.178025885	0.858702647	NA
AC009133.21	0.021145148	0	5.777756878	0	1	NA
AC009166.5	0.081396115	0	4.328296716	0	1	NA
AC009227.2	0.020737049	0	5.777756878	0	1	NA
AC009228.1	1.151028801	0.539706348	1.457282865	0.370351124	0.711120886	0.992080721
AC009229.5	0.076700875	-1.974134321	5.761316308	-0.342653348	0.731859263	NA
AC009229.6	0.018932072	0	5.777756878	0	1	NA
AC009232.2	0.024464932	0	5.777756878	0	1	NA
AC009236.1	0.658514042	-0.151693403	1.963437362	-0.0772591	0.938417427	0.998601561
AC009237.10	0.016742659	2.254784503	5.538717629	0.407095045	0.683938182	NA
AC009237.11	5.885633934	0.850910858	0.681359389	1.248842933	0.211722528	0.876389045
AC009237.16	0.16596906	-2.390065365	3.37285683	-0.708617497	0.478561875	NA
AC009237.8	111.7112404	0.468880175	0.709078128	0.661253191	0.508449955	0.978674787
AC009238.8	0.090130203	-2.227935157	5.749815065	-0.387479446	0.698401298	NA
AC009245.3	0.28910899	0.246216493	2.369865086	0.10389473	0.917252889	NA
AC009262.2	0.306366731	-1.786637012	3.307464892	-0.540183213	0.589070688	NA
AC009263.2	0.023238304	-1.028590284	5.777756878	-0.178025885	0.858702647	NA
AC009274.6	0.294756052	1.120725806	2.172157041	0.515950635	0.605888887	NA
AC009276.4	0.018932072	0	5.777756878	0	1	NA
AC009299.2	1.331558283	-0.134502478	0.850102105	-0.158219203	0.874284073	0.998443344
AC009299.3	0.168833195	4.328300599	3.254018773	1.330140021	0.183472142	NA
AC009299.4	0.462821853	1.37799546	1.966647401	0.700682521	0.483501166	NA
AC009299.5	0.020188333	0	5.777756878	0	1	NA
AC009302.4	0.064966754	-1.745339281	5.770046756	-0.302482693	0.762284125	NA
AC009303.1	0.38363631	2.433569956	3.712813662	0.655451681	0.512176987	NA
AC009303.3	0.250132562	0.246265626	1.759161388	0.139990354	0.888667611	NA
AC009312.1	0.022046369	0	5.777756878	0	1	NA
AC009336.24	31.34604748	-2.485871292	1.089009991	-2.282689151	0.022448685	0.441975444
AC009362.2	0.016742659	2.254784503	5.538717629	0.407095045	0.683938182	NA
AC009365.3	0	0	0	0	1	NA
AC009403.2	65.0917611	-0.190952576	0.311270022	-0.61346279	0.539570379	0.980730928
AC009404.2	24.76463099	0.230004658	0.472033199	0.487263731	0.626071446	0.989333528
AC009410.1	2.697839635	0.137444401	2.139431895	0.06424341	0.948776412	0.999158896
AC009411.1	0.04332998	-1.02857458	5.777756878	-0.178023167	0.858704781	NA
AC009411.2	0.063179547	0	5.777756878	0	1	NA
AC009473.1	0.823457803	0.440481703	1.187324149	0.370986898	0.710647291	0.992080721
AC009477.7	0.151910014	2.391391832	4.268860006	0.560194485	0.575346789	NA
AC009478.1	0.021846066	0	5.777756878	0	1	NA
AC009480.3	0.027314611	0	5.777756878	0	1	NA
AC009480.4	0.031275185	-1.028590284	5.777756878	-0.178025885	0.858702647	NA
AC009492.1	3.463894287	-2.410004365	2.726435556	-0.883939604	0.376728817	0.952370449
AC009495.2	2.608604165	1.186538529	0.924387132	1.283594815	0.199283765	0.867346598
AC009495.3	15.85711952	0.135401056	0.936527233	0.144577809	0.885044219	0.998601561
AC009495.4	6.223363285	1.259949227	0.855052835	1.47353377	0.140607165	0.814297689
AC009498.1	0.020188333	0	5.777756878	0	1	NA
AC009499.1	65.96087426	0.371835365	1.38695273	0.268095197	0.788626043	0.993195275
AC009499.2	1.915048355	0.843582755	1.237331337	0.681775956	0.49538063	0.975204993
AC009501.4	29.71935839	0.024348799	0.395668032	0.061538455	0.95093039	0.999262465
AC009502.1	0.718845306	-1.028553367	3.469960335	-0.296416463	0.766912055	0.993195275
AC009502.4	1.602736101	-3.053371958	2.516262607	-1.213455205	0.224955831	0.88442309
AC009505.2	0.213488885	1.494071124	2.019315113	0.739890032	0.459366723	NA
AC009506.1	24.40872431	0.272778466	0.488544546	0.55834922	0.576605941	0.986654934
AC009517.2	0.105133484	-2.095418425	5.755944352	-0.364044247	0.715824969	NA
AC009518.2	0.019443122	0	5.777756878	0	1	NA
AC009518.3	0.041737113	-1.698422446	5.771803238	-0.294262014	0.768557697	NA
AC009518.4	0.249694289	0	5.777756878	0	1	NA
AC009518.8	0.096250432	-1.842562071	4.417328855	-0.417121326	0.676589667	NA
AC009531.2	0.06932407	0	5.777756878	0	1	NA
AC009541.1	0.04805166	0	5.777756878	0	1	NA
AC009542.2	3.154079673	-0.656340129	0.993815511	-0.660424517	0.508981443	0.978674787
AC009784.3	11.88521732	-1.500108051	1.606888366	-0.933548393	0.350536897	0.941905981
AC009784.4	0.042034399	0	5.777756878	0	1	NA
AC009878.2	0.74270074	-3.756691943	4.137039152	-0.908062942	0.363844968	0.946861787
AC009948.5	175.9635445	0.30117756	0.35490259	0.848620349	0.39609258	0.95763035
AC009948.7	1.849540355	0.609957093	0.801564694	0.760958033	0.446682134	0.970058052
AC009950.2	5.424639729	0.593424493	0.623418074	0.951888496	0.341153534	0.941905981
AC009951.1	2.109474572	-0.377149883	0.845572678	-0.446028937	0.655576343	0.989426816
AC009955.8	0.021483914	-1.028590284	5.777756878	-0.178025885	0.858702647	NA
AC009960.1	0.021483914	-1.028590284	5.777756878	-0.178025885	0.858702647	NA
AC009960.3	0.025231332	0	5.777756878	0	1	NA
AC009960.7	0.020969845	-1.028590284	5.777756878	-0.178025885	0.858702647	NA
AC009961.2	0.8002459	-1.675836789	1.709834209	-0.98011654	0.327028596	0.934036842
AC009961.3	11.43078662	-0.358238508	0.582854783	-0.614627379	0.538800829	0.980730928
AC009967.3	0.021175407	-1.028590284	5.777756878	-0.178025885	0.858702647	NA
AC009974.11	0.020969845	-1.028590284	5.777756878	-0.178025885	0.858702647	NA
AC010082.2	0.022492123	0	5.777756878	0	1	NA
AC010086.1	0.020737049	0	5.777756878	0	1	NA
AC010090.1	0.217454059	-0.674637209	2.588381844	-0.260640527	0.794369733	NA
AC010091.1	0.277951437	-2.540439047	5.736736979	-0.44283694	0.657883682	NA
AC010091.4	0.021846066	0	5.777756878	0	1	NA
AC010095.5	0.173545523	-1.713551349	3.914096241	-0.437789784	0.661538677	NA
AC010096.2	0.021846066	0	5.777756878	0	1	NA
AC010105.1	0.043746043	-1.74047823	5.770227114	-0.301630802	0.762933525	NA
AC010127.3	1.005196735	1.272007668	2.592309084	0.490685187	0.623649125	0.989164462
AC010127.5	0.431848988	-1.198531907	1.742252656	-0.687920838	0.491502633	NA
AC010132.10	0.04705026	-1.02857458	5.777756878	-0.178023167	0.858704781	NA
AC010136.2	0.735345068	0.575180856	1.301761714	0.441848035	0.658599176	0.989449264
AC010148.1	1.766078367	-1.396511825	2.415709048	-0.578096036	0.563199283	0.985073453
AC010150.1	0.461207224	1.45488659	1.310013351	1.110589132	0.266745243	NA
AC010226.4	6.107179345	0.195782432	0.729921665	0.268223895	0.788526983	0.993195275
AC010240.2	0.310215424	1.099311581	1.864138038	0.589715761	0.555381227	NA
AC010243.1	0.631286912	-3.448428633	2.771022518	-1.244460704	0.213330053	0.877055681
AC010336.1	2.088030399	-0.589581734	0.843944653	-0.698602369	0.484800563	0.974968321
AC010423.1	0.599366013	1.488833988	2.325614581	0.640189479	0.522049422	0.980592784
AC010441.1	0.380595446	2.174983119	2.179853329	0.997765809	0.318392934	NA
AC010468.1	0.854671582	1.406398351	1.10037241	1.278111246	0.201210204	0.868818832
AC010468.2	0.046671891	0	5.777756878	0	1	NA
AC010492.2	0.36697553	-0.125901213	2.142439434	-0.058765355	0.953139004	NA
AC010504.2	1.729539999	-0.095475349	0.884260223	-0.107972004	0.9140179	0.998601561
AC010522.1	0.231292192	-3.109153877	2.970245417	-1.046766661	0.29520721	NA
AC010524.2	11.52766397	0.284166433	0.814818239	0.348748247	0.72727832	0.992080721
AC010524.4	0.742239777	0.202863369	1.998758752	0.101494675	0.919157785	0.998601561
AC010525.4	0.604214926	0.483098237	1.294079996	0.373314044	0.708914725	0.992080721
AC010525.5	0.532529459	-0.910723745	1.699600471	-0.535845783	0.592065137	NA
AC010525.6	2.798525647	-1.165017168	0.961796128	-1.211293261	0.225783031	0.88442309
AC010525.7	8.068819659	-0.640524866	0.628446089	-1.019220069	0.308098501	0.92864919
AC010536.1	8.426750812	-0.52541485	0.566707585	-0.927135729	0.353856067	0.942894711
AC010547.9	1.182422602	0.592426654	1.071070573	0.553116358	0.580183736	0.986654934
AC010642.1	20.0038734	-0.885394165	0.406265334	-2.179349533	0.029305712	0.507316944
AC010642.2	2.137493806	-0.687257325	0.709746539	-0.96831374	0.332887705	0.937592762
AC010649.1	0.058834677	3.419238736	5.412627207	0.631715174	0.527573011	NA
AC010677.5	0.081823004	-2.168945854	5.752539896	-0.377041427	0.706142818	NA
AC010729.1	0.174515782	-1.028519719	5.777756878	-0.178013672	0.858712238	NA
AC010729.2	0.069215056	-1.028560627	5.777756878	-0.178020752	0.858706678	NA
AC010731.2	0.909460053	0.207047384	1.238219267	0.167213829	0.867201804	0.996786877
AC010731.3	0.046302836	-1.792181185	5.768299801	-0.310694875	0.756032594	NA
AC010731.4	0.100572223	3.95946498	5.380348879	0.735912311	0.461784064	NA
AC010733.4	0.049152989	2.175663666	5.453516236	0.398946949	0.689932294	NA
AC010733.5	1.941062119	-0.235610524	0.773736503	-0.304510028	0.760739354	0.992784066
AC010733.7	0.020280386	0	5.777756878	0	1	NA
AC010746.3	0.06911558	1.495489194	5.538714882	0.270006531	0.787155229	NA
AC010761.13	5.38851795	-0.044228908	0.718739527	-0.061536769	0.950931732	0.999262465
AC010761.8	35.57518405	0.229903576	0.305887219	0.751595886	0.452294118	0.970058052
AC010878.3	0.022037105	-1.028590284	5.777756878	-0.178025885	0.858702647	NA
AC010883.5	4.458126829	0.63910262	0.537462906	1.189110193	0.234396308	0.888612305
AC010886.2	0.063165318	-1.028558943	5.777756878	-0.178020461	0.858706907	NA
AC010890.1	9.035949595	-2.093001326	1.389838592	-1.505931219	0.132084831	0.802154917
AC010894.3	8.809668789	0.295997402	0.525353167	0.56342556	0.573145136	0.986610404
AC010894.5	0.625255847	0.835750919	1.034197256	0.808115584	0.419024047	0.964930875
AC010900.2	1.600418663	0.688557479	0.860823074	0.799882693	0.423778766	0.966046492
AC010907.2	0.109227208	-2.107970228	5.755351019	-0.366262669	0.714169083	NA
AC010907.5	0.04193969	-1.702747043	5.771639325	-0.295019655	0.767978865	NA
AC010967.2	9.390788932	3.424007714	1.476818305	2.318503028	0.020421999	0.420747149
AC010969.1	0.042583115	0	5.777756878	0	1	NA
AC010974.3	0.174895905	0	4.397175061	0	1	NA
AC010975.1	0.443283539	0.904158629	3.543785249	0.255139227	0.798615568	NA
AC010975.2	0.214044935	0.405335493	2.887225225	0.140389288	0.888352421	NA
AC010976.2	1.068096143	-1.033263732	1.178647316	-0.876652174	0.380675591	0.953737141
AC010980.2	22.05399196	-0.040952872	0.777746895	-0.052655783	0.95800617	0.999822011
AC010982.1	0.754618334	0.355813771	1.406408008	0.252994699	0.80027231	0.994424893
AC010984.3	0.105758222	2.175688083	5.453512926	0.398951669	0.689928817	NA
AC010987.5	0.191979754	0.823634434	2.087885122	0.394482639	0.693224742	NA
AC010987.6	7.742963002	1.242619245	1.230971431	1.009462295	0.312752976	0.929744692
AC011225.1	0.060709924	0	5.777756878	0	1	NA
AC011239.1	3.098959154	0.450747695	1.434664215	0.314183409	0.753381742	0.992089966
AC011242.5	0.139223526	-2.796335233	3.693624131	-0.75707087	0.449007405	NA
AC011242.6	40.4814078	0.346322603	0.894024505	0.387374844	0.698478725	0.992080721
AC011247.3	0.339273105	-0.038924199	1.903568204	-0.020448019	0.983685978	NA
AC011284.3	0.020737049	0	5.777756878	0	1	NA
AC011288.2	0.240520564	2.435118249	3.555994645	0.68479244	0.493474907	NA
AC011290.4	0.111818043	2.27298719	4.250867954	0.534711314	0.592849497	NA
AC011290.5	21.65771588	-0.363687071	0.315527415	-1.152632238	0.249061365	0.899176098
AC011294.3	117.5284151	-1.577969199	1.079807191	-1.461343481	0.143921203	0.815018215
AC011298.2	0.021175407	-1.028590284	5.777756878	-0.178025885	0.858702647	NA
AC011322.1	0.022492123	0	5.777756878	0	1	NA
AC011330.5	0.020773003	-1.028590284	5.777756878	-0.178025885	0.858702647	NA
AC011330.6	0.689352914	1.378309808	1.147581574	1.201056063	0.229729455	0.88618802
AC011343.1	0.116416755	-1.028534954	5.777756878	-0.178016309	0.858710168	NA
AC011366.3	0.021846066	0	5.777756878	0	1	NA
AC011385.1	4.312054876	0.170834628	0.527946766	0.323583056	0.746253718	0.992080721
AC011406.2	0.093168769	-1.828401867	4.400606818	-0.415488578	0.677784275	NA
AC011498.1	0.356563082	-0.164342849	1.723373883	-0.095361111	0.924028004	NA
AC011500.1	0.117281528	-2.398431528	3.610907737	-0.664218446	0.506550509	NA
AC011515.2	0.033485317	3.242370212	5.426038211	0.597557571	0.550135182	NA
AC011524.1	10.73677803	1.481842932	1.579599076	0.938113319	0.348186178	0.941905981
AC011524.2	0.033485317	3.242370212	5.426038211	0.597557571	0.550135182	NA
AC011524.3	0.135480587	2.483102503	5.426033819	0.457627539	0.647220055	NA
AC011526.1	5.014157988	4.231772592	2.660942251	1.59032861	0.111760753	0.774574228
AC011530.4	0.061185405	-1.698516479	5.771798914	-0.294278526	0.76854508	NA
AC011551.3	0.537573773	-0.189863028	1.477803687	-0.128476488	0.897771904	NA
AC011625.1	0.171518122	-1.02856492	3.805657613	-0.270272585	0.786950555	NA
AC011718.2	0.020737049	0	5.777756878	0	1	NA
AC011738.4	1.57443547	-2.627200797	1.70576488	-1.540189289	0.12351422	0.790220663
AC011742.3	0.060536595	1.664164203	5.513867395	0.301814332	0.762793605	NA
AC011747.3	0.018932072	0	5.777756878	0	1	NA
AC011747.7	5.588081416	-0.119457922	1.02873642	-0.116121019	0.907556631	0.998601561
AC011752.1	0.062550369	-2.095450327	5.755944732	-0.364049765	0.715820848	NA
AC011753.5	0.08269002	0	5.777756878	0	1	NA
AC011755.1	0.4986745	-1.779814719	1.934778336	-0.919906268	0.357621743	NA
AC011816.1	0.180097564	-3.080445651	3.362426229	-0.916137765	0.359594642	NA
AC011891.5	1.669041735	-3.598660498	2.781864944	-1.293614381	0.195798653	0.863948342
AC011893.3	0.301105547	2.8832334	3.545005346	0.813322723	0.416033053	NA
AC011899.9	1.612730347	7.881014646	2.285338473	3.448510905	0.000563687	0.034415796
AC011933.2	0.197896121	0.905357397	1.837613609	0.492681047	0.622237972	NA
AC011997.1	0.120665406	2.254832997	5.538707654	0.407104534	0.683931214	NA
AC011998.2	0.106738972	0	5.777756878	0	1	NA
AC011999.1	0.352772519	-2.899806585	2.826009247	-1.026113622	0.30483803	NA
AC012065.4	0.020188333	0	5.777756878	0	1	NA
AC012065.5	0.275783092	1.929953637	1.616178017	1.194146694	0.23242059	NA
AC012065.7	1.46858883	-0.35067083	1.11902055	-0.313373003	0.753997292	0.992089966
AC012066.1	0.343091703	-0.283470565	1.746952126	-0.162265789	0.871096554	NA
AC012074.1	0.150631568	-3.146319481	3.547646174	-0.88687522	0.375146084	NA
AC012074.2	0.342735333	-3.50666821	3.007975666	-1.165790086	0.243699327	NA
AC012075.1	0.026391505	0	5.777756878	0	1	NA
AC012078.2	0.075187556	-1.028558283	5.777756878	-0.178020347	0.858706997	NA
AC012123.1	1.189368884	-0.888819451	2.433111478	-0.365301573	0.714886304	0.992080721
AC012146.7	83.55451297	-0.425578649	0.534941354	-0.795561318	0.426287057	0.966092201
AC012307.3	71.10515467	-0.29124585	0.285125929	-1.021463923	0.307034693	0.928223958
AC012309.5	7.683755442	0.156661982	1.129828444	0.138659973	0.889718849	0.998601561
AC012313.1	0.092925564	-1.794259767	4.449031298	-0.403292233	0.686733255	NA
AC012314.19	0.020606379	-1.028590284	5.777756878	-0.178025885	0.858702647	NA
AC012314.20	0.083675167	0.459096952	4.022871547	0.114121703	0.909141318	NA
AC012314.8	20.55181643	0.058080158	0.367633757	0.157983747	0.874469606	0.998443344
AC012317.1	0.433649936	-0.133201888	1.604061246	-0.0830404	0.933819416	NA
AC012318.3	33.7861741	-0.252282152	0.466227817	-0.541113471	0.588429374	0.986654934
AC012354.6	0.725903784	-0.196305395	2.027383052	-0.096826988	0.922863791	0.998601561
AC012354.8	0.020737049	0	5.777756878	0	1	NA
AC012358.4	16.88737067	-0.333973904	0.44071447	-0.757801085	0.448570073	0.970058052
AC012358.7	3.178604622	-0.122442609	0.660060473	-0.185502108	0.852835227	0.99592784
AC012358.8	4.349389003	-0.41425129	0.731157532	-0.566569134	0.571006951	0.986562251
AC012360.4	1.127262193	-0.817242755	1.052336006	-0.776598681	0.43739558	0.969932857
AC012360.6	8.572999472	-2.203401553	1.156602612	-1.905063614	0.056771802	0.643267351
AC012362.3	0.040560772	0	5.777756878	0	1	NA
AC012363.10	0.039906624	0	5.777756878	0	1	NA
AC012363.13	0.021175407	-1.028590284	5.777756878	-0.178025885	0.858702647	NA
AC012363.4	0.162115945	0.16779137	2.516821314	0.066667971	0.946846033	NA
AC012363.7	0.550470502	0.790590649	1.439198623	0.549326991	0.582781068	NA
AC012363.8	0.680478639	0.589676417	1.242119174	0.474734172	0.634976458	0.989333528
AC012365.3	0.020873726	-1.028590284	5.777756878	-0.178025885	0.858702647	NA
AC012368.1	0.109655085	0.393244687	4.198309753	0.093667383	0.925373381	NA
AC012370.2	0.023898841	0	5.777756878	0	1	NA
AC012370.3	0.341814606	1.532542439	1.998376136	0.766893885	0.44314461	NA
AC012414.1	0.08387938	-2.598183474	5.734615323	-0.453070228	0.650498172	NA
AC012442.5	0.886448379	0.050045692	1.147971896	0.043594876	0.965227337	0.999822011
AC012442.6	1.076227152	-1.468710358	1.356000714	-1.083119163	0.278755534	0.916795979
AC012445.1	0.022046369	0	5.777756878	0	1	NA
AC012454.4	0.027314611	0	5.777756878	0	1	NA
AC012456.3	0.027981913	-1.028590284	5.777756878	-0.178025885	0.858702647	NA
AC012456.4	0.426951174	-3.540692125	2.552305317	-1.387252576	0.165364759	NA
AC012462.2	0.069513239	-1.028557793	5.777756878	-0.178020262	0.858707063	NA
AC012485.2	0.021175407	-1.028590284	5.777756878	-0.178025885	0.858702647	NA
AC012487.2	3.104302528	-0.799675333	0.756089676	-1.057646148	0.290216795	0.922641937
AC012494.1	0.133938806	-1.028557235	4.542006158	-0.22645439	0.820848029	NA
AC012497.2	0.088517659	0	5.777756878	0	1	NA
AC012499.1	0.043231974	-1.729779133	5.770624318	-0.299755977	0.764363297	NA
AC012501.1	0.033859285	-1.028590284	5.777756878	-0.178025885	0.858702647	NA
AC012501.2	0.042583115	0	5.777756878	0	1	NA
AC012501.3	0.140907743	0	5.777756878	0	1	NA
AC012506.2	0.609859689	-0.846650199	1.905437286	-0.444333805	0.656801264	0.989426816
AC012506.3	0.639112684	-1.107961407	2.201014745	-0.503386635	0.614692466	0.988417991
AC012506.4	0.117352226	-1.028563466	4.435181796	-0.231910103	0.816607838	NA
AC012507.3	0.49113001	-0.290643985	2.501397222	-0.116192655	0.907499858	NA
AC012512.1	68.09580657	-0.24091054	1.117040989	-0.215668487	0.829246167	0.99575206
AC012513.4	0.541195378	-0.222856548	1.48547896	-0.150023362	0.880746183	NA
AC012531.25	48.68917364	-0.608155562	0.368373417	-1.650921413	0.098754623	0.747900592
AC012593.1	0.024464932	0	5.777756878	0	1	NA
AC012594.1	0.102109597	1.874118343	2.895058369	0.647350797	0.517404932	NA
AC012613.2	2.09980037	1.236434119	1.174638324	1.05260836	0.292520524	0.922641937
AC012668.2	0.238789321	2.619108277	2.269160914	1.15421884	0.248410461	NA
AC013264.2	0.016742659	2.254784503	5.538717629	0.407095045	0.683938182	NA
AC013267.1	0.114028496	-1.773340335	3.6758771	-0.482426449	0.629503036	NA
AC013268.3	0.042220963	-1.02857458	5.777756878	-0.178023167	0.858704781	NA
AC013268.5	3.533772175	0.622499119	2.888648641	0.215498386	0.829378771	0.99575206
AC013271.3	0.019048814	2.423459516	5.513869852	0.439520624	0.660284342	NA
AC013275.2	0.098725026	-1.793737726	5.768237248	-0.310968091	0.755824879	NA
AC013394.2	642.0202972	-0.299095416	0.239586375	-1.248382409	0.211891048	0.876389045
AC013401.2	0.108210315	0	5.777756878	0	1	NA
AC013402.2	74.54066918	0.107429465	1.299485406	0.082670775	0.934113324	0.998601561
AC013402.3	0.022262129	-1.028590284	5.777756878	-0.178025885	0.858702647	NA
AC013402.5	0.211584012	-0.875071905	2.447135134	-0.357590348	0.720649902	NA
AC013429.5	0.070781286	0	5.777756878	0	1	NA
AC013436.6	0.020280386	0	5.777756878	0	1	NA
AC013437.2	0.199067223	-3.809428235	5.70491836	-0.667744566	0.504296657	NA
AC013439.4	0.104485713	-2.620988045	4.386481271	-0.597514929	0.550163643	NA
AC013444.1	1.301795041	0	2.917488631	0	1	1
AC013448.1	0.614629828	1.023315088	2.491525632	0.410718266	0.681279131	0.99083072
AC013448.2	0.643982972	-0.329046286	1.815398945	-0.181252879	0.85616909	0.996322471
AC013449.1	0.019048814	2.423459516	5.513869852	0.439520624	0.660284342	NA
AC013460.1	9.536854467	0.649687766	0.915398005	0.709732556	0.477869999	0.97486289
AC013470.8	0.096648096	-1.028542537	5.777756878	-0.178017621	0.858709137	NA
AC013472.3	0.604611513	-0.872975107	1.540084102	-0.566835997	0.570825612	0.986562251
AC013474.4	3.289085134	-1.13190403	0.817640636	-1.384353933	0.166250107	0.840613284
AC013480.2	0.305183989	-2.743959987	3.800215482	-0.722053789	0.470261408	NA
AC015691.13	0.022816795	-1.028590284	5.777756878	-0.178025885	0.858702647	NA
AC015726.1	0.025231332	0	5.777756878	0	1	NA
AC015818.3	0.044092738	0	5.777756878	0	1	NA
AC015849.12	0.020737049	0	5.777756878	0	1	NA
AC015849.13	0.54618343	1.380536498	1.220919606	1.130734974	0.258166656	NA
AC015849.16	8.761715155	-0.155329767	0.952191767	-0.16312866	0.870417135	0.997541378
AC015849.19	6.054357471	-0.329701939	0.68190258	-0.483502994	0.628738634	0.989333528
AC015849.2	0.248493229	-3.2343822	3.628689056	-0.891336279	0.372748791	NA
AC015871.1	0.051463518	-1.02857458	5.777756878	-0.178023167	0.858704781	NA
AC015922.5	1.617214392	-6.090694443	4.194704939	-1.451995917	0.146502741	0.819274845
AC015922.6	0.756067326	-5.044469556	5.423106564	-0.930180791	0.352277486	0.941942772
AC015922.7	0.342433403	-1.176342207	2.514412225	-0.467839838	0.63989913	NA
AC015923.1	0.020873726	-1.028590284	5.777756878	-0.178025885	0.858702647	NA
AC015933.2	0.714175234	-4.848194681	2.700306429	-1.795423893	0.072586189	0.692324622
AC015969.3	0.103361042	-0.01313818	4.056155898	-0.003239072	0.997415599	NA
AC015971.2	5.879238753	0.084433616	0.555684806	0.151945158	0.879230191	0.998515392
AC015977.6	0.021846066	0	5.777756878	0	1	NA
AC015987.1	1.509961916	-0.310641687	0.816612067	-0.380403009	0.703646281	0.992080721
AC016251.1	0.055034692	-1.806590289	5.767737744	-0.313223376	0.75411096	NA
AC016292.3	0.022492123	0	5.777756878	0	1	NA
AC016559.1	0.019443122	0	5.777756878	0	1	NA
AC016561.1	0.022046369	0	5.777756878	0	1	NA
AC016582.2	1.206335261	-2.524578893	2.258972768	-1.117578277	0.263747151	0.907914526
AC016586.1	2.881506294	0.088998273	0.728583653	0.122152443	0.902778289	0.998601561
AC016629.3	0.32905258	-0.930595956	2.095431584	-0.444107058	0.656965184	NA
AC016629.8	32.25199569	0.24704551	0.449836203	0.549189922	0.58287512	0.986654934
AC016644.1	0.093503981	-2.368884763	4.349058316	-0.544689124	0.585967346	NA
AC016683.6	279.7479411	0.556715278	1.266608237	0.439532337	0.660275856	0.989449264
AC016697.2	0.098160058	-2.35290534	4.302009833	-0.546931651	0.58442569	NA
AC016700.2	0.080162121	-2.487741956	5.738754829	-0.43349856	0.664652612	NA
AC016700.3	3.187700145	1.075402555	0.686667173	1.566119072	0.117320744	0.78154031
AC016700.5	5.115025189	-0.308824328	0.899887244	-0.343181137	0.731462194	0.992080721
AC016710.1	3.139404803	-0.156157297	1.438732229	-0.108538124	0.913568841	0.998601561
AC016712.1	0.175607335	0.298814356	3.083817142	0.09689756	0.922807747	NA
AC016712.2	0.147614135	1.428355458	4.455259866	0.320599808	0.748513683	NA
AC016716.1	0.020873726	-1.028590284	5.777756878	-0.178025885	0.858702647	NA
AC016716.2	0.257244915	1.813474095	4.14704244	0.437293353	0.661898615	NA
AC016717.1	0.41149665	-2.96024046	3.871534514	-0.764616833	0.444499742	NA
AC016722.1	0.846375943	-0.897070999	1.505957182	-0.59568161	0.551387946	0.983022569
AC016722.2	4.820213937	1.237820834	0.678075424	1.825491369	0.067926912	0.681022298
AC016722.3	0.086803731	2.866696952	3.757544775	0.762917576	0.445512553	NA
AC016722.4	11.733289	-0.099848488	0.424273636	-0.235339835	0.813944979	0.994695125
AC016723.4	0.818371764	-1.4631538	2.055045886	-0.711981085	0.476476489	0.974829909
AC016725.4	20.81699982	0.108051267	0.403014574	0.268107592	0.788616502	0.993195275
AC016730.1	0.760495505	-1.849917816	3.571421629	-0.517977995	0.604473622	0.988206794
AC016732.2	0.042964319	-1.02857458	5.777756878	-0.178023167	0.858704781	NA
AC016734.1	0.154643706	-0.586213614	2.178340232	-0.269110218	0.787844868	NA
AC016734.2	0.306479027	0.423666533	2.092456807	0.202473251	0.839546768	NA
AC016735.1	0.018932072	0	5.777756878	0	1	NA
AC016735.2	4.796254123	-1.569671201	2.201272453	-0.713074476	0.475799673	0.974829909
AC016737.1	0.051597166	-1.857045092	5.765808498	-0.322078871	0.747392945	NA
AC016738.3	0.847029612	-1.754546291	1.585101231	-1.106898573	0.268337783	0.909392857
AC016738.4	29.12083948	0.219117606	0.832161389	0.26331143	0.79231055	0.993195275
AC016739.1	0.670239988	-5.098033938	4.12616512	-1.235538033	0.216630331	0.882104713
AC016739.2	0.194968215	1.926981799	1.943351053	0.99157679	0.321404016	NA
AC016745.3	0.755011165	-0.810237882	2.064908645	-0.392384372	0.694774231	0.991900803
AC016747.3	118.8155663	-0.173821712	0.431655276	-0.402686406	0.687178935	0.991513097
AC016751.2	0.021175407	-1.028590284	5.777756878	-0.178025885	0.858702647	NA
AC016753.7	0.102826936	-2.219715996	5.750197133	-0.38602433	0.69947865	NA
AC016757.3	46.1034527	0.405909031	1.383128564	0.293471657	0.769161661	0.993195275
AC016768.1	0.296619215	-3.890906686	2.870785749	-1.355345549	0.175307489	NA
AC016772.4	0.020737049	0	5.777756878	0	1	NA
AC016773.1	53.39493878	-0.619061667	0.423375502	-1.462204742	0.143685113	0.815018215
AC016831.5	0.027314611	0	5.777756878	0	1	NA
AC016831.6	0.176354875	-0.121232862	2.273952257	-0.053313723	0.957481946	NA
AC016831.7	8.974051826	0.413080476	0.627849146	0.657929502	0.510583433	0.979246661
AC016885.1	3.990593432	-0.835997634	1.616243033	-0.517247479	0.604983412	0.988206794
AC016894.1	0.026391505	0	5.777756878	0	1	NA
AC016907.3	1.41586139	0.517892837	0.990870381	0.522664565	0.601207702	0.988206794
AC016909.1	0.18094249	-1.75105913	3.075078888	-0.569435515	0.569060621	NA
AC016910.1	0.24809832	1.611848977	1.663591022	0.968897377	0.332596394	NA
AC016912.3	0.026391505	0	5.777756878	0	1	NA
AC016995.3	4.78511176	-0.843357895	0.948221129	-0.88941057	0.373782466	0.951194819
AC016999.2	0.628879766	-0.502113811	1.264287396	-0.397151638	0.691255643	0.991513097
AC017002.1	1.071604588	4.082237582	2.38861634	1.709038624	0.087443795	0.727281669
AC017002.2	1.288901271	-0.789175003	1.248566432	-0.632064889	0.527344477	0.980592784
AC017002.4	0.148903343	1.684980603	2.879584349	0.58514716	0.558448771	NA
AC017006.3	0.134475239	-3.274017586	4.181313901	-0.783011671	0.433620258	NA
AC017028.1	0.020868556	-1.028590284	5.777756878	-0.178025885	0.858702647	NA
AC017035.2	0.214712677	2.027000753	1.726136386	1.174299302	0.240275163	NA
AC017048.3	201.4030974	-1.14030081	0.727453218	-1.567524593	0.116992122	0.781484595
AC017048.4	7.908377875	-0.624383091	0.612917689	-1.018706267	0.308342436	0.929085304
AC017074.2	2.281799268	-0.300748642	0.877068903	-0.342901956	0.73167222	0.992080721
AC017076.5	1.532919981	2.8968253	1.944987263	1.489380087	0.136387309	0.810078953
AC017078.1	0.081622364	-2.514670693	5.73771653	-0.438270291	0.66119036	NA
AC017079.3	0.016742659	2.254784503	5.538717629	0.407095045	0.683938182	NA
AC017079.4	0.101457223	0.988286362	4.310941587	0.229250697	0.818674071	NA
AC017083.2	0.091218879	2.659929965	5.412627207	0.491430476	0.623122014	NA
AC017099.3	39.34960115	0.606062359	0.529197954	1.145246981	0.252106862	0.901640037
AC017101.10	0.270483686	-0.607797953	1.966904674	-0.309012409	0.757312087	NA
AC017104.2	0.077282459	-2.439047493	5.740681515	-0.424870721	0.67093092	NA
AC017104.4	0.081331868	2.39263057	4.145514669	0.577161284	0.563830508	NA
AC017104.6	28.33538351	0.020443924	0.859765376	0.023778492	0.981029296	1
AC018442.1	0.449156151	1.110138634	1.357581466	0.817732609	0.413509886	NA
AC018445.1	0.020188333	0	5.777756878	0	1	NA
AC018462.2	0.450991588	-0.529681103	1.719570498	-0.308031048	0.758058707	NA
AC018463.4	0.088045119	-2.660144048	5.732426154	-0.464052039	0.642610462	NA
AC018463.5	0.02919203	-1.028590284	5.777756878	-0.178025885	0.858702647	NA
AC018464.3	0.374164223	0.785662045	3.49825432	0.224586886	0.822300668	NA
AC018470.4	0.694785104	1.005905415	4.202159745	0.239378195	0.810812336	0.994617808
AC018634.9	0.022560328	0	5.777756878	0	1	NA
AC018641.7	0.775481478	0.623096713	1.649645276	0.377715575	0.705641897	0.992080721
AC018647.3	1.973752708	-0.736454906	1.066848667	-0.690308691	0.490000084	0.975055547
AC018693.6	0.140719788	0	3.102932009	0	1	NA
AC018696.1	0.070092425	-1.028558914	5.777756878	-0.178020456	0.858706911	NA
AC018712.2	0.106997398	-1.729851548	3.648751196	-0.474094137	0.63543278	NA
AC018720.10	31.12785085	-0.004280352	0.331308256	-0.012919547	0.98969198	1
AC018730.1	29.36870394	0.858163577	1.671070963	0.513541074	0.607572887	0.988206794
AC018730.3	1.585708022	0.592395573	1.408570481	0.420565091	0.674072689	0.990579573
AC018731.3	0.595657936	1.438107944	2.066949392	0.695763501	0.486576951	0.974968321
AC018735.1	0.250411412	0.112103116	2.112885071	0.053056892	0.957686578	NA
AC018737.1	99.71061602	0.155602968	0.289046795	0.538331406	0.590348273	0.987107902
AC018737.3	0.212553363	-2.324336666	2.921411734	-0.795621048	0.426252329	NA
AC018737.6	0.379005268	0.356903167	1.305998708	0.273279877	0.784638082	NA
AC018742.1	1.770434161	-0.994724588	1.577687337	-0.630495387	0.52837052	0.980614069
AC018755.1	15.0106671	0.823043451	0.426125303	1.931458767	0.053426344	0.633609023
AC018755.16	9.169217457	1.18041572	0.637574447	1.851416294	0.064109687	0.667174417
AC018755.17	0.600063177	2.124135342	1.370260543	1.550168947	0.121100971	0.787886324
AC018766.4	14.99094794	-0.165769755	0.374829999	-0.442253169	0.658306015	0.989449264
AC018766.5	94.62334964	0.120888075	0.264533566	0.45698577	0.647681273	0.989333528
AC018766.6	2.130189122	0.233259228	0.663033528	0.351806083	0.724983696	0.992080721
AC018804.6	0.368257973	-1.028567026	3.210248999	-0.320401011	0.748664359	NA
AC018804.7	0.555635675	0.275927333	2.046489958	0.134829557	0.892746636	NA
AC018816.3	0.839770447	0.641733942	1.352159716	0.474599217	0.635072665	0.989333528
AC018865.5	0.022046369	0	5.777756878	0	1	NA
AC018865.8	64.35759566	-1.960120205	1.913620803	-1.024299173	0.305693989	0.928223958
AC018865.9	2.407352897	-4.862694498	3.100075425	-1.568572964	0.116747476	0.781465909
AC018866.1	0.020737049	0	5.777756878	0	1	NA
AC018867.2	0.082904948	1.860622656	5.405900311	0.344183679	0.730708156	NA
AC018878.3	0.022492123	0	5.777756878	0	1	NA
AC018890.4	0.1686615	-1.028567501	3.73914755	-0.275080747	0.783254203	NA
AC018890.6	38.57380429	-0.073406398	0.767985252	-0.095583083	0.923851702	0.998601561
AC018892.9	2.340711079	0.358080562	0.997185045	0.359091388	0.719526724	0.992080721
AC019048.1	0.942512461	-0.387786797	1.27004312	-0.305333568	0.760112112	0.992784066
AC019068.2	0.152524444	-1.028568933	3.712176961	-0.277079715	0.781718898	NA
AC019070.1	0.067312514	-2.27369751	5.747722857	-0.395582314	0.692413186	NA
AC019080.1	0.344919041	-0.81751263	2.02458534	-0.403792626	0.68636522	NA
AC019084.7	0.073611173	1.425669459	5.444061546	0.261876073	0.793416987	NA
AC019097.7	0.13837115	0.34775031	2.746551413	0.126613436	0.899246363	NA
AC019100.3	1.027124429	1.587860104	2.568504905	0.618204038	0.536440848	0.980730928
AC019109.1	0.020737049	0	5.777756878	0	1	NA
AC019117.1	0.200279908	1.298728494	2.5660492	0.506119872	0.612772501	NA
AC019117.2	0.058563528	0	5.777756878	0	1	NA
AC019118.2	0.14218084	1.563968641	2.885321011	0.542043202	0.587788744	NA
AC019118.3	0.320872013	-0.388395835	2.268341476	-0.171224588	0.864047174	NA
AC019129.2	0.199394208	-2.700978428	3.14444066	-0.858969439	0.390357377	NA
AC019171.1	0.641081449	-0.432823216	2.50626173	-0.172696734	0.862889811	0.996633736
AC019171.4	0.052323776	-1.816295948	5.767361953	-0.314926645	0.752817351	NA
AC019172.2	0.233143539	-1.028573307	3.117289109	-0.329957624	0.741431982	NA
AC019181.2	1.316101471	-0.505819746	1.276498664	-0.396255602	0.691916477	0.991513097
AC019181.3	0.559838596	-1.609093664	1.747721247	-0.920680954	0.357217023	NA
AC019185.2	0.145637398	0	5.777756878	0	1	NA
AC019185.4	0.103089143	0	5.777756878	0	1	NA
AC019186.1	0.360796877	2.411636408	1.862282877	1.294989305	0.195323919	NA
AC019206.1	0.026391505	0	5.777756878	0	1	NA
AC019221.4	0.661218589	-0.3745929	1.401346355	-0.26730929	0.789231034	0.993195275
AC019294.1	5.63502522	0.066192699	0.758522375	0.087265321	0.930460618	0.998601561
AC020571.3	35.1930548	-2.828265234	2.078199182	-1.360921156	0.173538607	0.849117214
AC020594.5	0.637327861	0.045132015	1.575866567	0.02863949	0.977152117	1
AC020601.1	0.020280386	0	5.777756878	0	1	NA
AC020907.1	91.97068492	1.022777808	1.197806173	0.853875886	0.393173762	0.957621122
AC020907.2	8.818433164	-0.767611387	1.137376443	-0.674896506	0.499741521	0.976158145
AC020910.2	14.81689164	0.15085083	0.644682813	0.233992324	0.814990938	0.99493096
AC020915.2	0.249473028	-2.895476871	3.282518058	-0.882090158	0.377728054	NA
AC020947.2	0.629616369	-0.375871088	1.693765057	-0.221914536	0.824380414	0.995009374
AC021016.6	2.182327124	-0.737360902	1.409469356	-0.523147877	0.60087135	0.988206794
AC021016.7	0.020003868	0	5.777756878	0	1	NA
AC021016.8	0.17282664	-1.785920197	3.025214664	-0.590344949	0.55495941	NA
AC021021.2	0.020280386	0	5.777756878	0	1	NA
AC021188.4	7.111012037	0.639731356	0.844719212	0.757330184	0.448852072	0.970058052
AC021218.2	2.49826491	-2.372740811	2.537298332	-0.935144591	0.349713789	0.941905981
AC021860.1	5.077484746	-0.426726658	0.862439474	-0.494790268	0.620748175	0.988894873
AC021876.4	0.466659706	-3.061998192	2.741445459	-1.116928364	0.264024956	NA
AC022007.5	48.34519993	0.712110908	0.373612554	1.906014398	0.056648338	0.643267351
AC022153.1	0.328384856	-0.397324576	1.724638071	-0.230381425	0.817795394	NA
AC022154.7	3.247923129	-0.204074996	0.606873302	-0.336272819	0.736665145	0.992080721
AC022173.2	0.085694616	-1.746074389	4.454577211	-0.391973089	0.695078098	NA
AC022182.1	0.20346348	-0.219425022	2.637829281	-0.083183936	0.933705286	NA
AC022182.2	0.069021282	1.623566017	5.519596822	0.294145763	0.768646523	NA
AC022182.3	0.376958448	0.301124617	4.33939389	0.069393244	0.944676607	NA
AC022210.2	0.021145148	0	5.777756878	0	1	NA
AC022311.1	4.374275618	-6.373692706	3.736539573	-1.705774174	0.088050133	0.728758606
AC022400.1	0.444850356	0.615081021	1.331896737	0.46180834	0.64421877	NA
AC022400.2	1.336630282	-0.047465365	1.166130995	-0.040703287	0.967532441	0.999822011
AC022431.1	0.107609106	4.002655063	5.378244809	0.744230731	0.4567369	NA
AC022431.2	0.807057508	-0.712482746	1.486511008	-0.479298668	0.63172617	0.989333528
AC022431.3	0.23423096	-0.833609494	2.604227695	-0.320098544	0.748893629	NA
AC022486.1	0.022816795	-1.028590284	5.777756878	-0.178025885	0.858702647	NA
AC022498.1	0.369885832	1.793836911	1.23793333	1.449057771	0.14732145	NA
AC022532.1	3.118350718	0.735671448	1.56959149	0.468702495	0.639282303	0.989333528
AC022596.2	0.018932072	0	5.777756878	0	1	NA
AC022596.6	13.87135801	-1.208926192	1.178817404	-1.02554152	0.305107745	0.928143555
AC022819.3	3.898345234	-0.284696488	0.696556222	-0.408720041	0.682745124	0.990886583
AC023085.1	0.164396376	-2.370107932	3.000330406	-0.789948976	0.429557567	NA
AC023115.1	0.340794551	-1.130194467	3.132397045	-0.360808177	0.71824285	NA
AC023115.2	0.550989324	-0.386444245	2.288554409	-0.16885954	0.865907124	NA
AC023115.4	0.041310943	1.664150745	5.513869852	0.301811756	0.762795568	NA
AC023128.1	0.048017843	1.495475732	5.538717629	0.270003967	0.787157202	NA
AC023137.2	0.718480226	0.950738961	1.80173212	0.52768053	0.597721089	0.987799994
AC023271.1	0.820331671	0.576260597	1.266809463	0.454891294	0.649187446	0.989333528
AC023271.2	0.020280386	0	5.777756878	0	1	NA
AC023347.1	0.309817096	-3.445503574	5.137325459	-0.670680416	0.502424142	NA
AC023347.2	0.139853324	-2.365240365	3.232571172	-0.731690113	0.464357733	NA
AC023469.1	1.878211073	0.362721879	1.195014231	0.303529339	0.761486492	0.992784066
AC023469.2	0.019048814	2.423459516	5.513869852	0.439520624	0.660284342	NA
AC023481.1	0.440284847	-2.058155455	2.192005265	-0.938937277	0.347762949	NA
AC023490.1	7.73122663	-0.48626411	0.698821332	-0.695834669	0.486532375	0.974968321
AC023490.2	0.561823553	-0.059649644	1.82563134	-0.032673433	0.97393501	NA
AC023590.1	0.016742659	2.254784503	5.538717629	0.407095045	0.683938182	NA
AC023632.1	0.357226865	-0.495991797	1.592884461	-0.311379644	0.755512027	NA
AC023672.2	0.06778333	0	5.777756878	0	1	NA
AC024084.1	0.17325599	3.255038022	2.593367864	1.255139337	0.209428182	NA
AC024162.2	0.349648603	-2.229026741	3.714178596	-0.600139892	0.548413009	NA
AC024257.1	0.431823865	1.035123428	1.343431889	0.770506816	0.440999313	NA
AC024560.2	0.691030441	0.090578063	1.269456967	0.071351819	0.943117755	0.998607162
AC024560.3	311.317542	-0.125798228	0.279330071	-0.450356912	0.652453109	0.989333528
AC024580.1	9.152762825	-0.258683524	0.455086283	-0.568427425	0.569744773	0.98611637
AC024592.9	0.083591024	-2.593765006	5.734775004	-0.452287144	0.651062136	NA
AC024704.2	0.046536896	-1.02857458	5.777756878	-0.178023167	0.858704781	NA
AC024937.2	0.172013781	-3.005080127	3.351538408	-0.896627089	0.369917938	NA
AC024937.4	0.843020095	-0.282432428	1.254950887	-0.225054567	0.821936825	0.99493096
AC024937.6	13.38706369	-1.798722729	0.780395659	-2.304885617	0.02117298	0.428294959
AC024940.1	1.673358637	-0.98822634	1.17210305	-0.843122403	0.399159991	0.959076983
AC025016.1	0.416418005	-4.31857077	3.066854833	-1.408143197	0.159088672	NA
AC025165.8	48.27200172	-0.698520013	0.671516925	-1.040212073	0.298241384	0.92468196
AC025171.1	33.79336647	0.334030164	0.534960649	0.624401373	0.532364024	0.980730928
AC025278.1	0.085582293	-1.028547391	5.777756878	-0.178018462	0.858708477	NA
AC025335.1	95.96394671	0.496565419	0.341667151	1.45336014	0.146123787	0.819274845
AC025442.3	0.234983537	-3.117834432	2.954006374	-1.055459616	0.29121517	NA
AC025627.7	0.043553844	-1.02857458	5.777756878	-0.178023167	0.858704781	NA
AC025627.9	0.040514736	2.382874788	5.519596822	0.431711747	0.665950928	NA
AC025750.6	0.105809654	0.401505888	3.163166922	0.126931616	0.898994523	NA
AC025750.7	0.090535365	-2.64359083	5.733001959	-0.461118075	0.644713894	NA
AC025918.2	0.686456889	0.607073832	1.117320913	0.543329875	0.586902698	0.986654934
AC026150.5	19.74783837	-0.212687386	1.459873268	-0.145688938	0.884166954	0.998601561
AC026150.8	0.321508818	0.572172762	1.699689096	0.336633778	0.73639299	NA
AC026167.1	0.019443122	0	5.777756878	0	1	NA
AC026188.1	0.016742659	2.254784503	5.538717629	0.407095045	0.683938182	NA
AC026202.1	0.412650752	-0.617779524	1.980023175	-0.312006209	0.755035805	NA
AC026202.3	1.845820016	0.518016758	0.787875065	0.657485916	0.510868524	0.979246661
AC026214.2	0.296423211	-4.182974777	4.693976111	-0.891136784	0.372855793	NA
AC026271.5	0.757310535	-1.53625964	1.687202572	-0.910536568	0.362539606	0.946586844
AC026310.1	0.240854155	1.82947253	2.669178069	0.685406699	0.493087318	NA
AC026471.6	0.542341379	-0.446889057	2.279499044	-0.196047047	0.844573342	NA
AC026740.1	7.625831329	0.213968154	0.575975937	0.371488009	0.710274085	0.992080721
AC026806.2	1.122479179	2.567388655	1.211589004	2.119026045	0.034088266	0.540420346
AC026904.1	0.851382411	0.7043119	2.149685115	0.327634915	0.743187719	0.992080721
AC026954.6	0.137925438	0.204968165	2.782712014	0.073657699	0.941282758	NA
AC027119.1	0.286025282	0	5.777756878	0	1	NA
AC027228.1	1.247591721	1.666246823	0.96638777	1.724201065	0.084671552	0.720363058
AC027269.2	1.793878128	-3.598421813	3.135980921	-1.147462916	0.251190351	0.901100912
AC027307.3	10.24194676	0.169958116	0.606935376	0.280026708	0.779457014	0.993195275
AC027601.1	67.89497911	0.4142465	0.393918874	1.051603587	0.292981461	0.922641937
AC027612.3	0.597471043	-0.186907024	2.729372329	-0.068479856	0.945403655	0.998870532
AC027612.6	137.1486563	-0.234655934	0.403673333	-0.58130155	0.561037236	0.984320701
AC027763.2	84.0328052	-0.023046541	0.249609578	-0.092330356	0.926435571	0.998601561
AC034110.1	1.227085878	3.082673018	2.586605751	1.191783099	NA	NA
AC034193.5	87.75311937	0.089749442	0.386229215	0.232373519	0.816247914	0.99493096
AC034220.3	37.26113301	0.116715205	0.49455666	0.235999662	0.813432932	0.994617808
AC034228.3	2.457560611	0.548304271	1.585276348	0.34587299	0.729438168	0.992080721
AC034228.7	0.197270803	-0.75445483	5.444277126	-0.138577595	0.889783949	NA
AC034229.1	0.096812802	1.305285551	3.892198047	0.33535949	0.737353923	NA
AC034243.1	5.291232492	1.62334565	0.948594963	1.711315909	0.087022811	0.725728037
AC037445.1	0.241626027	1.66815625	4.565818969	0.36535751	0.714844554	NA
AC037459.4	0.224172098	-3.230770164	3.228424202	-1.000726659	0.316958975	NA
AC046143.3	16.00297207	0.450922716	0.587649966	0.767332157	0.442884054	0.970058052
AC051649.16	0.020003868	0	5.777756878	0	1	NA
AC051649.6	0.336887642	-0.009226098	2.04584234	-0.004509682	0.996401807	NA
AC053503.11	0.401243945	1.908795734	2.897430813	0.658789064	0.510031231	NA
AC053503.4	2.539044199	-0.001532305	1.252114669	-0.001223773	0.99902357	1
AC055764.1	0.125523562	0.914199734	5.504511441	0.166081903	0.868092496	NA
AC055811.5	1.878031568	-0.370043277	0.847988868	-0.436377517	0.662562848	0.989449264
AC060834.3	1.310929344	-4.700527631	4.048121997	-1.161162543	0.245575804	0.898211709
AC061992.1	0.554515213	0.974541738	1.293552189	0.753384166	0.451219095	NA
AC061992.2	2.678681135	-2.21834562	1.945883554	-1.140019718	0.254278086	0.902260881
AC062016.3	0.021846066	0	5.777756878	0	1	NA
AC062017.1	7.144675975	1.13418042	0.452947683	2.503998726	0.012279848	0.319039841
AC062020.1	0.021846066	0	5.777756878	0	1	NA
AC062021.1	0.109657031	2.407007964	3.199713877	0.752257251	0.451896371	NA
AC062028.1	2.157002555	-0.09046877	1.352061723	-0.066911716	0.946651986	0.998870532
AC062029.1	46.00346736	0.329582699	0.45178373	0.729514316	0.465687114	0.972612564
AC062031.1	0.080676385	2.430100211	4.136167104	0.58752467	0.556851387	NA
AC063976.7	7.644161553	-0.801331431	0.578268905	-1.385741865	0.16582574	0.840613284
AC064834.1	0.602267641	0.932705497	2.594878656	0.359440891	0.719265289	0.992080721
AC064834.2	0.061515187	0	5.777756878	0	1	NA
AC064834.3	0.098687734	3.822831494	5.38742821	0.709583747	0.477962302	NA
AC064836.3	1.124018229	-0.51103998	1.060951924	-0.48168062	0.630032846	0.989333528
AC064850.4	2.467824056	0.438174446	0.810883991	0.540366378	0.58894439	0.986654934
AC064852.4	0.098617631	-2.462449908	5.739746773	-0.429017168	0.667910731	NA
AC064852.5	0.612164804	0.905082911	1.294885535	0.698967504	0.484572339	0.974968321
AC064853.2	0.043692132	0	5.777756878	0	1	NA
AC064853.3	0.087961795	-2.659207105	5.732458572	-0.46388597	0.642729445	NA
AC064872.1	1.9487544	1.243048961	1.944566771	0.639242108	0.522665443	0.980592784
AC064875.2	126.1684312	0.659438621	0.7948218	0.829668513	0.406726228	0.96246829
AC066593.1	0.625197568	-1.814865637	4.392328565	-0.413189863	0.679467515	0.99083072
AC066692.3	0.036936735	3.376722058	5.415706286	0.62350539	0.532952462	NA
AC067940.1	0.022816795	-1.028590284	5.777756878	-0.178025885	0.858702647	NA
AC067945.2	0.052430334	-1.869550924	5.76533953	-0.32427421	0.745730443	NA
AC067945.3	0.072007941	-1.800048655	5.767991521	-0.312075468	0.75498317	NA
AC067945.4	0.076257826	3.242396862	5.426035393	0.597562792	0.550131697	NA
AC067956.1	0.521684899	-1.028563512	3.194096471	-0.322020177	0.747437409	NA
AC067959.1	0.162530453	-2.640034137	4.759698403	-0.554664164	0.579124392	NA
AC067961.1	0.115121484	-3.009585198	5.721676128	-0.525997126	0.598890204	NA
AC067968.3	0.020188333	0	5.777756878	0	1	NA
AC067969.1	0.023898841	0	5.777756878	0	1	NA
AC067969.2	0.044108195	-1.02857458	5.777756878	-0.178023167	0.858704781	NA
AC068039.4	7.207933887	1.138779615	0.97556253	1.167305611	0.243086973	0.897575523
AC068044.1	0.020773003	-1.028590284	5.777756878	-0.178025885	0.858702647	NA
AC068057.1	0.65686568	-1.89226795	2.252174507	-0.840195972	0.400798516	0.959076983
AC068057.2	0.550594039	1.087443557	2.113903997	0.514424287	0.606955382	NA
AC068134.10	7.388456192	-0.178355419	0.588612314	-0.303010002	0.761882239	0.992784066
AC068134.5	0.020873726	-1.028590284	5.777756878	-0.178025885	0.858702647	NA
AC068134.6	0.020737049	0	5.777756878	0	1	NA
AC068138.1	0.776287613	2.485789137	1.563608526	1.589777169	0.111885042	0.775205872
AC068196.1	0.198945568	1.630522352	2.190288655	0.744432634	0.456614782	NA
AC068279.3	0.128044325	0.736661597	3.504644708	0.2101958	0.833514858	NA
AC068282.3	19.36137188	-0.053455356	1.250341487	-0.042752605	0.965898745	0.999822011
AC068491.3	0.107999596	0.933786403	3.251219966	0.287211082	0.773950702	NA
AC068492.1	0.023898841	0	5.777756878	0	1	NA
AC068499.10	0.777309583	1.61846944	1.532444225	1.056135952	0.290906107	0.922641937
AC068522.4	0.020873726	-1.028590284	5.777756878	-0.178025885	0.858702647	NA
AC068533.7	0.552967839	0.353223473	1.536335014	0.229913053	0.818159333	NA
AC068535.4	0.345088474	-1.433287224	1.97378432	-0.726162028	0.467739447	NA
AC068538.4	0.133840362	-1.028570611	3.702129133	-0.277832181	0.781141187	NA
AC068580.5	2.345720269	0.680200922	1.034487892	0.657524295	0.510843854	0.979246661
AC068580.6	58.35072349	0.124293257	0.649170628	0.191464696	0.848161538	0.995799098
AC068580.7	0.409523904	-1.028571757	2.902172391	-0.354414424	0.723028326	NA
AC068587.2	0.041053389	-1.02857458	5.777756878	-0.178023167	0.858704781	NA
AC068610.3	1.108820437	-1.40579354	1.529542073	-0.919094391	0.358046203	0.944556905
AC068620.1	0.888491797	1.251900648	1.117268618	1.12050104	0.26250031	0.907228383
AC068657.2	0.087924336	0.949946898	4.103761104	0.231482017	0.816940354	NA
AC068718.1	0.260335589	0	5.647528692	0	1	NA
AC068831.10	5.79537888	0.609277809	0.809322583	0.752824426	0.451555427	0.970058052
AC068831.3	0.87757167	-1.136346424	1.538028393	-0.73883319	0.460008295	0.971447121
AC068831.6	10.44955479	-0.475955831	0.478725665	-0.994214153	0.320118619	0.930108231
AC069154.4	0.091587123	0.295348842	4.026406408	0.073352963	0.941525246	NA
AC069213.1	2.200779796	1.264680677	1.178097674	1.073493909	0.28304957	0.918529008
AC069257.6	0.022046369	0	5.777756878	0	1	NA
AC069257.8	0.282196023	-2.370189645	2.733270789	-0.867162396	0.385853037	NA
AC069277.2	8.861852459	-0.050703089	1.601963266	-0.031650594	0.974750696	1
AC069278.4	7.135891876	0.196616354	0.434824662	0.452173879	0.651143725	0.989333528
AC069282.6	24.23327699	-0.386394802	0.413194158	-0.935141009	0.349715635	0.941905981
AC069363.1	0.083713293	4.555986486	5.35612959	0.850611698	0.394985089	NA
AC069368.3	3.152615269	0.287543538	0.83363396	0.344927812	0.730148641	0.992080721
AC069513.4	5.78290975	-0.256226562	0.510843364	-0.501575591	0.615966093	0.988894873
AC069547.1	5.917459218	-1.217613428	0.918472475	-1.325693978	0.184941083	0.857152765
AC069547.2	0.020003868	0	5.777756878	0	1	NA
AC072052.7	0.019048814	2.423459516	5.513869852	0.439520624	0.660284342	NA
AC072062.1	4.48858153	0.591809547	0.821913101	0.720039073	0.471500939	0.973740209
AC072062.3	0.352578227	1.373734981	1.941147178	0.707692336	0.479136338	NA
AC073043.1	1.686338288	-0.113249216	1.149113776	-0.098553527	0.92149277	0.998601561
AC073046.25	8.685842808	-0.701931018	0.492893594	-1.424102538	0.154416792	0.830345543
AC073052.1	2.490899715	-0.59393715	0.882546105	-0.672981441	0.500959098	0.976330632
AC073055.2	0.039669121	0	5.777756878	0	1	NA
AC073063.10	2.296842905	0.506362409	0.650106794	0.77889112	0.436043855	0.969889614
AC073065.3	0.027977582	2.934972437	5.453516236	0.538179829	0.590452904	NA
AC073069.2	0.361208555	1.199207978	1.512613131	0.792805479	0.427891164	NA
AC073072.5	1.126249391	-0.31601579	1.534091439	-0.205995407	0.836794499	0.995799098
AC073082.3	0.028780371	-1.028590284	5.777756878	-0.178025885	0.858702647	NA
AC073091.2	0.452485431	-3.093501187	4.444470647	-0.696033664	0.486407748	NA
AC073109.2	0.041912456	-1.02857458	5.777756878	-0.178023167	0.858704781	NA
AC073115.6	0.266813036	-2.356586422	2.837747888	-0.83044249	0.406288651	NA
AC073115.7	0.119550054	-1.028575558	3.56611522	-0.288430265	0.773017403	NA
AC073128.10	0.172808029	-2.810908059	3.355427627	-0.83771977	0.402188108	NA
AC073130.1	1.607668117	-2.375206242	2.687855544	-0.883680764	0.376868567	0.952381761
AC073130.3	1.436174143	0.028500012	0.86392312	0.03298906	0.973683311	1
AC073133.1	0.856937633	-0.677541162	1.985430205	-0.3412566	0.732910417	0.992080721
AC073133.2	0.074510798	-1.869536039	5.765339343	-0.324271639	0.745732389	NA
AC073135.3	0.143931021	0	4.38840874	0	1	NA
AC073150.6	0.741524716	-1.836835989	1.633229858	-1.124664713	0.26073114	0.906947093
AC073218.1	0.042072288	0	5.777756878	0	1	NA
AC073218.2	21.53819042	0.703401263	1.405398033	0.500499678	0.616723283	0.988894873
AC073236.3	7.473664963	-0.702191337	1.925134027	-0.364749325	NA	NA
AC073254.1	4.829232893	-0.363342689	0.454281332	-0.799818665	0.423815867	0.966046492
AC073283.4	0.172548012	-2.657891757	3.418671362	-0.77746337	0.436885438	NA
AC073283.7	1.769177804	0.305892177	1.151233371	0.265708226	0.790463927	0.993195275
AC073310.4	0.038886245	0	5.777756878	0	1	NA
AC073316.2	0.050462664	0	5.777756878	0	1	NA
AC073321.4	0.068697741	0.895911972	5.503768735	0.162781544	0.87069044	NA
AC073333.8	1.223451393	-1.64937301	1.194029358	-1.381350466	0.167171228	0.842626666
AC073342.12	2.572846589	-1.184025414	1.041290591	-1.137074918	0.255506968	0.90276403
AC073343.1	0.493425596	1.050340182	1.146845754	0.915851306	0.359744889	NA
AC073343.13	2.64189369	0.366410484	0.764629346	0.479200133	0.63179626	0.989333528
AC073409.1	1.281931939	-0.283864765	2.247944075	-0.126277503	0.899512263	0.998601561
AC073410.1	1.672448391	0.42907317	1.328712331	0.322924052	0.746752761	0.992080721
AC073415.2	0.222679507	0.274358268	2.065038591	0.132858664	0.894305158	NA
AC073464.11	1.261083769	0.721043178	1.64118158	0.439343938	0.660412342	0.989449264
AC073464.7	1.438662736	4.02926525	3.834650073	1.050751744	NA	NA
AC073465.1	0.03791149	2.382874788	5.519596822	0.431711747	0.665950928	NA
AC073479.1	0.897544253	0	3.672082106	0	1	1
AC073621.2	0.32882516	2.254862406	5.538701654	0.407110284	0.68392699	NA
AC073635.5	0.766669654	0.73554225	0.807203377	0.911222959	0.362177909	0.946170062
AC073636.1	0.196320907	-2.997411219	3.109200046	-0.964045791	0.335022969	NA
AC073641.2	0.067548823	-1.028558853	5.777756878	-0.178020445	0.858706919	NA
AC073657.1	0.090233933	-2.254947691	4.309365739	-0.523266723	0.600788655	NA
AC073842.18	0.474126501	1.235140713	2.821936249	0.437692635	0.661609109	NA
AC073842.19	0.368504171	0	3.930297397	0	1	NA
AC073850.6	0.140313471	0.647760774	3.006453909	0.215456745	0.829411232	NA
AC073869.1	1.329353105	4.281946822	1.28116585	3.342226786	NA	NA
AC073869.20	0.59282131	-0.834658988	1.705970665	-0.489257526	0.624659387	0.989164462
AC073934.6	0.268216879	-2.685728988	3.05353847	-0.879546472	0.379105048	NA
AC073957.15	0.503243228	-1.273174706	1.955272911	-0.651149361	0.514950076	NA
AC074011.2	0.039120405	0	5.777756878	0	1	NA
AC074091.13	1.537984017	-1.068711865	1.995408941	-0.535585384	0.592245132	0.987314477
AC074117.10	133.0156982	-0.444463973	0.388196351	-1.144946293	0.252231406	0.901640037
AC074117.13	0.196114994	-0.127537702	2.124970774	-0.060018567	0.952140847	NA
AC074138.3	13.83858742	-0.01725862	0.431263632	-0.040018724	0.968078199	0.999822011
AC074183.4	0.020003868	0	5.777756878	0	1	NA
AC074212.3	2.049637445	1.257096398	1.551862942	0.810056329	0.417907802	0.964728938
AC074212.5	29.25060223	-0.613923525	0.629252704	-0.975639073	0.329243355	0.934508472
AC074212.6	11.61345638	-0.090163649	0.684414252	-0.131738415	0.895191199	0.998601561
AC074286.1	48.68885248	0.494512601	0.459135801	1.077050844	0.281457552	0.917695244
AC074289.1	45.55136939	-0.01152148	0.556060404	-0.020719836	0.983469146	1
AC074338.4	0.155476616	-2.460921515	3.85808401	-0.637861049	0.523564135	NA
AC074363.1	1.442546864	-0.248367864	1.178407844	-0.210765624	0.833070164	0.995799098
AC074367.1	0.568969567	-1.685458375	1.809784079	-0.931303571	0.351696555	NA
AC074389.5	0.179270963	-3.659788661	4.221727217	-0.866893684	0.386000264	NA
AC074389.6	0.144922317	-3.069096506	4.40081952	-0.697392041	0.485557481	NA
AC074389.9	78.16526219	-7.360254718	1.527400559	-4.818811066	1.44E-06	0.000241216
AC074391.1	1.922944485	-0.800171789	0.881408455	-0.907833122	0.363966396	0.946861787
AC078842.3	0.302550859	-4.162899036	3.931564599	-1.058840299	0.289672517	NA
AC078842.4	0.052759098	-1.81629595	5.767361953	-0.314926645	0.75281735	NA
AC078852.1	1.325683264	-0.519658223	1.167653704	-0.445044812	0.65628737	0.989426816
AC078852.2	0.992079109	-2.430055096	1.677595115	-1.448534914	0.147467509	0.82045687
AC078883.3	0.884513605	1.851935482	1.425612518	1.299045469	0.193928326	0.86294785
AC078883.4	0.066538056	2.423487255	5.513864803	0.439526057	0.660280406	NA
AC078925.1	0.021846066	0	5.777756878	0	1	NA
AC078941.1	0.516058953	0.822989405	1.690736271	0.486763914	0.626425646	NA
AC078942.1	0.021846066	0	5.777756878	0	1	NA
AC079117.1	0.073877944	0.892677929	5.503636449	0.162197837	0.871150063	NA
AC079135.1	0.559162416	-3.9788232	2.621083349	-1.518007125	0.129012602	NA
AC079145.4	1.129760335	0.731306621	0.985094898	0.742371747	0.457862132	0.970058052
AC079210.1	33.55498559	-0.203337907	0.904360239	-0.224841715	0.822102413	0.99493096
AC079250.1	0.08281575	-2.008306287	5.759819937	-0.348675186	0.727333175	NA
AC079305.10	1.622625278	-0.601596534	0.899745699	-0.668629519	0.503731837	0.977208004
AC079305.11	0.066481563	-1.028558853	5.777756878	-0.178020445	0.858706919	NA
AC079305.8	0.040706057	0	5.777756878	0	1	NA
AC079325.6	0.020737049	0	5.777756878	0	1	NA
AC079341.1	0.050626437	-1.02857458	5.777756878	-0.178023167	0.858704781	NA
AC079354.1	0.809673986	1.918401347	1.479009568	1.29708515	0.194601891	0.863595002
AC079354.3	0.77825917	1.461480346	1.714023776	0.852660486	0.393847609	0.957621122
AC079354.5	0.486022997	-0.892833073	1.959451595	-0.455654569	0.648638396	NA
AC079448.1	0.055171876	-1.02857458	5.777756878	-0.178023167	0.858704781	NA
AC079466.1	0.660736159	2.517258444	1.229680303	2.047083651	0.040649872	0.576356704
AC079586.1	0.291423807	-3.859414091	4.205109468	-0.917791587	0.358727988	NA
AC079602.1	0.108866824	0	4.358378345	0	1	NA
AC079610.2	0.802141206	1.259215464	0.939870643	1.339775291	0.180318411	0.853421488
AC079612.1	0.646202037	0	5.467632111	0	1	1
AC079612.2	0.108121312	0	5.777756878	0	1	NA
AC079613.1	0.149633195	0.037695511	3.50028856	0.010769258	0.991407541	NA
AC079630.4	0.038886245	0	5.777756878	0	1	NA
AC079741.2	0.104063728	0.909375058	4.330029198	0.210015918	0.833655249	NA
AC079753.4	0.709622671	-0.635038411	1.553911528	-0.408670893	0.682781197	0.990886583
AC079753.5	0.147084711	0.881123332	2.539891302	0.346913796	0.728656082	NA
AC079767.4	0.66905959	5.218230592	3.128626506	1.667898223	NA	NA
AC079776.1	0.290954639	0.877910623	2.091166823	0.41981855	0.674618013	NA
AC079776.2	0.631378007	-4.706178106	3.109128383	-1.513664772	0.130110884	0.801344723
AC079776.7	0.635441126	0.961562201	2.526959143	0.380521467	0.703558364	0.992080721
AC079779.4	0.115465545	-1.028560535	4.519910151	-0.227562164	0.819986637	NA
AC079779.5	0.020737049	0	5.777756878	0	1	NA
AC079779.6	0.064766699	0	5.777756878	0	1	NA
AC079779.7	0.02919203	-1.028590284	5.777756878	-0.178025885	0.858702647	NA
AC079780.3	0.022046369	0	5.777756878	0	1	NA
AC079781.8	0.086301799	2.175677135	5.453514489	0.398949547	0.68993038	NA
AC079807.2	7.435875754	-0.000297687	0.585451759	-0.000508474	0.999594296	1
AC079807.3	0.143620243	0.33788051	3.393603938	0.09956392	0.920690539	NA
AC079807.4	0.082448272	1.632916834	4.183587816	0.390314942	0.696303676	NA
AC079809.2	0.187817007	-3.749135148	5.705885825	-0.657064523	0.511139429	NA
AC079922.2	0.141521195	-1.028553336	4.611973432	-0.223018053	0.823521456	NA
AC079922.3	63.60010027	0.150099933	0.419855633	0.357503677	0.720714774	0.992080721
AC079988.3	0.020737049	0	5.777756878	0	1	NA
AC080125.1	0.155214123	-1.858454451	3.879823134	-0.479004941	0.631935114	NA
AC083799.1	37.95635195	-0.594839916	0.369014357	-1.611969574	0.106968561	0.76584763
AC083822.2	0.047723455	0	5.777756878	0	1	NA
AC083843.1	456.1436962	-0.28325968	0.401546249	-0.705422304	0.480547468	0.974968321
AC083843.2	0.899559349	1.179097356	1.254446682	0.939934214	0.347251306	0.941905981
AC083843.3	0.271911988	-0.364448461	1.996158443	-0.182574916	0.855131567	NA
AC083862.6	0.130317563	0.243487722	2.764029953	0.088091564	0.929803901	NA
AC083867.4	0.249453086	-1.028566685	3.444014405	-0.298653421	0.7652045	NA
AC083873.4	0.020606379	-1.028590284	5.777756878	-0.178025885	0.858702647	NA
AC083884.8	6.711192258	-0.337359236	0.519617597	-0.649245211	0.516179893	0.980592784
AC083899.1	0.066574592	-2.259645786	5.748358643	-0.393094086	0.694249992	NA
AC083899.3	0.628664879	-3.060024367	2.499355153	-1.224325548	0.220829443	0.88442309
AC083900.1	0.210070224	-2.385395998	3.159548896	-0.754979928	0.450261026	NA
AC083949.1	0.05367365	3.242382914	5.426036853	0.597560061	0.55013352	NA
AC084018.1	329.5229329	-0.126379368	0.363018363	-0.348134919	0.727738861	0.992080721
AC084082.3	0.306729739	-3.061727265	2.674767283	-1.144670523	0.252345666	NA
AC084117.3	1.002459354	1.332012556	1.320033722	1.009074642	0.312938838	0.929948125
AC084125.4	2.946417521	-0.036249098	0.745781474	-0.048605523	0.961233669	0.999822011
AC084149.1	0.072469386	-1.840300304	5.766441371	-0.319139689	0.749620589	NA
AC084149.2	0.020737049	0	5.777756878	0	1	NA
AC084219.3	7.354249677	0.444019798	0.496877723	0.893619855	0.37152532	0.95008853
AC084219.4	9.66389599	-0.467039927	0.704239629	-0.663183252	0.507213197	0.978463878
AC084809.2	4.487038511	0.290451091	1.187704366	0.244548306	0.806806195	0.994617808
AC084809.3	1.876153497	0.363896818	1.409272312	0.258216112	0.796240124	0.993240107
AC087073.1	0.093629954	-1.800532604	4.427504756	-0.406669829	0.684250502	NA
AC087163.2	2.773023582	0.45820012	0.472438459	0.969862024	0.332115272	0.937231984
AC087163.3	0.068612468	-1.028558551	5.777756878	-0.178020393	0.85870696	NA
AC087294.2	5.800365673	0.515903066	0.513783335	1.00412573	0.315318015	0.930108231
AC087380.14	0.701033667	-0.155323513	1.322500492	-0.117446847	0.906505962	0.998601561
AC087393.1	10.43687975	0.059733041	1.175946518	0.050795713	0.959488307	0.999822011
AC087431.1	0.020873726	-1.028590284	5.777756878	-0.178025885	0.858702647	NA
AC087477.1	0.10007436	0.555269136	4.075759405	0.136236976	0.891633945	NA
AC087491.2	0.240560009	0.886605244	1.985019686	0.446648086	0.65512917	NA
AC087499.10	2.937046454	0	3.81609664	0	1	1
AC087499.4	0.089856244	0.178386116	4.04842581	0.044063081	0.964854121	NA
AC087499.5	4.687211287	-1.028520286	3.756490723	-0.27379817	0.78423973	0.993195275
AC087499.7	0.019443122	0	5.777756878	0	1	NA
AC087501.1	0.136103366	0.587064737	3.170824674	0.185145758	0.853114712	NA
AC087645.1	0.024850378	0	5.777756878	0	1	NA
AC090018.1	0.048929864	0	5.777756878	0	1	NA
AC090044.1	11.65118057	0.329284858	1.799747237	0.182961725	0.854828051	0.996027039
AC090044.2	2.790555328	0.24227647	1.530192591	0.158330704	0.874196215	0.998443344
AC090286.2	0.752279487	0.048086722	1.053935904	0.045625851	0.963608465	0.999822011
AC090286.4	1.732636125	0.830846563	1.335238979	0.622245587	0.533780394	0.980730928
AC090505.1	0.043236681	-1.02857458	5.777756878	-0.178023167	0.858704781	NA
AC090505.5	3.442545597	-4.295669877	2.022166216	-2.12429119	0.033645802	0.539470081
AC090505.6	1.410328725	-1.834007321	1.476552113	-1.24208777	0.214204181	0.878959953
AC090587.2	23.79656322	0.375053865	0.479197722	0.782670383	0.433820699	0.967965081
AC090587.4	2.572363399	0.31343403	0.62089024	0.50481391	0.613689545	0.988300559
AC090587.5	0.870498715	0.210590611	1.104840532	0.190607246	0.848833313	0.995799098
AC090616.2	2.087652525	0.024297985	0.895342398	0.027138205	0.978349503	1
AC090617.1	0.021175407	-1.028590284	5.777756878	-0.178025885	0.858702647	NA
AC090627.1	0.251577614	3.673481821	2.120892909	1.732044935	0.083265562	NA
AC090673.2	0.030839862	-1.028590284	5.777756878	-0.178025885	0.858702647	NA
AC090696.2	0.089141004	-1.69429237	5.77195866	-0.293538549	0.769110539	NA
AC090804.1	0.098377381	-1.789645263	4.390142654	-0.407650822	0.683530047	NA
AC090939.1	0.020873726	-1.028590284	5.777756878	-0.178025885	0.858702647	NA
AC090945.1	17.64123948	-0.176180412	0.544109453	-0.323795904	0.746092558	0.992080721
AC090952.5	0.081225342	-1.028558396	5.777756878	-0.178020366	0.858706981	NA
AC090954.5	0.072525415	-1.800048743	5.767991518	-0.312075484	0.754983158	NA
AC091150.1	0.050323999	1.664150745	5.513869852	0.301811756	0.762795568	NA
AC091153.4	0.033859285	-1.028590284	5.777756878	-0.178025885	0.858702647	NA
AC091167.3	0.289819523	0.149955947	1.960651699	0.076482705	0.939035073	NA
AC091177.1	0.033485317	3.242370212	5.426038211	0.597557571	0.550135182	NA
AC091633.2	0.020737049	0	5.777756878	0	1	NA
AC091633.3	0.579236251	1.563963022	1.615494517	0.968101721	0.332993571	0.937707328
AC091729.7	0.242742507	0.99996899	1.875948382	0.533047178	0.594000923	NA
AC091729.8	0.209649811	-3.105373715	3.154347454	-0.984474209	0.324882406	NA
AC091729.9	107.5556582	-0.78931068	0.502699207	-1.570145065	0.116381366	0.781024677
AC091801.1	0.170388649	0	5.777756878	0	1	NA
AC091813.2	0.041849933	0	5.777756878	0	1	NA
AC091814.2	0.728181249	-1.342319975	2.952090601	-0.454701483	0.649324014	0.989333528
AC091814.3	0.892816056	-0.361713845	2.003157736	-0.180571823	0.856703674	0.99636633
AC091878.1	14.96171458	-0.421458402	1.647468108	-0.255821888	0.798088372	0.993793554
AC092013.1	0.165807337	-0.652206132	3.404734772	-0.191558572	0.848087996	NA
AC092106.1	0.022262129	-1.028590284	5.777756878	-0.178025885	0.858702647	NA
AC092155.4	0.24898894	1.511885689	1.831145424	0.825650257	0.409002517	NA
AC092159.2	3.652454035	-1.06484092	0.715492668	-1.488262518	0.136681676	0.810663133
AC092159.3	0.177028892	-1.028519132	5.777756878	-0.178013571	0.858712318	NA
AC092162.1	0.835452073	0.185286896	1.268503766	0.146067281	0.883868275	0.998601561
AC092162.2	0.082223846	1.514847189	4.194661811	0.361136906	0.717997105	NA
AC092168.2	2.391589315	0.389330183	0.930878686	0.418239443	0.67577206	0.990579573
AC092168.3	0.025231332	0	5.777756878	0	1	NA
AC092171.2	2.728932227	0.055908953	0.782166217	0.071479631	0.943016035	0.998607162
AC092171.4	210.7791588	-0.165900028	0.355138658	-0.467141565	0.640398598	0.989333528
AC092198.1	3.636809285	-3.190303525	1.717864825	-1.85713304	0.063292229	0.665179988
AC092295.4	0.070299032	1.623566017	5.519596822	0.294145763	0.768646523	NA
AC092295.7	29.41387529	-8.89E-05	0.330418303	-0.000269083	0.999785303	1
AC092299.7	0.05463119	-1.932989988	5.762962182	-0.335416046	0.737311265	NA
AC092299.8	2.024822572	0.58796492	1.3080642	0.449492402	0.653076488	0.989333528
AC092301.3	4.835927007	-0.649312553	0.583834805	-1.112151154	0.266073165	0.908781945
AC092338.5	0.856247392	-1.506429254	1.433591261	-1.050808062	0.293346752	0.922641937
AC092415.1	1.157882649	1.160669282	2.079338	0.558191733	0.576713465	0.986654934
AC092421.1	0.020737049	0	5.777756878	0	1	NA
AC092431.2	0.113937642	-1.800167479	3.628389166	-0.496134069	0.619799824	NA
AC092431.3	0.128286445	0.985309547	2.808244698	0.350863138	0.725691027	NA
AC092535.3	0.316956577	-1.028551159	4.001432731	-0.257045721	0.797143479	NA
AC092570.2	0.031275185	-1.028590284	5.777756878	-0.178025885	0.858702647	NA
AC092570.3	0.023238304	-1.028590284	5.777756878	-0.178025885	0.858702647	NA
AC092573.2	0.09203341	-1.02854424	5.777756878	-0.178017916	0.858708905	NA
AC092574.2	0.049629809	-1.02857458	5.777756878	-0.178023167	0.858704781	NA
AC092580.3	0.02919203	-1.028590284	5.777756878	-0.178025885	0.858702647	NA
AC092580.4	0.463286705	7.019361735	5.119897844	1.370996443	0.170376065	NA
AC092594.1	5.431029226	-0.138094983	0.61892351	-0.223121244	0.823441145	0.99493096
AC092597.3	0.273097043	1.00143149	1.635678112	0.612242398	0.540377394	NA
AC092614.2	5.404555893	-0.387082372	0.678504153	-0.57049374	0.568342867	0.985798311
AC092619.1	0.366143742	1.886958455	2.066543041	0.913099034	0.361190458	NA
AC092620.2	0.066481398	-1.758397548	5.769566831	-0.304771155	0.760540452	NA
AC092620.3	0.324260682	0.545348822	1.920023928	0.284032305	0.776385624	NA
AC092625.1	0.181283551	-2.535231335	3.414357484	-0.742520766	0.457771875	NA
AC092628.3	0.022046369	0	5.777756878	0	1	NA
AC092635.1	0.025231332	0	5.777756878	0	1	NA
AC092638.2	0.292975077	-1.028501778	5.777756878	-0.178010567	0.858714677	NA
AC092641.2	1.074902877	-0.406129165	0.988922775	-0.410678341	0.68130841	0.99083072
AC092652.1	2.065403391	0.764491939	1.378557203	0.554559461	0.579196024	0.986654934
AC092653.5	0.488370421	-2.792392971	2.718880607	-1.027037732	0.304402697	NA
AC092661.1	0.200537242	-3.085453632	3.481472491	-0.886249608	0.375483037	NA
AC092662.6	0.047829185	1.664150745	5.513869852	0.301811756	0.762795568	NA
AC092664.1	0.16934077	0.828328956	3.103982682	0.266860044	0.789576921	NA
AC092667.2	9.601773333	-0.909014869	1.003675896	-0.905685663	0.365102253	0.946861787
AC092669.3	0.105541583	-2.095418239	5.755944349	-0.364044214	0.715824993	NA
AC092669.6	0.031275185	-1.028590284	5.777756878	-0.178025885	0.858702647	NA
AC092675.3	0.157053623	-1.778719879	4.754238124	-0.374133527	0.708304976	NA
AC092687.5	0.074071836	-2.388664142	5.742743584	-0.415944767	0.67745042	NA
AC092798.2	0.696375145	0.083254317	1.407549792	0.059148399	0.952833909	0.999554445
AC092811.1	9.756217793	-1.599144128	0.569679078	-2.807096469	0.004999027	0.177065082
AC092835.2	10.72548881	-0.928462913	0.701518416	-1.32350469	0.185667598	0.857271679
AC092839.1	0.587327574	-4.65734515	2.447962364	-1.902539524	0.057100657	0.644421699
AC092839.4	0.0393292	2.423472974	5.513867395	0.43952326	0.660282432	NA
AC092964.2	0.048001796	-1.02857458	5.777756878	-0.178023167	0.858704781	NA
AC093063.2	0.150683927	5.401369791	5.335047978	1.012431343	0.311331858	NA
AC093063.3	0.016742659	2.254784503	5.538717629	0.407095045	0.683938182	NA
AC093106.4	0.019443122	0	5.777756878	0	1	NA
AC093106.7	0.075331411	0	5.777756878	0	1	NA
AC093107.7	0.495995485	0.330893125	1.587394899	0.208450415	0.834877296	NA
AC093110.3	7.964293542	-0.10174331	0.724668717	-0.140399755	0.888344151	0.998601561
AC093157.1	12.95008037	0.408283678	0.349978641	1.166595985	0.243373565	0.897771532
AC093159.1	0.367921128	0.27289994	1.634888931	0.166922618	0.867430937	NA
AC093162.5	0.810413469	0.747958117	1.180336376	0.633682171	0.526288263	0.980592784
AC093166.1	0.046160971	-1.02857458	5.777756878	-0.178023167	0.858704781	NA
AC093166.3	0.046406739	-1.02857458	5.777756878	-0.178023167	0.858704781	NA
AC093323.1	0.097457291	-1.853063014	4.421717727	-0.41908216	0.675156089	NA
AC093323.3	272.961411	-0.261032248	0.556706492	-0.468886661	0.639150651	0.989333528
AC093326.3	0.535367369	-1.028552363	3.649606788	-0.281825529	0.778077295	NA
AC093375.1	3.123480738	-3.191895145	2.679940662	-1.191032022	0.233641014	0.888612305
AC093382.1	1.156688543	0.027640028	1.106527066	0.02497908	0.98007165	1
AC093388.3	4.115218314	-0.628443533	0.63991432	-0.982074495	0.326063149	0.933647552
AC093390.1	0.10273576	0	5.777756878	0	1	NA
AC093391.2	22.95315168	0.162028321	0.743364008	0.217966325	0.82745535	0.995295519
AC093415.2	55.92404832	0.328772894	0.42663321	0.770621898	0.440931078	0.970058052
AC093484.4	2.349183148	0.410858043	1.404474445	0.292535079	0.769877543	0.993195275
AC093495.4	3.055755225	1.052423906	0.490316074	2.146419345	0.031839537	0.530296111
AC093510.1	0.384121633	-3.136718392	2.492346303	-1.258540351	0.208196404	NA
AC093585.6	0.191818035	-2.575674932	4.88074474	-0.527721704	0.597692507	NA
AC093590.1	3.610060729	0.246545178	1.818400675	0.135583527	0.892150528	0.998601561
AC093609.1	0.528768624	2.067297875	1.39071798	1.486496835	0.137147753	NA
AC093616.4	2.951506721	-0.425579399	1.162299341	-0.366153007	0.714250906	0.992080721
AC093620.5	5.718729819	-0.567471357	0.715633131	-0.792964065	0.42779876	0.966280619
AC093627.10	23.13727662	0.809883219	0.842042852	0.961807604	0.336146258	0.939345613
AC093627.12	0.15722162	-1.028567185	3.761979492	-0.273411162	0.784537173	NA
AC093627.7	0.077659879	2.254820374	5.538710308	0.40710206	0.683933031	NA
AC093627.8	0.36940684	-1.675305862	4.003680329	-0.418441465	0.675624375	NA
AC093627.9	7.14652265	0.517979432	0.678460396	0.763463033	0.445187301	0.970058052
AC093642.3	14.75602247	-0.782959684	0.965171183	-0.811213283	0.417243199	0.964655537
AC093642.4	0.087952395	-1.028567465	4.457784692	-0.230735115	0.817520591	NA
AC093642.5	44.30476371	0.239453819	0.367694718	0.651229966	0.514898049	0.980171694
AC093668.2	0.345841962	0.498743329	1.669350011	0.298764984	0.76511937	NA
AC093673.5	27.99997957	-0.354488934	0.55502341	-0.63869186	0.523023409	0.980592784
AC093677.1	2.292848567	0.803096956	0.557843135	1.439646572	0.149967416	0.824362498
AC093690.1	3.526827024	0.206656675	0.747444365	0.276484358	0.782176072	0.993195275
AC093698.1	0.209675298	-1.028560004	3.89674248	-0.263953805	0.791815515	NA
AC093698.2	0.020737049	0	5.777756878	0	1	NA
AC093698.4	0.041439238	0	5.777756878	0	1	NA
AC093702.1	0.059450857	0	5.777756878	0	1	NA
AC093724.2	9.898646762	-0.251992976	0.779088312	-0.323445971	0.746357519	0.992080721
AC093732.1	0.105319069	0.960050233	3.267892443	0.29378269	0.768923963	NA
AC093787.1	2.385410473	-1.367698825	1.139465178	-1.200298922	0.230023268	0.886577239
AC093802.1	0.260330297	-3.409438319	3.753100264	-0.908432517	0.363649752	NA
AC093818.1	18.18644677	0.872195951	0.524379051	1.663292897	0.09625382	0.744473805
AC093822.1	0.022046369	0	5.777756878	0	1	NA
AC093838.4	601.1171573	-0.262201848	0.310729845	-0.843825761	0.398766778	0.959076983
AC093843.1	0.10144735	2.38290515	5.519591118	0.431717694	0.665946606	NA
AC093850.2	0.271368535	6.112525152	2.621229274	2.331930752	0.019704334	NA
AC093899.3	0.04235764	-1.711581089	5.77130581	-0.296567388	0.766796812	NA
AC093901.1	1.004101602	-0.575114731	1.530523446	-0.375763424	0.707092781	0.992080721
AC093911.1	0.023898841	0	5.777756878	0	1	NA
AC094019.4	1.374660508	0.0186636	1.075455331	0.017354137	0.986154097	1
AC095067.1	17.76285671	1.039785857	2.367332682	0.439222533	NA	NA
AC096558.1	1.588413101	-1.006218991	3.658875507	-0.275007715	0.783310311	0.993195275
AC096559.1	21.02027178	0.562500305	0.902085054	0.623555731	0.532919391	0.980730928
AC096574.4	0.607167772	1.062263531	1.154082919	0.920439522	0.357343123	0.944087489
AC096574.5	4.886901791	0.101987915	0.942123909	0.108253186	0.913794856	0.998601561
AC096579.13	0.071101702	3.063497493	5.387430043	0.568638009	0.569601825	NA
AC096579.7	37.04105809	12.85821728	1.994902595	6.445536398	NA	NA
AC096582.1	0.039631455	0	5.777756878	0	1	NA
AC096582.7	0.110567149	2.439428158	3.195379785	0.763423543	0.445210844	NA
AC096649.2	1.046071923	-1.313453519	1.364773109	-0.96239698	0.33585023	0.938742742
AC096664.2	0.023238304	-1.028590284	5.777756878	-0.178025885	0.858702647	NA
AC096669.1	0.246035615	-1.028556638	3.943221507	-0.260841709	0.794214578	NA
AC096669.2	0.131666904	1.509944605	4.44404304	0.339768223	0.73403108	NA
AC096669.3	0.41391478	-3.534024717	2.902603713	-1.21753607	0.223400321	NA
AC096670.3	1.350429014	-0.271423818	1.129032713	-0.240403856	0.810017189	0.994617808
AC096677.1	31.42848799	-1.160203236	0.559683852	-2.072961784	0.038175836	0.563654362
AC096772.6	31.75842699	0.430175466	0.309740028	1.388827489	0.164885214	0.840565914
AC096921.2	0.04450522	-1.02857458	5.777756878	-0.178023167	0.858704781	NA
AC097359.1	1.903307745	-1.530291722	1.04357851	-1.466388688	0.142542426	0.81453763
AC097359.2	0.148848516	4.91294522	4.922115538	0.998136915	0.318212972	NA
AC097374.2	8.562221333	5.232397769	1.385977162	3.775240973	NA	NA
AC097374.3	0.093453909	-1.028567789	4.420989262	-0.232655573	0.81602887	NA
AC097374.4	0.018468367	2.382861331	5.519599346	0.431709112	0.665952844	NA
AC097381.1	0.698295577	-2.013561898	1.89817389	-1.060788955	0.288785823	0.921529432
AC097382.5	1.60250559	-0.599902563	1.374443057	-0.436469565	0.662496077	0.989449264
AC097461.4	2.086203767	-0.169880038	0.931808839	-0.182312113	0.855337794	0.996027039
AC097467.2	0.201300579	-3.538933724	3.814112838	-0.927852393	0.353484142	NA
AC097468.4	0.020003868	0	5.777756878	0	1	NA
AC097468.7	0.091384561	-1.75104808	4.437963096	-0.394561208	0.693166747	NA
AC097495.2	0.020737049	0	5.777756878	0	1	NA
AC097499.1	0.040180171	0	5.777756878	0	1	NA
AC097500.2	5.748661758	0.73674583	0.462450891	1.593133117	0.111130332	0.77367858
AC097523.1	0.066288221	-1.028558914	5.777756878	-0.178020456	0.858706911	NA
AC097523.2	0.167804289	-1.732856098	3.924379414	-0.441561815	0.658806321	NA
AC097523.3	0.150874618	-1.028567581	3.769149923	-0.27289113	0.784936905	NA
AC097533.1	0.020868556	-1.028590284	5.777756878	-0.178025885	0.858702647	NA
AC097635.4	0.319845998	-1.028571833	3.021819739	-0.340381599	0.733569175	NA
AC097639.8	0.537408225	1.625261385	1.650619302	0.984637331	0.324802246	NA
AC097658.1	4.723425873	-0.306225192	0.543250405	-0.563690682	0.57296466	0.986610404
AC097662.2	15.36045762	0.131046144	0.515039716	0.25443891	0.799156494	0.994384901
AC097711.1	0.066913257	-1.028559263	5.777756878	-0.178020516	0.858706863	NA
AC097721.1	0.205560379	-0.366659596	2.324448555	-0.157740465	0.874661313	NA
AC097721.2	3.964052087	-0.039521103	0.508477335	-0.077724414	0.938047273	0.998601561
AC097724.3	3.907858883	0.75899599	0.614085818	1.23597707	0.216467087	0.882104713
AC098614.2	15.26634227	0.0260013	0.769515092	0.0337892	0.973045248	1
AC098617.1	0.039980962	1.495475732	5.538717629	0.270003967	0.787157202	NA
AC098817.3	0.038886245	0	5.777756878	0	1	NA
AC098817.5	0.018932072	0	5.777756878	0	1	NA
AC098820.2	0.018468367	2.382861331	5.519599346	0.431709112	0.665952844	NA
AC098820.3	5.522243589	0.842965628	0.514205862	1.639354371	0.101139479	0.751523854
AC098820.4	1.393614288	1.019593922	0.85012588	1.199344645	0.230393962	0.887402985
AC098823.3	0.146072441	-1.925525845	3.801572775	-0.50650769	0.612500293	NA
AC098824.6	0.42764551	1.457782063	1.399687492	1.041505387	0.297641054	NA
AC098826.5	0.022560328	0	5.777756878	0	1	NA
AC098828.2	0.039785863	2.423472974	5.513867395	0.43952326	0.660282432	NA
AC098828.3	0.445787665	0	5.777756878	0	1	NA
AC098831.4	0.174707546	0.42303178	2.298698004	0.184031038	0.853989106	NA
AC098872.3	0.143103397	-3.328117756	5.713885209	-0.582461431	0.560255913	NA
AC098973.1	0.817012733	0.69888777	2.518687594	0.277480928	0.781410849	0.993195275
AC098973.2	1.679489544	-0.980087292	4.060426014	-0.241375483	0.809264112	0.994617808
AC099048.1	0.548104305	0.301654262	1.294006473	0.233116502	0.815670941	NA
AC099342.1	0.201711944	0	4.457741367	0	1	NA
AC099344.2	0.333108701	-1.028498954	5.777756878	-0.178010078	0.858715061	NA
AC099522.2	0.044854245	0	5.777756878	0	1	NA
AC099535.4	0.099512215	-1.02856836	4.376390511	-0.235026641	0.814188056	NA
AC099552.4	0.043692132	0	5.777756878	0	1	NA
AC099668.5	0.32109058	-3.838588072	2.750656484	-1.395517068	0.162859972	NA
AC099684.1	1.29491273	-1.038603055	2.694846387	-0.385403435	0.699938538	0.992080721
AC099754.1	0.045643541	-1.02857458	5.777756878	-0.178023167	0.858704781	NA
AC099850.1	28.40698833	0.351059368	0.458705021	0.765327066	0.444076811	0.970058052
AC100802.3	0.065048762	-1.747227505	5.769977126	-0.302813593	0.762031924	NA
AC100830.3	1.358901151	-1.477629152	1.114665598	-1.325625509	0.184963772	0.857152765
AC100830.5	0.472429498	-1.589002057	1.722784622	-0.92234516	0.356348565	NA
AC102953.4	0.581261429	0.707695572	1.239793222	0.570817423	0.568123411	0.985753346
AC102953.6	0.020188333	0	5.777756878	0	1	NA
AC103563.2	1.986632302	6.541313141	3.845998016	1.700810326	NA	NA
AC103563.3	1.173730219	0.801405884	3.879297742	0.206585299	0.836333742	0.995799098
AC103563.9	0.188818663	-0.137734166	3.069181275	-0.044876517	0.964205734	NA
AC103564.6	1.100244996	0.547719136	1.980595745	0.27654262	0.78213133	0.993195275
AC103564.7	0.158588557	-3.464060586	5.711045204	-0.606554573	0.544146555	NA
AC103801.1	0.068339942	-2.292620658	5.746876221	-0.398933363	0.689942305	NA
AC103828.1	0.171352309	1.321139159	2.912180503	0.453659778	0.650073721	NA
AC103965.1	269.9015472	-0.423074558	0.433986778	-0.97485587	0.329631759	0.934831038
AC104057.1	3.193392263	0.644591862	1.263487929	0.510168595	0.609933352	0.988206794
AC104058.1	0.085056987	0.443368266	5.483548286	0.080854265	0.935557852	NA
AC104076.3	0.06778675	-2.282364637	5.747333728	-0.397117123	0.691281093	NA
AC104088.1	0.072509033	0	5.777756878	0	1	NA
AC104131.1	0.458244798	2.935056019	5.453505251	0.53819624	0.590441576	NA
AC104134.2	0.660199471	0.891032463	1.640970216	0.542991247	0.587135829	0.986654934
AC104135.2	3.653264392	0.223080128	1.057321083	0.210986172	0.832898062	0.995799098
AC104135.3	125.5472576	-0.023485716	0.605956377	-0.038758096	0.969083254	0.999966647
AC104135.4	67.65241495	0.099801405	0.679864726	0.146795975	0.883293062	0.998601561
AC104306.1	0.022037105	-1.028590284	5.777756878	-0.178025885	0.858702647	NA
AC104389.28	13.20415621	-6.685647765	2.80018873	-2.387570414	0.016960153	0.382639496
AC104389.31	0.107017646	-1.729883411	4.591931885	-0.376722359	0.706379945	NA
AC104395.1	0.062550369	-2.095450327	5.755944732	-0.364049765	0.715820848	NA
AC104395.2	0.082719688	-1.698389858	5.771802994	-0.29425638	0.768562001	NA
AC104472.1	0.045382755	-1.02857458	5.777756878	-0.178023167	0.858704781	NA
AC104532.2	0.85658746	0.627941086	1.047561866	0.599431028	0.548885491	0.982648085
AC104532.3	0.038779764	1.495475732	5.538717629	0.270003967	0.787157202	NA
AC104532.4	0.232281282	2.486098814	1.937862856	1.282907511	0.199524481	NA
AC104534.2	1.887148946	-0.300604441	0.781223913	-0.384786533	0.700395577	0.992080721
AC104534.3	0.047137145	-1.02857458	5.777756878	-0.178023167	0.858704781	NA
AC104600.1	1.580067897	-1.717409855	1.455205147	-1.180184016	0.237927035	0.890931768
AC104634.2	0.040925382	0	5.777756878	0	1	NA
AC104634.3	0.675105441	-0.691169484	1.695653823	-0.407612376	0.683558277	0.991276077
AC104651.1	1.195622764	-0.812964634	1.072286388	-0.758159987	0.448355212	0.970058052
AC104651.2	0.111882091	-2.205848776	4.5049742	-0.489647372	0.624383449	NA
AC104651.3	0.0510425	-1.84031492	5.766441571	-0.319142212	0.749618675	NA
AC104653.1	0.907947092	0.212736886	0.923794209	0.230286014	0.817869528	0.99493096
AC104654.1	0.305175382	0	3.10741176	0	1	NA
AC104654.2	4.722853224	0.148675224	1.116150608	0.13320355	0.894032403	0.998601561
AC104655.2	0.513764362	1.662913234	1.469976606	1.131251495	0.257949253	NA
AC104655.3	51.17145432	1.306743523	1.718938415	0.760203805	0.447132771	0.970058052
AC104667.3	14.46548636	-0.005210134	0.684567395	-0.007610841	0.993927486	1
AC104695.3	0.215389714	2.3697655	2.346438663	1.009941379	0.312523376	NA
AC104699.1	0.058924476	2.483061441	5.426038211	0.457619601	0.647225759	NA
AC104777.1	0.092519586	-2.676504985	5.731863406	-0.466951983	0.640534232	NA
AC104777.2	0.626283403	-1.028512228	4.866954123	-0.211325647	0.832633172	0.995799098
AC104777.3	0.131076395	0	5.777756878	0	1	NA
AC104777.4	0.022816795	-1.028590284	5.777756878	-0.178025885	0.858702647	NA
AC104782.3	0.148150666	-1.028568123	3.755748266	-0.273865033	0.784188344	NA
AC104794.4	0.020969845	-1.028590284	5.777756878	-0.178025885	0.858702647	NA
AC104801.1	0.726348328	-1.80289676	1.904235117	-0.946782645	0.343749547	0.941905981
AC104809.2	0.403169187	2.143041352	2.531247324	0.846634516	0.397198869	NA
AC104809.3	0.617828008	3.246528064	2.351421314	1.380666257	0.167381601	0.842626666
AC104809.4	0.257257574	2.974244073	3.479875107	0.854698511	0.392718075	NA
AC104820.2	0.245296932	4.37047198	3.123369974	1.39928091	0.161728762	NA
AC104978.1	0.022262129	-1.028590284	5.777756878	-0.178025885	0.858702647	NA
AC104984.4	0.169358745	-0.693964754	3.172371097	-0.218752704	0.826842692	NA
AC104986.1	0.020188333	0	5.777756878	0	1	NA
AC105020.1	45.21778882	0.283434054	0.593036551	0.477936905	0.632695113	0.989333528
AC105053.3	0.939476555	0.729442951	1.466459433	0.49741775	0.618894491	0.988894873
AC105053.4	18.29189369	0.990198928	0.718978099	1.377231003	0.168440839	0.843430533
AC105206.1	0.394647551	-0.273473918	1.984544296	-0.137801871	0.890397005	NA
AC105339.1	0.770118024	2.75792591	2.398859503	1.149682133	0.250274816	0.9006504
AC105342.1	0.023898841	0	5.777756878	0	1	NA
AC105344.2	3.103162146	-1.197619961	1.135455592	-1.054748392	0.291540413	0.922641937
AC105393.2	0.019443122	0	5.777756878	0	1	NA
AC105398.3	0.020003868	0	5.777756878	0	1	NA
AC105399.2	0.089715893	-1.028569949	4.373216524	-0.235197581	0.814055383	NA
AC105402.2	0.030839862	-1.028590284	5.777756878	-0.178025885	0.858702647	NA
AC105402.3	0.021097737	0	5.777756878	0	1	NA
AC105402.4	0.171744705	1.763964178	2.60037334	0.678350355	0.497549578	NA
AC105760.2	18.01380877	0.556203678	0.378201076	1.470655991	0.141384173	0.814297689
AC105760.3	0.166787244	0.437909662	2.282633781	0.191844029	0.847864381	NA
AC105921.5	0.020868556	-1.028590284	5.777756878	-0.178025885	0.858702647	NA
AC106706.1	3.072565621	-6.690439341	3.008744549	-2.223664798	0.026171005	0.480888226
AC106786.1	0.745286232	0.707874948	3.033689051	0.233338004	0.81549895	0.99493096
AC106801.1	0.084720827	2.38289914	5.519592255	0.431716516	0.665947462	NA
AC106827.1	0.022262129	-1.028590284	5.777756878	-0.178025885	0.858702647	NA
AC106869.2	0.026391505	0	5.777756878	0	1	NA
AC106870.1	0.020969845	-1.028590284	5.777756878	-0.178025885	0.858702647	NA
AC106875.1	0.075502948	-1.028556405	5.777756878	-0.178020022	0.858707252	NA
AC106900.6	0.107067926	-2.248215414	3.583720869	-0.627341106	0.530435664	NA
AC107021.1	2.491146789	-0.651783758	0.826887284	-0.788237733	0.430557662	0.967145654
AC107057.1	0.880656555	-5.106099777	2.883956588	-1.770518946	0.076640731	0.704285372
AC107079.1	0.322350757	-0.688886357	2.078771799	-0.331391044	0.740349129	NA
AC107081.5	3.321611524	0.011537477	0.696833863	0.016556998	0.986790031	1
AC107083.1	0.138574559	1.687066286	2.764165025	0.610334865	0.541640006	NA
AC107218.3	0.048183167	-1.02857458	5.777756878	-0.178023167	0.858704781	NA
AC107983.4	0.044299235	-1.751821152	5.76980879	-0.30361858	0.761418495	NA
AC108004.2	0.208921184	2.254849475	5.538704293	0.407107756	0.683928847	NA
AC108004.3	0.106395317	2.439630471	3.180613383	0.767031443	0.443062821	NA
AC108039.1	0.040193962	2.423472974	5.513867395	0.43952326	0.660282432	NA
AC108039.3	0.021145148	0	5.777756878	0	1	NA
AC108142.1	39.86328279	-1.057810814	1.539763469	-0.686995655	0.492085466	0.975055547
AC108448.2	0.376753294	-0.058583978	1.879284907	-0.031173548	0.975131135	NA
AC108463.1	2.332138785	0.027895019	0.958776315	0.029094397	0.976789304	1
AC108463.2	1.868773503	-0.771728226	1.00777045	-0.765777788	0.443808533	0.970058052
AC108488.3	116.3683895	-0.003077402	0.361434128	-0.008514421	0.993206557	1
AC108488.4	45.61063018	-0.16457177	0.511058094	-0.322021649	0.747436294	0.992080721
AC108676.1	6.420769641	3.79338001	1.331715928	2.84849038	NA	NA
AC108868.5	0.368884564	2.369125337	3.422464126	0.692227953	0.488794187	NA
AC108868.6	0.631557448	0.087661984	3.55394451	0.024666109	0.980321288	1
AC108938.2	0.695720449	-0.107118393	1.502317869	-0.071302083	0.943157338	0.998607162
AC109333.10	1.666803046	0.266794159	1.052997735	0.253366319	0.799985153	0.994424893
AC109631.1	0.317677272	-2.772460106	2.595526437	-1.068168703	0.28544442	NA
AC109642.1	0.096873825	-1.828473287	4.406289641	-0.414968928	0.67816465	NA
AC109826.1	4.616055828	-0.328042214	1.1640053	-0.281821925	0.778080059	0.993195275
AC109828.1	5.403401602	-0.695776689	0.547241318	-1.271425724	0.203577236	0.868908296
AC109829.1	0.511502756	2.077101815	1.32407429	1.568719996	0.116713197	NA
AC110056.1	0.019443122	0	5.777756878	0	1	NA
AC110299.5	2.767258976	0.734244412	0.924038664	0.794603561	0.426844147	0.966092201
AC110619.1	0.559025688	-2.151421875	2.108952349	-1.020137736	0.307663142	NA
AC110619.2	0.8987975	-0.109125775	1.045953202	-0.104331412	0.916906351	0.998601561
AC110769.3	0.137709843	3.626989628	2.136865504	1.697341092	0.089632193	NA
AC110771.1	9.991414996	-0.682693887	0.775664008	-0.880141246	0.378782797	0.953439928
AC110781.3	11.53494112	-3.045842915	1.238432127	-2.459434674	0.013915602	0.342483516
AC110926.4	0.327755277	-0.210284552	1.697698843	-0.123864461	0.901422592	NA
AC111155.1	0.08787961	0	5.777756878	0	1	NA
AC111186.1	0.493932746	-1.38194827	1.727039514	-0.800183353	0.423604573	NA
AC111200.8	0.020873726	-1.028590284	5.777756878	-0.178025885	0.858702647	NA
AC112198.1	1.987524817	-2.762974476	2.894773428	-0.954470028	0.339845774	0.941614659
AC112211.3	0.022262129	-1.028590284	5.777756878	-0.178025885	0.858702647	NA
AC112229.1	0.164904188	0.956359276	3.719260266	0.257136959	0.797073047	NA
AC112229.4	0.232894897	2.172579198	2.824825532	0.769102082	0.441832712	NA
AC112229.7	27.10236351	0.383226267	1.173154532	0.326663075	0.743922731	0.992080721
AC112518.3	0.052323776	-1.816295948	5.767361953	-0.314926645	0.752817351	NA
AC112715.2	0.159126027	1.284800265	2.805916585	0.457889686	0.647031697	NA
AC112721.1	0.743292602	-2.428387525	3.029676959	-0.801533483	0.422822868	0.96571587
AC112721.2	3.174942292	2.537064662	2.533572087	1.001378518	0.316643846	0.930108231
AC113189.5	82.54311435	-0.222712068	0.545872422	-0.407992892	0.683278893	0.991059384
AC113331.9	0.135169964	0	5.777756878	0	1	NA
AC113607.1	0.151813444	0	5.777756878	0	1	NA
AC113607.2	0.216330844	-2.281119438	3.197372113	-0.713435708	0.475576183	NA
AC113607.3	0.020737049	0	5.777756878	0	1	NA
AC113617.1	0.042548255	0	5.777756878	0	1	NA
AC114494.1	1.253220751	-0.01357788	1.178987482	-0.01151656	0.990811318	1
AC114730.11	7.368175741	-0.2991767	0.481236609	-0.621683168	0.534150221	0.980730928
AC114730.2	0.252358226	3.350630695	2.515389307	1.332052532	0.182842927	NA
AC114730.3	0.850091616	-0.911083916	2.431991831	-0.374624579	0.707939691	0.992080721
AC114730.5	0.176235055	0	4.462515088	0	1	NA
AC114730.8	0.359973033	0.331198029	2.346745828	0.141130763	0.887766642	NA
AC114752.2	0.043746043	-1.74047823	5.770227114	-0.301630802	0.762933525	NA
AC114755.3	0.072813852	1.495489195	5.538714882	0.270006532	0.787155229	NA
AC114763.1	0.158743759	-2.382935681	2.986237799	-0.797972513	0.424886441	NA
AC114765.1	0.082538598	0	5.777756878	0	1	NA
AC114776.1	0.724838345	0.055436008	1.280941273	0.043277556	0.965480282	0.999822011
AC114788.2	0.084057213	0	5.777756878	0	1	NA
AC114803.3	1.318161044	-0.713665187	1.998450361	-0.357109289	0.721009991	0.992080721
AC114808.2	0.020974552	0	5.777756878	0	1	NA
AC114812.10	0.062550369	-2.095450327	5.755944732	-0.364049765	0.715820848	NA
AC114812.5	0.042999178	-1.02857458	5.777756878	-0.178023167	0.858704781	NA
AC114814.2	0.021846066	0	5.777756878	0	1	NA
AC114814.3	0.026391505	0	5.777756878	0	1	NA
AC114814.4	0.019048814	2.423459516	5.513869852	0.439520624	0.660284342	NA
AC115115.3	0.282647657	1.253965014	1.801187302	0.696188016	0.486311092	NA
AC115283.1	0.070976761	2.175677135	5.453514489	0.398949547	0.68993038	NA
AC115522.3	0.360300161	4.154515446	2.317945055	1.792326974	0.073080605	NA
AC115617.2	0.734066408	2.05376908	1.003844574	2.045903454	0.04076587	0.57669033
AC115618.1	10.0656001	-0.025934304	0.506849693	-0.051167643	0.959191935	0.999822011
AC116035.1	0.036936735	3.376722058	5.415706286	0.62350539	0.532952462	NA
AC116050.1	0.123038274	-2.839279834	3.494222861	-0.812564037	0.416468058	NA
AC116366.5	0.346180229	0.875501782	2.475376054	0.353684355	0.723575449	NA
AC116366.6	17.55197674	1.451528427	0.650827668	2.230280762	0.02572881	0.478253165
AC116407.2	2.513162216	-1.552000418	0.84936175	-1.827254898	0.067661453	0.679929273
AC116609.2	0.045439484	0	5.777756878	0	1	NA
AC116614.1	0.120134399	0	5.777756878	0	1	NA
AC117395.1	42.68671965	0.126203491	0.287798876	0.4385128	0.661014593	0.989449264
AC118138.2	0.020873726	-1.028590284	5.777756878	-0.178025885	0.858702647	NA
AC118278.1	0.024850378	0	5.777756878	0	1	NA
AC118754.4	0.047502944	0	5.777756878	0	1	NA
AC119403.1	0.160423667	1.684248082	2.922648622	0.576274572	0.564429608	NA
AC122129.1	4.977902902	0.532950897	0.816791572	0.652493139	0.514083097	0.979856784
AC122136.2	0.027977582	2.934972437	5.453516236	0.538179829	0.590452904	NA
AC123768.3	0.575180846	1.664089489	1.450307045	1.147404955	0.251214294	0.901100912
AC123768.4	4.786313005	0.568624634	0.565825833	1.004946402	0.314922659	0.930108231
AC124789.1	13.62670768	1.052133351	1.865878753	0.563880879	NA	NA
AC124861.1	0.041017435	0	5.777756878	0	1	NA
AC124890.1	2.056727234	-0.439486757	0.800115941	-0.549278841	0.582814106	0.986654934
AC124914.3	2.881896275	-0.243512076	0.571209755	-0.426309379	0.669882424	0.99014129
AC124944.3	0.681288766	0.44025058	1.338651987	0.328876052	0.742249376	0.992080721
AC124944.5	0.054369087	2.934985906	5.453514489	0.538182471	0.59045108	NA
AC124997.1	0.150486178	1.406065309	2.409102654	0.583646906	0.559457896	NA
AC125232.1	111.0327849	-0.137618277	0.272121639	-0.505723387	0.613050848	0.988206794
AC125238.2	0.020003868	0	5.777756878	0	1	NA
AC126365.1	2.466775273	-1.028532077	3.67064632	-0.280204625	0.779320518	0.993195275
AC126614.1	0.061297821	0	5.777756878	0	1	NA
AC127496.1	24.69115146	0.530296466	0.571749169	0.927498448	0.353667797	0.942894711
AC127904.2	4.253365888	-0.602113468	0.603798003	-0.997210101	0.318662539	0.930108231
AC128677.3	0.023238304	-1.028590284	5.777756878	-0.178025885	0.858702647	NA
AC128709.2	0.098486305	-1.028568535	4.375479969	-0.23507559	0.814150064	NA
AC128709.3	0.025439159	-1.028590284	5.777756878	-0.178025885	0.858702647	NA
AC128709.4	0.329313509	-3.274192715	2.988643012	-1.095544935	0.273277971	NA
AC129492.6	1.104857532	0.81632201	1.746378754	0.46743698	0.64018727	0.989333528
AC129778.2	1.145085389	-4.548653344	2.633659589	-1.727122732	0.084145624	0.719494545
AC129929.5	3.553262574	-0.494429959	0.676327443	-0.731051155	0.464747907	0.972585025
AC130469.2	0.022046369	0	5.777756878	0	1	NA
AC130689.5	0.018468367	2.382861331	5.519599346	0.431709112	0.665952844	NA
AC130709.1	0.153833344	0	3.585017298	0	1	NA
AC130710.1	0.898366822	-1.714144229	2.393977975	-0.716023392	0.473976905	0.9741883
AC131025.8	0.601207704	1.202761985	1.852919567	0.649117213	0.516262617	0.980592784
AC131056.3	0.075128792	-1.866972498	5.76543518	-0.323821609	0.746073095	NA
AC131097.3	5.595076584	-1.287944165	0.983586096	-1.30943714	0.190386318	0.859811654
AC131097.4	0.142669813	-2.76561116	3.144837829	-0.879412965	0.379177405	NA
AC131180.3	1.890676144	3.05934451	2.383816518	1.283380867	NA	NA
AC131180.4	12.44795247	2.232599068	2.080108016	1.073309199	0.283132409	0.918529008
AC131571.2	0.168955152	0.256538488	3.660925623	0.070074761	0.944134155	NA
AC131971.1	5.866848832	-0.579562391	0.671194225	-0.863479407	0.387873937	0.956049767
AC132008.1	0.212745885	0.352685414	2.450508834	0.143923339	0.885561006	NA
AC132186.1	0.325559605	0.968260231	2.103312621	0.460350127	0.645264927	NA
AC132192.1	6.292110173	0.862197666	0.566663738	1.521533158	0.128126097	0.798772034
AC132216.1	0.023898841	0	5.777756878	0	1	NA
AC132515.1	0.214345796	-3.367509451	2.673567726	-1.259556441	0.207829417	NA
AC132872.1	25.99089431	0.308777231	0.349185079	0.88427957	0.376545314	0.952145082
AC132872.2	11.92974507	0.476873569	0.459609075	1.037563431	0.299473351	0.925019567
AC133528.2	42.13544808	-0.16511734	0.359439349	-0.45937469	0.64596512	0.989333528
AC133644.3	0.047285225	-1.02857458	5.777756878	-0.178023167	0.858704781	NA
AC133680.1	0.386258688	-3.70222949	2.880328105	-1.285349917	0.198670034	NA
AC133785.1	1.624730921	-4.558324834	2.783548165	-1.637595099	0.101506186	0.752574716
AC135048.1	2.665147676	0.187305843	0.773254127	0.242230642	0.808601453	0.994617808
AC135048.13	3.313089878	0.266605372	0.634618835	0.420103151	0.674410101	0.990579573
AC135050.5	0.91877083	0.093262467	0.984499289	0.094730862	0.924528604	0.998601561
AC135178.1	17.72330738	0.194470132	0.479201567	0.405821152	0.684874016	0.991513097
AC135178.7	0.018468367	2.382861331	5.519599346	0.431709112	0.665952844	NA
AC135776.1	0.027981913	-1.028590284	5.777756878	-0.178025885	0.858702647	NA
AC135983.2	0.027314611	0	5.777756878	0	1	NA
AC135999.2	0.022262129	-1.028590284	5.777756878	-0.178025885	0.858702647	NA
AC136289.1	0.756565648	0.441292279	1.079328081	0.408858332	0.682643629	0.990886583
AC136604.1	0.083615393	-2.01923028	5.759345007	-0.350600681	0.725887946	NA
AC137723.5	0.256761101	-2.385551434	3.015152796	-0.791187577	0.42883454	NA
AC137932.1	24.44905644	-0.349313788	0.384842267	-0.907680414	0.364047095	0.946861787
AC137932.5	2.441538114	-0.981909055	0.686438376	-1.43044021	0.152590715	0.82711666
AC137932.6	11.83142873	0.310602992	0.899836744	0.345177049	0.729961272	0.992080721
AC137934.1	1.390363043	1.155663226	0.694258337	1.66460115	0.095992356	0.744473805
AC138035.2	0.159118091	-2.538896372	5.736796358	-0.442563447	0.658081529	NA
AC138430.4	0.025231332	0	5.777756878	0	1	NA
AC138655.1	0.110217816	2.578812488	3.561540198	0.724072268	0.469021369	NA
AC138655.4	0.116386375	2.349919815	3.907638067	0.60136578	0.547596385	NA
AC138655.6	1.234549121	-0.057880511	0.924587078	-0.062601471	0.950083858	0.999262465
AC138744.2	0.326350108	0.342611825	2.290948016	0.14955024	0.881119469	NA
AC138783.12	0.023151418	-1.028590284	5.777756878	-0.178025885	0.858702647	NA
AC138969.4	670.0620428	-0.223985306	0.287695715	-0.778549328	0.436245238	0.969932857
AC139099.3	22.88804053	0.435365016	0.447618139	0.972625946	0.330739243	0.936207051
AC139099.4	0.05569024	-1.02857458	5.777756878	-0.178023167	0.858704781	NA
AC139099.5	0.754639326	-5.069492779	2.930181103	-1.730095377	0.083613236	0.717730172
[truncated: 34,870 more rows]

## Sheet: Primary_VS_CDX
Gene Name	baseMean	log2FoldChange	lfcSE	stat	pvalue	padj
C1QA	189.2684367	15.82471125	1.63689814	9.667499078	4.14E-22	8.95E-18
AKAP6	1357.752891	5.02777251	0.552259864	9.103997666	8.71E-20	9.40E-16
ITGB2	94.22274278	7.905964583	0.877573571	9.008890932	2.08E-19	1.50E-15
C1QC	140.0209751	13.95924496	1.607788252	8.682265803	3.88E-18	2.09E-14
TYROBP	49.60778863	13.89066378	1.630494543	8.519294861	1.61E-17	6.93E-14
MPEG1	35.37505832	12.67200521	1.578471976	8.028020395	9.91E-16	3.56E-12
C1QB	185.5337177	15.79319951	1.974370013	7.999108276	1.25E-15	3.86E-12
DLK1	88.75599176	-24.5781783	3.093005981	-7.946372703	1.92E-15	5.18E-12
HCST	13.69085838	5.014249112	0.674058512	7.438892947	1.02E-13	2.44E-10
TAGLN	89.88198822	3.464629701	0.468107875	7.401348884	1.35E-13	2.91E-10
FGD2	11.22811004	8.683885448	1.193044339	7.278761705	3.37E-13	6.61E-10
CCL4	10.38499605	11.63317182	1.602497808	7.259399519	3.89E-13	6.99E-10
ITGAL	20.34965182	10.57541838	1.46513048	7.21807274	5.27E-13	8.76E-10
MS4A4A	9.1577949	8.154802561	1.133142022	7.196628845	6.17E-13	9.52E-10
BTN3A1	725.4524243	1.960549024	0.276021511	7.102884914	1.22E-12	1.76E-09
GIMAP7	7.430948146	11.14746457	1.575268821	7.076547461	1.48E-12	1.99E-09
VSIG4	22.50484097	12.75437435	1.835115707	6.950174479	3.65E-12	4.63E-09
CD34	23.94835962	5.469488689	0.796307598	6.868562726	6.49E-12	7.51E-09
GJA4	4.659434321	6.029600087	0.878203723	6.865832984	6.61E-12	7.51E-09
STAB1	62.18361858	6.855038917	1.016910247	6.741046161	1.57E-11	1.70E-08
GIMAP4	16.06737637	10.81613864	1.627824157	6.644537491	3.04E-11	3.13E-08
KRT14	64.64935961	8.424781352	1.290533593	6.528137972	6.66E-11	6.53E-08
CRTAC1	716.6678444	6.270126917	0.963339818	6.508738455	7.58E-11	7.11E-08
CCL8	4.308493467	10.36440647	1.595469802	6.496147067	8.24E-11	7.41E-08
S100A8	44.35214811	9.801601565	1.512177292	6.481780686	9.06E-11	7.83E-08
CD53	31.87990451	7.148802514	1.104095119	6.474806738	9.49E-11	7.84E-08
LILRB5	11.10906869	9.69681902	1.50004417	6.46435566	1.02E-10	7.84E-08
SIGLEC1	26.55071345	8.885144711	1.373677335	6.46814538	9.92E-11	7.84E-08
CCL5	82.48608013	3.020364423	0.468144174	6.451782571	1.11E-10	8.23E-08
FILIP1	6.224095413	2.889833171	0.448313111	6.446015303	1.15E-10	8.26E-08
CD4	100.69415	7.96270465	1.239381328	6.424741498	1.32E-10	9.20E-08
CLEC10A	5.711183178	10.76523561	1.696295209	6.346322007	2.21E-10	1.49E-07
FCGR3A	48.44053693	10.59705076	1.670996308	6.34175594	2.27E-10	1.49E-07
LAIR1	17.68851998	4.928553404	0.779427481	6.323299505	2.56E-10	1.63E-07
PLVAP	47.8204601	9.51300664	1.507807812	6.309163916	2.81E-10	1.73E-07
GIMAP1	6.314354563	9.434880473	1.499766196	6.290900875	3.16E-10	1.89E-07
FOLR2	14.11341143	8.62895473	1.37729154	6.265162081	3.72E-10	2.12E-07
SPARCL1	1443.530257	9.159243131	1.461430134	6.267315091	3.67E-10	2.12E-07
GBP5	45.76677993	9.115076029	1.457329659	6.254642505	3.98E-10	2.21E-07
CLEC14A	7.708974925	9.763987676	1.563553933	6.244739927	4.25E-10	2.29E-07
LGALS9	111.1095586	5.685189371	0.912376676	6.23118666	4.63E-10	2.44E-07
HK3	7.98241939	9.777920991	1.571253937	6.223004927	4.88E-10	2.51E-07
CD5	3.079430003	6.359617316	1.023816736	6.211675478	5.24E-10	2.63E-07
FILIP1L	11.51687099	4.413057812	0.715309178	6.16944106	6.85E-10	3.36E-07
WAS	11.64491582	4.431772043	0.725288591	6.110356758	9.94E-10	4.77E-07
POPDC3	244.7798869	-4.093508347	0.670846328	-6.10200604	1.05E-09	4.92E-07
IGF2BP3	538.7112233	-4.094114172	0.672638094	-6.086652257	1.15E-09	5.30E-07
ADRM1	1932.480351	-1.401573932	0.230611957	-6.07762905	1.22E-09	5.49E-07
FPR3	14.29295009	9.674421602	1.598195023	6.053342341	1.42E-09	6.25E-07
PSMA7	3902.315039	-1.353673197	0.224691604	-6.024582908	1.70E-09	7.32E-07
COL9A3	3494.84185	-6.844146805	1.140620606	-6.000371001	1.97E-09	8.25E-07
VWF	141.7493597	4.437941543	0.739796549	5.998867597	1.99E-09	8.25E-07
RCSD1	12.97040132	6.015316429	1.005196923	5.984216914	2.17E-09	8.86E-07
MMP9	31.98036089	6.512026123	1.093345594	5.956054663	2.58E-09	1.03E-06
LILRB4	23.08270467	8.800542753	1.481387639	5.940742667	2.84E-09	1.11E-06
KCNJ13	215.2032621	6.56486275	1.110632438	5.910922933	3.40E-09	1.31E-06
CNOT6L	472.9435434	1.119894908	0.189869164	5.898245322	3.67E-09	1.39E-06
FCN3	2.424721755	4.293070721	0.728419362	5.893680129	3.78E-09	1.41E-06
NCF1	9.256141799	7.669559843	1.310702772	5.851486705	4.87E-09	1.77E-06
OLFML1	5.988232792	3.919719187	0.670073285	5.849687305	4.92E-09	1.77E-06
APOBR	7.807440232	5.295193442	0.915789772	5.782105895	7.38E-09	2.61E-06
SERPING1	344.4562995	7.072084997	1.225697543	5.76984513	7.93E-09	2.72E-06
SYTL5	289.9865391	-7.37847703	1.278834684	-5.769687923	7.94E-09	2.72E-06
CCR5	12.63436879	11.19597952	1.942628606	5.76331445	8.25E-09	2.78E-06
OCA2	668.3115141	-11.07770971	1.937793047	-5.716662944	1.09E-08	3.61E-06
FCN1	7.359694925	11.13957761	1.95017758	5.712083718	1.12E-08	3.65E-06
BIN2	7.379862998	8.705729127	1.529140133	5.693218651	1.25E-08	3.84E-06
FHL2	822.7365266	-4.161413608	0.730372945	-5.697655752	1.21E-08	3.84E-06
MRC1L1	3.959310952	7.128056797	1.250939058	5.698164713	1.21E-08	3.84E-06
RP11-458F8.3	21.96190619	-4.641366826	0.814836323	-5.696072567	1.23E-08	3.84E-06
CXorf36	7.511780354	9.085882946	1.602312939	5.67047967	1.42E-08	4.33E-06
AOC3	23.18842291	3.619957208	0.641696687	5.641227829	1.69E-08	4.80E-06
LILRB2	11.09153458	11.73518161	2.078531935	5.645899113	1.64E-08	4.80E-06
PRAM1	4.319637066	5.121172665	0.906951667	5.646577268	1.64E-08	4.80E-06
SLA	14.70724188	8.034039216	1.42363575	5.643324999	1.67E-08	4.80E-06
SPI1	43.55528251	3.273185197	0.579839631	5.644983582	1.65E-08	4.80E-06
FGR	14.92936588	9.022787572	1.604652833	5.622890752	1.88E-08	5.26E-06
SPINT2	9.764118542	5.315086882	0.947919381	5.607108568	2.06E-08	5.69E-06
C1orf162	18.28015416	3.336760935	0.595568965	5.602644083	2.11E-08	5.77E-06
BLNK	3.528164415	7.329316019	1.31179089	5.587259428	2.31E-08	6.04E-06
EEF1A1P17	48.08735475	-3.679370122	0.65804401	-5.591373928	2.25E-08	6.04E-06
MYO1F	31.46787724	4.311381586	0.772084398	5.5840807	2.35E-08	6.04E-06
NCF2	22.15445395	6.686321632	1.196566598	5.587922681	2.30E-08	6.04E-06
NEFL	372.6214429	-8.908852648	1.595036054	-5.585361301	2.33E-08	6.04E-06
CD27	8.121242509	3.526752705	0.632170301	5.578801626	2.42E-08	6.09E-06
LRMP	2.989558842	6.206660017	1.112580623	5.578615959	2.42E-08	6.09E-06
NKG7	17.69468273	8.158791597	1.465106782	5.568735126	2.57E-08	6.37E-06
SPOCK2	34.34789964	3.995238989	0.718043064	5.564065988	2.64E-08	6.47E-06
FERMT3	147.5804173	5.574139047	1.002757715	5.558809437	2.72E-08	6.52E-06
SLA2	3.728512896	4.42836663	0.796667121	5.558616029	2.72E-08	6.52E-06
IL11	123.6473951	-7.199226985	1.295955918	-5.555148046	2.77E-08	6.58E-06
MRGBP	675.2865166	-1.54984177	0.27955007	-5.544057887	2.96E-08	6.93E-06
SAMSN1	6.281414156	7.195035264	1.304661963	5.514865512	3.49E-08	8.10E-06
MARCO	3.478212446	10.01391855	1.832074792	5.465889597	4.61E-08	1.06E-05
RP11-98L5.2	420.6298845	-12.06889872	2.219625634	-5.437357783	5.41E-08	1.23E-05
F5	107.8388171	7.976157531	1.470952761	5.422443021	5.88E-08	1.32E-05
LYVE1	6.245580317	9.450344849	1.743402297	5.420633473	5.94E-08	1.32E-05
LRRC25	5.96870115	7.721428822	1.42632084	5.413528712	6.18E-08	1.36E-05
CECR1	82.13300746	8.03974016	1.492995056	5.384974401	7.25E-08	1.53E-05
GPAT2	5.628756071	3.468229424	0.64374597	5.387574577	7.14E-08	1.53E-05
PCDH12	31.73518208	2.311239399	0.428964417	5.387951327	7.13E-08	1.53E-05
SASH3	9.937119036	9.522234637	1.766337377	5.390948956	7.01E-08	1.53E-05
CD300A	6.625439371	6.24774322	1.162127374	5.376126025	7.61E-08	1.60E-05
CD209	7.845937984	7.914023878	1.474857142	5.365959626	8.05E-08	1.66E-05
CKMT2	123.6471204	6.059960812	1.129075397	5.36718879	8.00E-08	1.66E-05
PLEK	23.24962853	5.983437581	1.116001586	5.361495591	8.25E-08	1.67E-05
SH2D1A	3.147542294	5.587384318	1.041945528	5.362453378	8.21E-08	1.67E-05
LILRB1	5.790482684	10.77950885	2.013249224	5.35428437	8.59E-08	1.72E-05
CD86	10.41759373	6.609265812	1.236028723	5.347178176	8.93E-08	1.77E-05
HAVCR2	14.627687	5.713930247	1.071018446	5.335043733	9.55E-08	1.87E-05
CIITA	91.04704319	4.86359242	0.914835997	5.316354449	1.06E-07	2.06E-05
EEF1A1P12	38.55002494	-3.742308369	0.704250665	-5.313886877	1.07E-07	2.07E-05
EFCAB5	13.35297601	3.476762397	0.657240661	5.289938075	1.22E-07	2.32E-05
TRIM38	628.0254622	1.24251336	0.234896625	5.289617754	1.23E-07	2.32E-05
LY86	3.897567975	10.21924372	1.940987374	5.264971766	1.40E-07	2.62E-05
TAF8	449.4492468	1.107157382	0.210319346	5.264172797	1.41E-07	2.62E-05
CYTIP	4.864085741	6.586319459	1.253270969	5.255303621	1.48E-07	2.72E-05
U91328.20	2.463058834	3.725341079	0.709018991	5.254219034	1.49E-07	2.72E-05
NCF1C	4.207960782	8.869869376	1.69005899	5.248260227	1.54E-07	2.79E-05
AMICA1	12.87701448	6.86246707	1.308184153	5.245795904	1.56E-07	2.80E-05
MS4A6A	27.74688653	7.62065562	1.454502543	5.239355309	1.61E-07	2.87E-05
PTPRC	37.95663281	7.733875788	1.478107827	5.232281196	1.67E-07	2.96E-05
AASDH	221.386673	0.783188295	0.149875636	5.225587786	1.74E-07	3.04E-05
CD8B	5.868329098	23.97683018	4.589360776	5.224437858	1.75E-07	3.04E-05
ADAMDEC1	7.901952191	11.24221453	2.154766142	5.217371069	1.81E-07	3.13E-05
A2ML1	3.289604118	6.322870378	1.212739905	5.213706873	1.85E-07	3.17E-05
SH2D3C	12.00931337	3.48738928	0.669283194	5.210633273	1.88E-07	3.20E-05
HEPH	23.42211438	8.789906715	1.687902562	5.207591311	1.91E-07	3.23E-05
SLAMF8	32.14930529	4.319593731	0.830152914	5.203371162	1.96E-07	3.28E-05
SLMO2	1507.083937	-1.160740258	0.223727925	-5.188177822	2.12E-07	3.53E-05
ARHGEF15	4.877251736	8.406677299	1.629401925	5.159363794	2.48E-07	4.05E-05
CLEC7A	8.174510759	6.858490736	1.329222802	5.159775114	2.47E-07	4.05E-05
PTPN6	27.21807219	4.95119104	0.960432879	5.15516612	2.53E-07	4.11E-05
C20orf26	149.4839451	-7.53401487	1.462040791	-5.153081171	2.56E-07	4.13E-05
BTN3A3	300.8306671	2.206054845	0.428757762	5.145224272	2.67E-07	4.27E-05
MMRN1	2.052020695	6.523349137	1.269739516	5.137549125	2.78E-07	4.42E-05
RP11-156E6.1	172.1928632	1.085898758	0.211811358	5.126725822	2.95E-07	4.65E-05
SLC15A3	105.0334394	5.942550699	1.165101485	5.100457576	3.39E-07	5.30E-05
NCF1B	3.130983982	8.327149159	1.633193227	5.098691948	3.42E-07	5.31E-05
SDS	4.607958198	4.853149903	0.952880551	5.09313565	3.52E-07	5.43E-05
MAGEA4	930.050755	-9.289663977	1.82775955	-5.082541617	3.72E-07	5.70E-05
CA9	152.5732577	-6.502104815	1.283753666	-5.064916258	4.09E-07	6.17E-05
PTAFR	17.60544742	3.947458447	0.77957093	5.063629611	4.11E-07	6.17E-05
PYHIN1	18.72239536	7.045658494	1.390962981	5.065309852	4.08E-07	6.17E-05
COL19A1	193.6399485	-7.409208356	1.466937514	-5.050800246	4.40E-07	6.55E-05
LEPREL1	619.5188574	-7.00863081	1.388167771	-5.048835563	4.45E-07	6.57E-05
CSF2RB	10.36754849	10.15902854	2.014775254	5.042263905	4.60E-07	6.71E-05
MYH11	27.87249391	2.155708495	0.427431047	5.043406443	4.57E-07	6.71E-05
RPLP0P6	18.89253351	-3.271954426	0.650008207	-5.033712482	4.81E-07	6.97E-05
EVI2B	25.01226379	4.075032684	0.81054995	5.027491132	4.97E-07	7.15E-05
FCGR1A	9.870030539	7.267337105	1.446050906	5.025644031	5.02E-07	7.17E-05
HSD17B2	2.175053399	7.305003744	1.454062297	5.023858853	5.06E-07	7.18E-05
SERPINF1	3370.023583	4.711231323	0.937961245	5.022842198	5.09E-07	7.18E-05
CTF1	11.18614667	4.667763414	0.931307452	5.012054187	5.39E-07	7.55E-05
IL2RB	22.84789575	4.460746886	0.890755442	5.007824453	5.50E-07	7.67E-05
GPR34	4.086415519	5.790331336	1.156959087	5.00478487	5.59E-07	7.70E-05
OTOL1	23.50427868	-16.59725099	3.316436422	-5.004543696	5.60E-07	7.70E-05
CR1	3.056734224	7.651697241	1.530644706	4.999002845	5.76E-07	7.87E-05
ZGPAT	223.9161336	-1.03456877	0.207358415	-4.989277959	6.06E-07	8.23E-05
ADORA3	7.14905928	4.703035342	0.944014376	4.981953097	6.29E-07	8.49E-05
RP11-532F6.3	6.408005707	4.543337099	0.912963369	4.976472497	6.48E-07	8.68E-05
N4BP2L1	141.1217132	3.25313217	0.655965882	4.959300873	7.07E-07	9.41E-05
PRF1	11.49569063	8.518595773	1.717987499	4.958473666	7.10E-07	9.41E-05
DNER	540.1664579	-7.745533487	1.564520755	-4.950738724	7.39E-07	9.73E-05
SLC9A1	597.1511872	1.593461494	0.322118494	4.946817788	7.54E-07	9.87E-05
CTSW	6.467579747	4.437717018	0.897532773	4.944350951	7.64E-07	9.94E-05
RP11-536O18.2	2.09302023	8.569788093	1.734150533	4.941778657	7.74E-07	0.000100071
PAEP	3091.723616	-7.993985803	1.619481697	-4.936138408	7.97E-07	0.000102395
NPNT	2.780572699	6.282129191	1.27317639	4.934217475	8.05E-07	0.000102796
IGFN1	139.2115358	-6.113985603	1.243662866	-4.916111731	8.83E-07	0.000112105
RFTN2	188.0169957	3.157788157	0.64410687	4.902584189	9.46E-07	0.000119408
FPR1	3.166708052	9.92713213	2.035626016	4.876697414	1.08E-06	0.000135398
AURKA	910.0700153	-1.509603422	0.310143524	-4.867434935	1.13E-06	0.000139842
CYBB	39.12631321	6.654125488	1.367219767	4.866902635	1.13E-06	0.000139842
RP11-774O3.3	11.11716266	3.195768901	0.656539795	4.867593595	1.13E-06	0.000139842
IGLL5	2.446596449	9.530485627	1.959185736	4.864513585	1.15E-06	0.000140737
CORO1A	46.38086317	3.780283873	0.778362249	4.856715334	1.19E-06	0.000145565
GZMH	6.174426011	10.15657176	2.09416655	4.849935053	1.24E-06	0.000148947
42248	20.16122006	2.502338202	0.515940036	4.850056262	1.23E-06	0.000148947
MMRN2	24.00245585	4.725902055	0.976442343	4.839919212	1.30E-06	0.000155784
FMO1	4.673728755	7.604590502	1.572287985	4.836639709	1.32E-06	0.0001575
RP11-690G19.3	68.91543403	1.455040445	0.301034327	4.833470189	1.34E-06	0.00015915
TUBA1C	2495.22694	-1.644096941	0.340552028	-4.827740869	1.38E-06	0.000162902
PFDN4	556.7354783	-1.38107504	0.286144808	-4.826489947	1.39E-06	0.000163037
PROCR	262.2256016	-3.590516648	0.744273717	-4.824188422	1.41E-06	0.000164039
ADCY4	7.513377486	6.609015715	1.37200053	4.817064988	1.46E-06	0.000168185
ZMYND12	21.73831377	2.4848483	0.515742263	4.818004028	1.45E-06	0.000168185
PPAPDC1A	130.075231	-5.800176646	1.204946796	-4.813637135	1.48E-06	0.000170187
MNDA	5.482213777	9.091212581	1.891858638	4.805439687	1.54E-06	0.000176373
PDPN	1.929917814	7.149810786	1.488471603	4.803457971	1.56E-06	0.00017719
TM4SF19	117.2815371	-4.949406513	1.031745828	-4.797118029	1.61E-06	0.000181932
ARHGAP9	13.95528259	4.774395844	0.996003282	4.793554327	1.64E-06	0.000182032
ARSI	187.9399751	4.613963017	0.962094196	4.795749769	1.62E-06	0.000182032
KCNIP2	74.56362462	2.065771384	0.430878781	4.794321456	1.63E-06	0.000182032
hsa-mir-7162	144.0624174	-9.446934316	1.971045826	-4.792853717	1.64E-06	0.000182032
GIMAP6	11.42729132	8.227319444	1.718547735	4.787367426	1.69E-06	0.000186123
CCDC102B	16.47265562	2.254507269	0.471238012	4.784222015	1.72E-06	0.000187343
GBP4	234.9902022	5.402339189	1.129247699	4.784016114	1.72E-06	0.000187343
SIGLEC10	3.510794132	5.56359311	1.163317288	4.782524225	1.73E-06	0.000187791
GSTA4	392.0458206	2.118013772	0.444505612	4.764875208	1.89E-06	0.00020296
HPGDS	1.258624524	8.508754169	1.785563902	4.765303644	1.89E-06	0.00020296
SIGLEC16	1.327094582	5.360456575	1.126046143	4.760423547	1.93E-06	0.000206462
MTFR2	101.3515988	-1.626795924	0.341832774	-4.759040231	1.95E-06	0.000206857
SIRPB2	1.942102147	8.446130428	1.777924003	4.750557624	2.03E-06	0.00021467
SCIMP	6.76840115	3.668501091	0.775556185	4.730155163	2.24E-06	0.000236255
RP11-669N7.2	105.6220982	-5.183684409	1.09698528	-4.725391036	2.30E-06	0.000240688
RP11-540A21.2	22.38718441	-1.977897043	0.419063733	-4.719800087	2.36E-06	0.00024502
STK38	692.1446679	1.227993734	0.260173141	4.719909708	2.36E-06	0.00024502
RP11-543B16.2	15.8799343	-4.716669791	0.999562157	-4.718735857	2.37E-06	0.000245127
TBCK	288.6964061	1.267370714	0.268939644	4.712472647	2.45E-06	0.000251581
CLDN5	6.95254009	4.068546408	0.863848216	4.709793146	2.48E-06	0.000253485
WDFY4	8.31531227	6.400064508	1.359111866	4.709004951	2.49E-06	0.000253485
ESPN	90.33429917	-4.994598155	1.063624917	-4.695826578	2.66E-06	0.000267863
OSCAR	5.929731866	3.79030002	0.807125397	4.696048513	2.65E-06	0.000267863
PSTPIP1	6.278156271	5.047464449	1.076111646	4.690465408	2.73E-06	0.0002737
UBR2	870.6105295	1.162331321	0.248397932	4.679311585	2.88E-06	0.00028768
PTPRN	43.46446207	-5.218067399	1.116505996	-4.67356863	2.96E-06	0.000294034
TLR8	3.149652931	9.176141505	1.963677253	4.67293772	2.97E-06	0.000294034
CD300LF	3.257685244	8.508487731	1.824655244	4.663065946	3.12E-06	0.000307095
PART1	19.03537141	4.837078868	1.039176031	4.654725211	3.24E-06	0.000317497
PGM1	1593.003787	-1.700341003	0.365324111	-4.654335567	3.25E-06	0.000317497
PLEKHB1	1809.892578	3.478515974	0.747582036	4.653022419	3.27E-06	0.000318087
DPEP2	3.012223657	6.249813595	1.343461566	4.65202262	3.29E-06	0.0003182
CD2	12.50127868	10.46563111	2.254099344	4.642932504	3.43E-06	0.000331047
PSMD14	1292.974712	-1.057101278	0.228103181	-4.634311859	3.58E-06	0.000343611
ORC1	306.3510464	-1.471964452	0.317858725	-4.630876349	3.64E-06	0.000347816
ADAP2	10.79458522	4.705317566	1.016452954	4.629154306	3.67E-06	0.000349176
ADHFE1	104.8882005	2.557505516	0.553081262	4.624104434	3.76E-06	0.000354806
CLASP2	1441.6772	1.242466679	0.268698249	4.624022235	3.76E-06	0.000354806
GNA15	4.11516932	5.171558291	1.119323676	4.62025275	3.83E-06	0.000359743
IKZF1	11.914098	4.476703599	0.970787686	4.611413663	4.00E-06	0.000373762
CD70	170.6155778	-7.029843013	1.524877403	-4.610103736	4.02E-06	0.000373961
PNMAL2	2.134516871	7.693214401	1.668987037	4.609511177	4.04E-06	0.000373961
SLC2A9	40.67181684	5.278728674	1.145543893	4.608054484	4.06E-06	0.00037498
CMKLR1	15.29854274	7.606071854	1.651751344	4.604852831	4.13E-06	0.000379175
ITIH5	1785.27148	-7.040991004	1.532828265	-4.593463707	4.36E-06	0.000398782
RNASE6	27.87963017	6.005008126	1.308854272	4.587988329	4.48E-06	0.000407656
AC074389.9	78.16526219	-6.984968971	1.522970172	-4.586412196	4.51E-06	0.000409018
HBB	46.20396705	13.75371691	3.000447191	4.583889012	4.56E-06	0.000410538
HCK	16.61948226	10.48290313	2.286852484	4.58398747	4.56E-06	0.000410538
FADS1	1964.952147	-1.802904954	0.393601812	-4.580530117	4.64E-06	0.000415456
ALOX5AP	6.553180934	5.151388623	1.126105135	4.574518366	4.77E-06	0.000425798
B3GNT8	2.363214497	3.636472571	0.796227468	4.567127759	4.94E-06	0.000437469
C6orf132	1.230968985	4.832494356	1.058030381	4.56744385	4.94E-06	0.000437469
DAPP1	4.836945848	4.889751056	1.072107775	4.560876406	5.09E-06	0.000447456
RP11-116D17.3	65.58835836	5.304123653	1.163011977	4.560678443	5.10E-06	0.000447456
CD84	19.79602616	8.173226348	1.793579788	4.556934908	5.19E-06	0.000452905
LILRB3	2.974099308	4.378589425	0.96111239	4.555751722	5.22E-06	0.000452905
TREM2	18.70356011	12.22383004	2.683259924	4.555589241	5.22E-06	0.000452905
FAM133A	145.5584848	-7.811908691	1.71516881	-4.554600484	5.25E-06	0.00045322
IL2RG	30.66880053	4.186465549	0.919902233	4.55098966	5.34E-06	0.000459232
PAQR8	742.9249063	2.69801385	0.592957833	4.550093949	5.36E-06	0.000459362
PKM	26653.76752	-1.223758546	0.269122567	-4.547216382	5.44E-06	0.000463844
RNASE1	1677.76046	5.990701277	1.318541924	4.543428745	5.53E-06	0.000470402
HBA2	5.19022159	9.150366662	2.017299164	4.535949267	5.73E-06	0.000485476
CTC-428H11.2	10.3835535	1.459489726	0.321868195	4.534432876	5.78E-06	0.000487066
MMAA	103.2442671	1.194772086	0.264625725	4.514950639	6.33E-06	0.000531985
TARS	2143.822299	-1.364502334	0.30248962	-4.5109063	6.46E-06	0.000540129
IVL	2.732830997	7.622508536	1.692638508	4.503329269	6.69E-06	0.000557596
CXCL9	92.12255278	6.954100603	1.546143127	4.497708189	6.87E-06	0.000570337
C14orf182	77.16563398	-3.739399276	0.832617636	-4.491136285	7.08E-06	0.000583735
MFAP5	5.029766129	5.688620768	1.266619899	4.491182217	7.08E-06	0.000583735
BTN3A2	857.1419022	1.376843728	0.306679551	4.489519179	7.14E-06	0.000585947
VAV1	6.934044106	7.502981427	1.671819295	4.487914124	7.19E-06	0.000588141
DDX27	1549.086019	-0.759264841	0.169332969	-4.483857147	7.33E-06	0.000594934
TCN1	149.9197583	4.977624933	1.109939351	4.484591819	7.31E-06	0.000594934
POU2AF1	6.570118159	5.779303712	1.290720413	4.477579847	7.55E-06	0.000608208
RAE1	874.3441305	-1.001041573	0.223569086	-4.477549158	7.55E-06	0.000608208
EFS	133.4895669	7.685025171	1.719708579	4.468795042	7.87E-06	0.00063128
CD247	5.799917959	5.231209645	1.173285414	4.458599401	8.25E-06	0.000659609
CSF1R	32.69233198	5.243199986	1.179567532	4.445018912	8.79E-06	0.00070009
MAFK	654.0826591	-2.909380508	0.655769698	-4.436588816	9.14E-06	0.000721268
PTGES	90.83009812	-4.649616645	1.048099226	-4.436237076	9.15E-06	0.000721268
S100A9	52.79711895	7.979492342	1.798439084	4.436898872	9.13E-06	0.000721268
TFEC	10.09161597	4.234026836	0.954998896	4.433541079	9.27E-06	0.000727695
CTC-462L7.1	27.38043914	1.514072742	0.342792198	4.416882152	1.00E-05	0.000783228
CLEC4E	3.352460216	9.269842911	2.099611624	4.415027429	1.01E-05	0.000787122
IL2RA	1.831772753	8.400933612	1.90324601	4.414003007	1.01E-05	0.000788013
CTD-2337J16.1	1.419226319	8.004980189	1.816959642	4.405700603	1.05E-05	0.000815876
CAMK4	310.9328268	-4.655693035	1.057432837	-4.402826234	1.07E-05	0.000821498
CCR2	2.353518447	9.499520027	2.158016287	4.401968642	1.07E-05	0.000821498
NTSR1	36.09583167	-5.753432672	1.307036171	-4.401892463	1.07E-05	0.000821498
ARHGDIB	434.3460481	4.115677423	0.935377696	4.400016635	1.08E-05	0.000825703
EDNRB	7421.551218	2.934938409	0.668226715	4.39212971	1.12E-05	0.000853225
DTHD1	1.692811414	5.1980839	1.184506824	4.388395064	1.14E-05	0.000864961
SLAMF6	3.413883201	9.304493135	2.121040237	4.38675937	1.15E-05	0.000868441
IL17RE	80.071732	2.803830087	0.639961895	4.381245364	1.18E-05	0.00088453
RAB25	1.883297099	8.207051097	1.872982099	4.381809683	1.18E-05	0.00088453
C6orf89	2394.07577	1.138208542	0.259954068	4.378498673	1.19E-05	0.00089265
HOXA13	65.87012174	-3.65012112	0.834113336	-4.376049349	1.21E-05	0.000899622
THBS4	26.51424122	3.524895069	0.805915766	4.373776043	1.22E-05	0.000905922
STAT4	6.671201903	3.279189092	0.749994822	4.372282311	1.23E-05	0.00090902
DUSP22	1101.379391	1.545424179	0.353727331	4.368970232	1.25E-05	0.000916637
FGL2	49.60490758	6.713445702	1.536504936	4.36929654	1.25E-05	0.000916637
C19orf48	1223.729752	-1.143772254	0.262007985	-4.365409909	1.27E-05	0.000928537
NT5E	666.4553939	-4.242238004	0.973519602	-4.357629776	1.31E-05	0.000958905
TIGIT	8.641385048	7.303351718	1.676637301	4.355952067	1.32E-05	0.000963027
ARID5B	961.4485192	2.275011948	0.522416129	4.354788876	1.33E-05	0.000964906
GAB1	579.4554474	1.598979009	0.367382717	4.35235229	1.35E-05	0.000972432
NCF4	8.467459177	6.763121609	1.555237767	4.348609423	1.37E-05	0.000985877
NPEPPS	1876.145844	0.776040916	0.178576306	4.345710438	1.39E-05	0.00099567
FASLG	2.1266424	8.588683476	1.977664321	4.342841899	1.41E-05	0.001005424
GSG1L	22.05105507	6.923901473	1.595463296	4.339743504	1.43E-05	0.00101634
UBE2C	867.9582977	-1.284951231	0.296508053	-4.333613265	1.47E-05	0.001041633
ANKH	2454.497532	-3.734393565	0.862818431	-4.328133742	1.50E-05	0.001064381
SLAMF9	348.1036529	-6.239976762	1.444107497	-4.320991876	1.55E-05	0.001095834
FCRL3	3.436874699	6.853755702	1.588043567	4.31584866	1.59E-05	0.00111696
SMOC1	148.0286116	-8.484892893	1.966217382	-4.315338157	1.59E-05	0.00111696
LHFPL2	2249.141783	1.85381008	0.430496631	4.306212743	1.66E-05	0.001160256
ODC1	1412.400627	-2.631757579	0.611447128	-4.304145787	1.68E-05	0.001167362
PLCB4	790.2472843	-3.278824198	0.76222432	-4.301652559	1.70E-05	0.001176782
KRT81	46.36409233	-7.964200055	1.851962576	-4.300410903	1.70E-05	0.001179602
ASCL2	1.816770059	8.350310156	1.945668157	4.291744265	1.77E-05	0.001222688
PPIAP19	10.60979036	-3.262023112	0.761395069	-4.284271391	1.83E-05	0.001260485
ZNF438	131.9469453	1.31624819	0.307287653	4.283439884	1.84E-05	0.00126119
CILP	7.398456895	3.103439857	0.724657074	4.282632388	1.85E-05	0.001261772
ATAD3C	29.19973213	2.91155529	0.680953227	4.275705253	1.91E-05	0.001276952
AURKB	614.3368756	-1.325195571	0.309724994	-4.27862005	1.88E-05	0.001276952
CD38	26.15063565	4.881844208	1.141517672	4.276626046	1.90E-05	0.001276952
EIF2S2	2425.562679	-0.918708523	0.214826685	-4.276510258	1.90E-05	0.001276952
FAM46B	249.0534829	3.593943853	0.840372942	4.276605863	1.90E-05	0.001276952
GZMK	3.747968596	10.17031907	2.379428172	4.274270259	1.92E-05	0.001276952
LILRA6	6.491635645	4.217914974	0.98681931	4.274252573	1.92E-05	0.001276952
MROH7	2.454715698	4.436404665	1.037449924	4.276259089	1.90E-05	0.001276952
RIN3	466.7552169	1.984718436	0.464400968	4.273717271	1.92E-05	0.001276952
ALPL	11.06854138	5.084033316	1.19031151	4.271178824	1.94E-05	0.001284795
DHRS9	3.392045277	8.539820357	1.999496859	4.270984631	1.95E-05	0.001284795
ZNF575	25.76746062	1.31582349	0.308417144	4.266375967	1.99E-05	0.001307613
GAPDHP15	3.30227938	2.732226527	0.641170617	4.261309637	2.03E-05	0.001333551
RP11-671C19.2	13.97557775	-21.96175339	5.157818433	-4.257953953	2.06E-05	0.001349619
NCKAP1L	27.10101229	4.256896413	1.000649421	4.254133687	2.10E-05	0.001368718
RP11-473M20.9	1.515859929	6.332961148	1.490206301	4.249721092	2.14E-05	0.001391755
FAM83D	482.7112905	-1.41006691	0.332211182	-4.244489608	2.19E-05	0.001416092
IFI16	5048.809634	1.413324683	0.332975294	4.244533181	2.19E-05	0.001416092
DNAJC12	72.93740608	-4.600903142	1.084621852	-4.241942143	2.22E-05	0.00142374
RASGRP4	1.312796194	7.029432129	1.657006049	4.242248925	2.21E-05	0.00142374
RP11-473I1.10	522.6192149	1.138717973	0.268562105	4.240054536	2.23E-05	0.001431505
DOK2	10.12294365	6.981005796	1.647058947	4.238467487	2.25E-05	0.001437395
ESPNP	20.84621712	-7.752887402	1.831234442	-4.233694618	2.30E-05	0.001463928
CD14	72.55573994	5.701552421	1.347176573	4.232223551	2.31E-05	0.001467946
TMEM55A	780.8896356	1.224501772	0.289360214	4.231755824	2.32E-05	0.001467946
KB-1460A1.5	39.5893289	2.54400057	0.602019804	4.225775555	2.38E-05	0.001503075
KNSTRN	434.1366496	-1.161750017	0.275191509	-4.221605603	2.43E-05	0.001526695
EXOC3L1	4.812340806	2.588490998	0.613333365	4.220365541	2.44E-05	0.001530655
GANC	496.8117768	1.073629445	0.254497999	4.218616448	2.46E-05	0.001533659
NUDT3	1020.061168	1.235375556	0.292836204	4.218657178	2.46E-05	0.001533659
EIF2S2P4	10.52830796	-3.797437746	0.901234431	-4.213595949	2.51E-05	0.001563648
GLRX3	845.555892	-1.210649092	0.287938127	-4.204545973	2.62E-05	0.001622864
GABRG3	29.1409634	-6.879684407	1.636950949	-4.202743162	2.64E-05	0.0016265
SHISA6	2.140931628	9.343172484	2.223023137	4.202912839	2.64E-05	0.0016265
CD3E	9.17732756	8.04103689	1.914893067	4.19920936	2.68E-05	0.001647383
RARRES3	76.15247228	4.739658516	1.129370068	4.196727584	2.71E-05	0.0016608
GABRA5	46.30373597	-8.833586763	2.105267263	-4.19594553	2.72E-05	0.001661821
PMFBP1	15.72168898	2.162324365	0.515871246	4.191596996	2.77E-05	0.001689217
LINC00478	23.87913825	-5.149495279	1.231544339	-4.181331613	2.90E-05	0.001757204
LINC00681	21.64431607	3.944135768	0.943315807	4.181140331	2.90E-05	0.001757204
PHF21B	56.85327031	-6.55341362	1.56753251	-4.18071943	2.91E-05	0.001757204
ARL15	269.8995223	1.651745746	0.395277149	4.178702844	2.93E-05	0.001767903
MFAP3L	454.9336848	2.122846072	0.50883184	4.171999283	3.02E-05	0.001815669
HCLS1	114.0760775	6.583946692	1.579119777	4.169377643	3.05E-05	0.001831577
RP11-51M18.1	83.59025277	-7.750899755	1.85988482	-4.167408471	3.08E-05	0.001842348
SPHK1	628.4774931	-3.30612217	0.794450094	-4.16152279	3.16E-05	0.001885267
DPM1	716.703248	-1.071484538	0.25769482	-4.157959158	3.21E-05	0.001909637
PLA2G4C	134.1539049	3.116291181	0.749753387	4.156421612	3.23E-05	0.001917246
GALNT2	3232.99921	-2.041917118	0.491648823	-4.153202495	3.28E-05	0.001930109
MTSS1L	749.9744056	1.615005453	0.388827158	4.153530484	3.27E-05	0.001930109
ZKSCAN3	155.4980255	1.26438853	0.304450689	4.153015825	3.28E-05	0.001930109
ATP5E	4446.1022	-0.952389364	0.229618077	-4.147710739	3.36E-05	0.001959352
LIN28B	98.56484742	-7.787031972	1.87688541	-4.148911772	3.34E-05	0.001959352
RP11-903H12.3	1.278136809	6.299474259	1.518625906	4.148140916	3.35E-05	0.001959352
SLC15A2	26.23942369	2.793463471	0.673947693	4.144926231	3.40E-05	0.001977968
APOBEC3A	2.731372121	2.804015882	0.676816244	4.142950035	3.43E-05	0.001989733
ATF4	5610.575841	-1.130625372	0.273170887	-4.138894092	3.49E-05	0.002014403
KIAA0101	600.913305	-1.105424689	0.267057073	-4.139282576	3.48E-05	0.002014403
RP11-458N5.1	17.15695728	2.23559462	0.540330949	4.137454321	3.51E-05	0.002021675
LILRA5	2.399266148	9.527189249	2.30428076	4.13456095	3.56E-05	0.002041868
PRSS36	9.430420548	2.070673459	0.501237846	4.13111954	3.61E-05	0.002067184
SLC38A5	4.991206946	2.320754888	0.56257863	4.125209816	3.70E-05	0.002115378
CTC-428G20.3	70.56116497	1.188427559	0.28835474	4.121408093	3.77E-05	0.002144923
FAM72B	76.43028421	-1.438902523	0.349282198	-4.119598793	3.80E-05	0.002156145
PARP15	4.908026662	5.539110226	1.344869164	4.118698215	3.81E-05	0.002158906
ESAM	18.65002593	3.331207367	0.809604698	4.11460973	3.88E-05	0.002191776
CCL13	2.267677567	9.445767261	2.296051086	4.113918596	3.89E-05	0.002192612
FRY	164.8124151	2.249700707	0.547161589	4.111583764	3.93E-05	0.00220914
LAX1	2.429903617	5.992788829	1.460618158	4.102912726	4.08E-05	0.002281735
ROPN1L	11.43297602	-5.803287062	1.414395136	-4.103016842	4.08E-05	0.002281735
GARS	2402.27646	-1.135985509	0.277016822	-4.100781681	4.12E-05	0.002296901
SCAMP4	586.1540877	0.90661352	0.221126576	4.099975398	4.13E-05	0.002298978
AUNIP	101.0221486	-0.990242681	0.241724685	-4.096572433	4.19E-05	0.002315119
HMGA2	1095.701091	-3.811943438	0.930471429	-4.096787198	4.19E-05	0.002315119
ZNF750	4.031962423	3.793484895	0.925833742	4.097371616	4.18E-05	0.002315119
PASD1	87.96058094	-9.807284757	2.394433604	-4.095868325	4.21E-05	0.002316243
ACTR5	254.4092479	-0.67570896	0.165111417	-4.092442381	4.27E-05	0.002344761
CD74	2030.948718	5.42384931	1.326010293	4.090352344	4.31E-05	0.002348506
DYNLL2	2151.042846	0.865560797	0.211612568	4.09030902	4.31E-05	0.002348506
RP11-644F5.10	63.6846647	2.382814467	0.582434707	4.091127193	4.29E-05	0.002348506
CTC-297N7.5	4.154200711	3.331083963	0.81530918	4.08566964	4.39E-05	0.002389899
CDC20	908.4176873	-1.407662154	0.344701983	-4.083707734	4.43E-05	0.002401733
NFAM1	9.100629235	6.629069078	1.62343661	4.083355664	4.44E-05	0.002401733
LRRTM4	238.0715535	5.270989597	1.29135604	4.081747741	4.47E-05	0.002412367
AZGP1	518.5047328	4.236862001	1.038739477	4.078849505	4.53E-05	0.002432484
C6orf62	3243.041206	0.760683148	0.18650329	4.078658068	4.53E-05	0.002432484
PSEN1	868.6875621	0.913020375	0.223887813	4.078026244	4.54E-05	0.00243305
LAPTM5	177.2628001	5.590252909	1.372765626	4.072255891	4.66E-05	0.002487963
CCDC146	60.83328045	1.819658987	0.447092792	4.069980598	4.70E-05	0.00250001
MRPS2	892.9491376	-1.689166209	0.415026981	-4.070015409	4.70E-05	0.00250001
BCL6B	6.159790466	5.163908209	1.269517118	4.067616052	4.75E-05	0.002507263
GSG2	97.62110483	-1.291269908	0.317453316	-4.067589922	4.75E-05	0.002507263
KIAA0247	313.4853935	1.020838248	0.250921458	4.068357707	4.73E-05	0.002507263
RP4-718J7.4	149.4569984	-6.351926579	1.561864632	-4.066886751	4.76E-05	0.002508704
CCL3	8.082791683	4.790459565	1.178165483	4.066032857	4.78E-05	0.002511782
CST1	83.13064677	-7.024225411	1.728188666	-4.064501493	4.81E-05	0.002522193
CTA-29F11.1	119.4523541	-1.78037992	0.438326037	-4.061770852	4.87E-05	0.002545705
NELFCD	2739.813144	-0.809351245	0.19938297	-4.059279701	4.92E-05	0.002566799
MPZL2	28.18858375	5.368139923	1.32401272	4.054447394	5.03E-05	0.002607839
TRAC	16.5759791	4.664416873	1.150398403	4.054610004	5.02E-05	0.002607839
CLEC5A	2.777790888	7.258009088	1.793873987	4.045997176	5.21E-05	0.00269725
TATDN2P2	69.04387333	-1.463987178	0.362112122	-4.042911271	5.28E-05	0.002726472
PIFO	18.23601059	3.045386594	0.753747361	4.040328033	5.34E-05	0.0027501
RP11-457M11.2	34.72815923	1.174391365	0.291322278	4.031244611	5.55E-05	0.002851788
CXorf65	10.08628805	2.614471196	0.648783622	4.029804557	5.58E-05	0.002862499
SLFN13	100.8711271	3.981715968	0.989645549	4.023375817	5.74E-05	0.002934834
ZKSCAN4	150.9164369	1.013142781	0.251870896	4.022468641	5.76E-05	0.0029392
XXbac-BPGBPG55C20.2	45.6292675	2.080013726	0.517357802	4.020454932	5.81E-05	0.002957447
COMP	2.637397985	5.526205398	1.375541169	4.017477284	5.88E-05	0.002988008
HRASLS	53.49501413	-11.46593712	2.855189586	-4.015823391	5.92E-05	0.003001979
DDX11	1230.654208	-1.845025372	0.459877251	-4.011995305	6.02E-05	0.003043943
SELP	3.103524978	7.774528038	1.938422376	4.010750254	6.05E-05	0.003052892
UBE2V1	175.5619404	-0.741281041	0.184865369	-4.009842659	6.08E-05	0.003057506
HEXIM2	48.88842297	1.186200484	0.296177448	4.005033099	6.20E-05	0.00311313
CD1C	1.225833568	8.534478617	2.131832041	4.003354136	6.25E-05	0.003128042
TBC1D10C	26.25087329	2.873071939	0.717960441	4.001713433	6.29E-05	0.003142525
TMEM79	143.9226217	0.922040104	0.230483642	4.000457892	6.32E-05	0.00315195
AFF1	891.4627805	0.914645928	0.228812453	3.997360797	6.41E-05	0.003186102
CTD-2086O20.3	8.791226719	2.259271203	0.565288487	3.996669407	6.42E-05	0.003188072
RP11-496N12.6	71.46192723	-8.659279896	2.166953259	-3.996062149	6.44E-05	0.003188926
IL32	45.70398273	4.085630632	1.023010608	3.993732421	6.50E-05	0.003213068
SNAI1	128.6059016	-3.860605378	0.966997733	-3.992362386	6.54E-05	0.003224316
SMC4	1941.301309	-0.883723635	0.221419158	-3.991179641	6.57E-05	0.003233059
CD3D	4.67957555	7.312203651	1.834571944	3.985781901	6.73E-05	0.003287965
DLL4	14.41301413	3.724070363	0.934388869	3.985567986	6.73E-05	0.003287965
NKX3-1	33.35443449	-5.458858925	1.369370386	-3.986400596	6.71E-05	0.003287965
PATL2	11.86794089	2.492553303	0.625548471	3.984588596	6.76E-05	0.003294101
CCL21	4.736595539	6.879215721	1.727996099	3.981036604	6.86E-05	0.003331714
OR51E1	1.007142232	8.156573424	2.048967618	3.98082105	6.87E-05	0.003331714
C14orf159	286.9234552	1.370585627	0.344559657	3.977789043	6.96E-05	0.003366907
PLCH1-AS1	67.17345016	-8.96902878	2.256036594	-3.975568838	7.02E-05	0.003390873
P2RY13	1.713662184	9.042087878	2.275041098	3.974472324	7.05E-05	0.003398928
FAM72D	102.3114656	-1.482831573	0.373236622	-3.972899455	7.10E-05	0.003406252
FLG2	12.45364676	4.434960518	1.116219879	3.973196144	7.09E-05	0.003406252
ALOX5	7.831276202	5.949836452	1.49875407	3.969855076	7.19E-05	0.003442418
RP11-378A13.1	11.6621026	1.482209695	0.373544926	3.967955639	7.25E-05	0.003462286
RP11-757F18.5	14.91962637	-3.987580185	1.005774683	-3.964685382	7.35E-05	0.003502346
FOXN3	875.2481636	1.402643879	0.353939625	3.962946726	7.40E-05	0.003511727
IL10RA	28.68861266	6.364288502	1.6061409	3.962472098	7.42E-05	0.003511727
TUBB4B	3599.130277	-1.143056994	0.288463102	-3.962576104	7.41E-05	0.003511727
SIDT2	493.0590291	1.721077576	0.434513687	3.960928338	7.47E-05	0.003526777
DNAH5	13.64860734	-5.953271997	1.505429837	-3.954533018	7.67E-05	0.003613196
NLRC4	8.018440596	1.671120207	0.422629667	3.954100572	7.68E-05	0.003613196
PTS	257.7903502	-1.339320526	0.33892109	-3.95171786	7.76E-05	0.003641435
ZNF511	269.2183577	-1.117894998	0.283121468	-3.948464253	7.87E-05	0.003683267
RIPK4	872.5577319	-4.459337992	1.130222558	-3.945539717	7.96E-05	0.003720446
GRHL3	2.476750322	4.075775281	1.035873322	3.934627134	8.33E-05	0.003885185
UFD1L	1039.78197	-0.98344167	0.250046271	-3.93303874	8.39E-05	0.003902529
ANKRD18B	22.93393042	-5.000823465	1.27221917	-3.930787701	8.47E-05	0.003923276
CD300LB	1.342555063	5.810107885	1.478124141	3.930730662	8.47E-05	0.003923276
IRF8	14.29074682	7.241619202	1.844380677	3.92631483	8.63E-05	0.003978892
ZNF137P	22.2323372	2.554697929	0.650629318	3.926502936	8.62E-05	0.003978892
NR0B1	32.30923551	-9.930224181	2.530108857	-3.924820924	8.68E-05	0.003995128
TBC1D3F	37.47217541	1.587547849	0.405472644	3.915301987	9.03E-05	0.004147244
GMEB2	407.6974735	-0.813265883	0.207805104	-3.913599175	9.09E-05	0.004162039
NAPSB	5.224540163	5.323396583	1.360648268	3.912397281	9.14E-05	0.004162039
RP11-468E2.9	1.753534906	2.619218387	0.669410079	3.912726248	9.13E-05	0.004162039
THOC5	887.2220286	-1.147400752	0.293246356	-3.912753658	9.12E-05	0.004162039
MT1L	8.442003345	9.870862935	2.523372634	3.911773791	9.16E-05	0.004164017
PHLPP2	228.9123838	-1.060666109	0.271243309	-3.91038626	9.21E-05	0.004179212
CCL19	3.938800114	10.23349208	2.617420309	3.909762617	9.24E-05	0.004181232
LYPD1	211.9414522	-3.778984898	0.966822696	-3.908663827	9.28E-05	0.004191504
PLEKHF2	618.9261571	1.280219708	0.32804967	3.902517893	9.52E-05	0.004290432
COBL	171.2436168	-4.205115137	1.077839273	-3.901430615	9.56E-05	0.004300774
NAE1	1046.030536	-0.763765081	0.195814373	-3.900454654	9.60E-05	0.004309172
DHX35	418.8039939	-0.856877501	0.219817248	-3.898135882	9.69E-05	0.004341607
BRAF	721.0060094	0.789845097	0.202715376	3.896325543	9.77E-05	0.004365116
COLQ	32.80336922	2.243900362	0.576336192	3.89338791	9.89E-05	0.004400805
FPGT-TNNI3K	15.1810706	2.323204226	0.596710841	3.893350121	9.89E-05	0.004400805
DHCR7	1230.758732	-2.508836652	0.644589346	-3.892147252	9.94E-05	0.004407153
RP11-465B22.3	52.10247734	-2.689172051	0.690948176	-3.892002532	9.94E-05	0.004407153
RP11-597D13.9	51.56282314	4.048484414	1.041424445	3.887448997	0.000101303	0.004481424
SCARF1	31.55591885	2.285431838	0.58875969	3.881773629	0.000103697	0.004577953
NAALADL1	28.99813743	5.853105773	1.509098094	3.878545601	0.000105083	0.004629649
AC002511.1	665.3467301	-5.298739505	1.367146009	-3.875767086	0.000106289	0.004665883
BMP7	517.5563622	-5.991907398	1.546233916	-3.875162312	0.000106554	0.004665883
CATSPER1	25.67689743	-4.35548265	1.123899313	-3.875331715	0.00010648	0.004665883
CENPH	389.4289241	-1.177442251	0.303919064	-3.874196752	0.000106977	0.004674936
CCL20	16.35830126	-3.668731552	0.947551207	-3.871802941	0.000108033	0.004702061
CDH15	42.5049184	-6.607756981	1.706463066	-3.872194548	0.00010786	0.004702061
CLEC4A	5.997800983	2.949200767	0.761902706	3.870836451	0.000108463	0.004711246
IMP4	1045.941482	-0.769632684	0.198967122	-3.868139996	0.000109669	0.004754072
DNTTIP1	557.0637757	-1.061203903	0.274602949	-3.864502931	0.000111316	0.004815796
XPOT	2500.593187	-0.859772206	0.222584155	-3.862683783	0.000112148	0.004842108
ANLN	2239.964225	-1.275873203	0.330443472	-3.861093684	0.000112881	0.004858199
OR2C3	21.31308282	-6.163820054	1.596473036	-3.860898313	0.000112971	0.004858199
CDH5	19.49708796	5.088213524	1.320132119	3.854321437	0.000116051	0.004980736
ADM2	25.18603442	-2.599811683	0.67506288	-3.8512141	0.000117534	0.005024391
HPRT1	578.5665068	-1.001222388	0.259971803	-3.851273002	0.000117505	0.005024391
RP5-874C20.3	309.8492496	1.008658229	0.262120385	3.848072441	0.000119051	0.005079189
TBC1D22B	325.9263578	0.95522713	0.248367549	3.846022298	0.000120051	0.005111751
RP11-356I2.4	38.70556355	-2.612391847	0.679353506	-3.84540865	0.000120352	0.005114473
GBP1	205.3403325	4.279387355	1.113710664	3.842458812	0.000121808	0.005166185
PLD3	2030.614888	1.381395954	0.359594674	3.841536195	0.000122267	0.005175478
C19orf18	1.704962277	2.863504254	0.746650095	3.835135459	0.000125495	0.005292432
PLA2G12A	463.364795	0.989907374	0.258118638	3.835086778	0.00012552	0.005292432
FAM8A1	943.8993436	1.10397654	0.287920036	3.834316484	0.000125914	0.005298694
SNHG17	576.075556	-1.440165963	0.375759552	-3.83267958	0.000126755	0.00532371
CCND2	11.300525	5.867515809	1.531268154	3.831801631	0.000127208	0.005332374
TSPEAR-AS1	17.22285962	-5.774007522	1.507681158	-3.829727189	0.000128285	0.005367103
CLEC9A	2.105576007	9.052620751	2.364100974	3.829202242	0.000128559	0.00536816
MCF2	12.55946435	-5.985016812	1.56343675	-3.828115729	0.000129128	0.005371129
STAT5A	1131.772814	2.206233416	0.576279373	3.828409479	0.000128974	0.005371129
STEAP3	255.7280436	-2.535699068	0.662493555	-3.827507524	0.000129447	0.00537406
PIK3R1	768.5343239	1.201302328	0.313937078	3.826570394	0.000129941	0.005384196
CSE1L	2875.389071	-0.85603107	0.223805699	-3.824885049	0.000130833	0.005410776
DPY19L2P1	26.70744016	-7.731435572	2.021661528	-3.82429772	0.000131145	0.00541332
CARS	869.0208254	-0.862413775	0.225593222	-3.822870954	0.000131907	0.00543436
PRSS8	2.686070577	3.807679281	0.996497354	3.821063112	0.000132878	0.005447943
PTPRU	640.6516994	-4.323354015	1.131390615	-3.82127442	0.000132764	0.005447943
TMEM205	558.2512311	0.8454373	0.221269546	3.820847993	0.000132994	0.005447943
SHC4	541.1149584	2.081192516	0.545047576	3.818368539	0.000134337	0.005492557
TRMU	1104.916155	-0.977729792	0.25614285	-3.817127018	0.000135015	0.005509824
ATG2B	903.642966	0.960900442	0.251844965	3.815444321	0.000135938	0.005537041
BHLHE40-AS1	7.136119263	2.221919194	0.582568804	3.814003044	0.000136734	0.005558962
GPX2	1.851140159	3.404007931	0.893382787	3.810245709	0.000138829	0.005633524
HRC	1.709720312	5.694895796	1.495002141	3.809289391	0.000139367	0.005644746
RP11-169F17.1	45.91361095	-7.842172509	2.059402258	-3.807984807	0.000140104	0.005663975
JARID2	1391.087975	1.056975893	0.277693799	3.806263939	0.000141082	0.005692849
AHCYL2	1853.109986	2.55488627	0.671504427	3.804719922	0.000141965	0.005717789
MRC1	1.418877199	6.171266018	1.624045884	3.79993329	0.000144735	0.005817329
TLR1	125.5992704	2.630070569	0.692210809	3.799522538	0.000144975	0.005817329
CD248	16.67501921	7.131949251	1.879135018	3.79533625	0.000147443	0.005894463
GJC3	62.74661653	3.291166154	0.867114759	3.795537004	0.000147324	0.005894463
LILRA3	4.151063923	5.74734144	1.515336826	3.792781475	0.000148969	0.005944451
RPLP0	33455.50567	-1.301796652	0.343612458	-3.788560698	0.000151523	0.006035183
OR7C1	3.391202837	5.285423654	1.395342005	3.787905499	0.000151923	0.006039973
ELFN1	111.5519113	3.975683727	1.050087215	3.786050977	0.00015306	0.006074017
ALPK1	239.9370946	1.599400571	0.422634306	3.784360491	0.000154104	0.006093048
CTC-366B18.4	13.16711032	1.452235139	0.383710173	3.784718889	0.000153882	0.006093048
RP11-666A8.12	4.149976417	1.766446025	0.466946598	3.782972252	0.000154967	0.006111743
SNHG3	1149.026036	-1.372691236	0.362887704	-3.782688753	0.000155143	0.006111743
AC093415.2	55.92404832	1.614041907	0.426833443	3.781432623	0.000155928	0.006120332
RASA4	109.5626739	2.218770444	0.586736463	3.781545183	0.000155858	0.006120332
CTD-3099C6.11	4.851069676	3.148903143	0.833438178	3.778208423	0.000157961	0.006188847
ZNF780B	325.4382246	0.964612588	0.255372742	3.777273095	0.000158555	0.006200873
SLC2A5	10.08505881	3.698640475	0.979468459	3.776171087	0.000159258	0.006217095
INHA	32.6227708	-3.324965718	0.880918418	-3.774430923	0.000160373	0.006249349
RDH5	46.57701134	3.20200789	0.848812282	3.772339253	0.000161724	0.006290633
FAM134C	817.7188705	0.97367916	0.258296587	3.769616831	0.000163498	0.006336809
RP11-553L6.5	113.4075083	2.07984374	0.551698981	3.769888677	0.00016332	0.006336809
ARFGAP1	3555.601321	-1.262134242	0.335080084	-3.766664456	0.000165443	0.006400692
ANKRD50	1355.893896	1.458230012	0.387324825	3.764876191	0.000166632	0.00642441
SP1	1761.184533	0.832528984	0.221132246	3.764846605	0.000166651	0.00642441
RP11-94L15.2	12.92876922	6.670260171	1.773284788	3.761527882	0.000168879	0.006498665
TNFAIP8L2	6.149443937	5.461648147	1.453152489	3.758482463	0.000170947	0.006566556
SLC2A4RG	815.3761893	-1.419573417	0.377774721	-3.757724746	0.000171465	0.006574767
SLC7A7	39.91598954	2.541832294	0.67738245	3.75243305	0.000175127	0.00670325
RBP1	13.58850059	6.446338206	1.718705568	3.750693735	0.000176346	0.006737977
GPRC5C	83.95273612	5.330386146	1.422788313	3.746436556	0.000179364	0.006841197
GPBP1	1268.57739	0.602314721	0.160801916	3.745693684	0.000179896	0.006849373
DLX2	34.83778018	-3.774646693	1.008079116	-3.744395288	0.000180829	0.006872767
DBP	150.8125365	1.544056068	0.41267145	3.741611076	0.000182844	0.006924988
HECW1	32.02749194	-6.187412781	1.65360869	-3.741763585	0.000182733	0.006924988
IGLV1-40	1.177921003	8.394799636	2.244536963	3.740103093	0.000183945	0.006954466
ATG4C	273.0743282	1.153508235	0.308992034	3.733132596	0.000189113	0.00713188
CCL18	17.88124667	5.024823505	1.346096069	3.73288625	0.000189298	0.00713188
P2RY14	1.451097863	6.699380713	1.795102138	3.732033165	0.00018994	0.007136342
RPS21	8020.127565	-1.361231652	0.364760415	-3.731851359	0.000190078	0.007136342
OSER1	682.6318893	-0.867577076	0.232575172	-3.730308217	0.000191246	0.007155306
SNHG15	769.556519	-1.87160952	0.501672439	-3.730740166	0.000190918	0.007155306
IPCEF1	5.302740872	3.379081062	0.906070518	3.729379773	0.000191952	0.007169295
KCTD20	3195.893434	1.333441571	0.357942189	3.725298696	0.000195084	0.007236212
LRRC1	621.0290595	2.440671006	0.655152332	3.725348882	0.000195045	0.007236212
PARVG	26.63325791	5.927015998	1.590904212	3.725564338	0.000194879	0.007236212
WNT3	75.01332851	-2.884018741	0.773904445	-3.726582472	0.000194094	0.007236212
DSG2	1456.432154	-4.192241501	1.125572542	-3.724541373	0.000195671	0.007245519
BAK1	701.6501189	1.085053255	0.291437881	3.723103018	0.000196789	0.00727446
LYZ	180.5902833	4.729276298	1.270471125	3.722458704	0.000197292	0.007280587
LRRC16A	739.4777055	2.009159283	0.539815053	3.721940079	0.000197698	0.007283111
CD72	15.17972119	2.906811845	0.781748276	3.718347623	0.00020053	0.00736573
MAPK14	1291.973734	0.902716841	0.242781287	3.718230727	0.000200623	0.00736573
TENM4	25.15244066	3.890365357	1.046685563	3.716842475	0.000201728	0.00739373
PGAM1	5095.41317	-1.008592993	0.271585881	-3.713716598	0.000204238	0.007473016
TRMT6	607.082594	-1.258554248	0.338946372	-3.713136806	0.000204706	0.00747749
ZSCAN31	70.12983427	1.146158913	0.308776003	3.711942968	0.000205674	0.007500165
C5orf56	43.88150982	1.967920896	0.530547106	3.709229351	0.000207891	0.007549587
MCTP2	357.5722611	-5.249852174	1.415435698	-3.709000827	0.000208079	0.007549587
RP11-789C17.1	18.36679963	1.907930388	0.514362558	3.709310401	0.000207825	0.007549587
ORC6	477.2834886	-1.021499453	0.27547277	-3.708168514	0.000208764	0.00756173
SIGLEC15	69.70379987	-5.088799543	1.373655496	-3.704567526	0.000211752	0.007657112
PGK1	16347.99875	-1.531514398	0.413683797	-3.702137743	0.00021379	0.007717908
SLC29A2	114.4253279	-2.75711327	0.745154077	-3.700057955	0.00021555	0.007768445
DENND1C	16.06742503	3.83062929	1.035912001	3.697832718	0.000217448	0.007823783
GPR68	8.66483343	2.806099315	0.759115784	3.69653665	0.000218561	0.00785073
AC012360.6	8.572999472	-4.223775983	1.143022476	-3.695269404	0.000219654	0.007876886
THEMIS	1.663738112	8.961701277	2.425591263	3.694646091	0.000220193	0.007883138
CCRL2	2.898932122	5.605308974	1.518470932	3.691416712	0.000223008	0.007970705
POMP	1686.782633	-0.799793203	0.216887195	-3.687599916	0.000226379	0.008077809
SLC7A4	97.46932919	-5.79404401	1.571518354	-3.686908265	0.000226995	0.008086421
LIPT2	34.94256266	-1.46782409	0.398443981	-3.683890734	0.000229701	0.008169324
PVT1	284.9961511	-2.100753022	0.57053349	-3.682085381	0.000231334	0.008213876
PPP1R35	370.4467991	-1.036564233	0.2819314	-3.676654079	0.000236313	0.008354509
PTP4A1	3628.951872	-1.641714246	0.446490433	-3.676930396	0.000236057	0.008354509
ULBP3	7.60706412	-3.978770026	1.082216732	-3.676500194	0.000236456	0.008354509
PI16	6.926359686	8.938585296	2.433816235	3.672662368	0.000240037	0.008467171
HSPE1	1682.405692	-0.866231137	0.235901876	-3.671997663	0.000240662	0.008475381
NKAIN4	180.8587318	-3.810094672	1.037941444	-3.670818516	0.000241775	0.008500713
ECM2	5.393371241	4.210567754	1.147572336	3.669108798	0.000243397	0.008516151
RP11-597K23.2	12.65560328	-9.710493886	2.646299178	-3.669461854	0.000243062	0.008516151
ZKSCAN8	1291.085261	0.857041378	0.233544703	3.669710204	0.000242826	0.008516151
CSTA	7.063662905	5.998142973	1.635123623	3.668311612	0.000244157	0.008528919
CD244	10.36753342	3.207885034	0.8747972	3.66700423	0.000245409	0.008558778
PDE1B	23.37953375	5.739329512	1.567379709	3.661735238	0.000250513	0.00872269
SNRK	664.4234199	1.055721878	0.288376951	3.660909352	0.000251322	0.008736767
EPHX4	44.43610491	-4.791803073	1.309425845	-3.659468836	0.000252739	0.008771898
GBX2	14.53556044	-4.651112184	1.271134407	-3.659024694	0.000253177	0.008773008
NTN1	64.38846686	-3.711852782	1.014908225	-3.657328507	0.000254858	0.008817095
ZP1	21.95277567	-5.349837678	1.463359996	-3.655858909	0.000256322	0.008853578
CD163	32.07441346	7.744580843	2.118930078	3.654948751	0.000257233	0.008856705
RIMKLBP2	14.20751177	1.926139795	0.526952352	3.655244705	0.000256937	0.008856705
ANAPC1	1187.426624	-0.750606646	0.205609488	-3.650642065	0.000261586	0.008985811
CD180	4.023397993	5.166580197	1.415467283	3.650088038	0.00026215	0.008985811
CTD-2545M3.8	1.95192728	2.231462521	0.611426451	3.649600892	0.000262648	0.008985811
GATA4	121.6095497	-8.365628882	2.29208401	-3.649791564	0.000262453	0.008985811
B2M	15825.97722	1.668693002	0.457316965	3.648876229	0.00026339	0.008989041
PRDM13	17.11616629	-5.192975504	1.423241671	-3.648695517	0.000263575	0.008989041
RP11-73M7.6	10.77289611	2.250943057	0.617260239	3.646667832	0.000265663	0.009031705
TCFL5	481.2365501	-1.719198706	0.471421036	-3.646843426	0.000265482	0.009031705
CCT5	5423.368578	-1.28972137	0.353788498	-3.645458737	0.000266915	0.009046745
SOS2	649.8782738	0.848861246	0.232856178	3.645431495	0.000266944	0.009046745
TRIM22	139.302107	3.346349679	0.918511603	3.643230709	0.000269237	0.00911018
TIPIN	202.3348722	-0.859411505	0.235924944	-3.642732684	0.000269759	0.009113546
COL27A1	1187.707739	-3.11512549	0.855341748	-3.641965914	0.000270564	0.00912112
PCSK6	373.1614491	-5.160641462	1.417091101	-3.641714677	0.000270828	0.00912112
PSMG3	793.4666408	-1.238230694	0.340081114	-3.640986347	0.000271596	0.009132717
PTPRCAP	42.38998184	2.115119091	0.581495597	3.637377654	0.000275428	0.009247183
PCID2	958.8481101	-1.19587102	0.328833054	-3.636711711	0.000276141	0.009249846
PCOLCE2	181.2168031	-4.67982362	1.286902105	-3.636503199	0.000276364	0.009249846
AC005740.6	2.822158316	2.193529944	0.603573257	3.634239785	0.000278801	0.009303984
GNAQ	1111.035743	0.960599603	0.264322108	3.634200745	0.000278844	0.009303984
FAM57A	402.5449783	-1.550181887	0.426667783	-3.633229289	0.000279896	0.009324686
ATP1B2	124.3865868	4.700193825	1.2941925	3.631757891	0.000281497	0.009337159
C1QBP	2568.530327	-1.296775384	0.357071867	-3.631692953	0.000281568	0.009337159
TSR1	1318.020068	-1.172000519	0.322675772	-3.632130513	0.000281091	0.009337159
ANKRD30A	5.101122855	-20.55930122	5.662156795	-3.631001749	0.000282323	0.009347845
BTK	102.092252	3.928731346	1.082847118	3.628149607	0.00028546	0.009437224
CSNK1A1L	7.096783241	-3.650372223	1.006651522	-3.626252127	0.000287565	0.009486674
MEDAG	3.882458296	6.017769294	1.659792443	3.625615552	0.000288274	0.009486674
PHYHD1	33.40320533	4.620336405	1.274355724	3.62562534	0.000288263	0.009486674
SGK3	482.8432075	2.140956805	0.590898005	3.623225645	0.000290952	0.009560224
ITPKA	46.02379846	-3.212123875	0.887045495	-3.621148963	0.000293298	0.009622656
FAM132B	124.6055037	-4.124092388	1.139121298	-3.620415488	0.00029413	0.009635334
PRDX3	2334.415822	-0.697128767	0.19259595	-3.619643953	0.000295009	0.009649465
RHOBTB3	3078.089064	1.380726023	0.381499586	3.619207134	0.000295507	0.009651144
RAB23	217.5631019	1.170862105	0.323627175	3.617935068	0.000296963	0.009669434
SFRP2	22.39953513	5.383687112	1.487930059	3.618239365	0.000296614	0.009669434
PKHD1	165.4686881	6.500125408	1.799538844	3.612106195	0.00030372	0.009874564
ISL2	16.46035367	-5.77411048	1.599731447	-3.609424877	0.000306877	0.009962184
DNASE1L3	1.365434912	5.584766574	1.547510503	3.608871516	0.000307532	0.009968465
NUF2	692.5387891	-1.307767085	0.362525113	-3.607383432	0.0003093	0.010010761
TTYH3	8588.475966	-2.271587396	0.629776737	-3.60697254	0.00030979	0.010011611
CTPS1	1156.232183	-1.032405205	0.286256994	-3.60656762	0.000310274	0.010012251
QSOX2	786.351789	-1.125906476	0.312308919	-3.605105094	0.000312027	0.010053778
HEY2	82.35834477	-3.358213124	0.932124789	-3.602750581	0.000314868	0.010130197
LINC00341	76.34840777	2.63187554	0.730782125	3.601450348	0.000316447	0.010165856
C19orf38	3.594605181	3.152188519	0.875611183	3.599986592	0.000318234	0.010177817
KIDINS220	1580.042363	0.794773021	0.22075662	3.600222822	0.000317945	0.010177817
RP11-132A1.4	22.74703636	-5.850910266	1.625245065	-3.600017247	0.000318196	0.010177817
RAB2B	395.9739957	0.905336855	0.251567269	3.598786357	0.000319706	0.010205304
TNFRSF10B	1593.415255	-2.06487569	0.573813162	-3.598515729	0.000320038	0.010205304
TAF11	718.6534487	0.993291445	0.276341964	3.594428554	0.000325104	0.010351552
ICK	886.6210152	1.546137117	0.430634104	3.590373133	0.000330205	0.010498474
FAXDC2	594.5557371	1.966315276	0.54779904	3.589482881	0.000331335	0.010518899
BORA	172.4946481	-0.82982344	0.231685566	-3.581679493	0.000341392	0.010822291
HOXA7	17.86441855	-4.333049256	1.211648396	-3.576160601	0.000348677	0.011037023
LINC00365	1.147469512	2.982080946	0.834027176	3.575520116	0.000349532	0.011047882
BNIP3	1399.450709	-2.341917786	0.655346783	-3.573555017	0.000352167	0.011114891
ATP6V0A1	1756.756494	1.720822991	0.481669292	3.572623417	0.000353423	0.011138236
KCNQ5	382.9852582	-2.88286578	0.80721962	-3.571352465	0.000355143	0.011159852
LDHAP2	6.92163432	2.454235156	0.687149364	3.571618175	0.000354782	0.011159852
CD36	74.42111957	4.382490091	1.227575218	3.57003793	0.00035693	0.011199702
NALCN	78.74981011	-5.142630157	1.441075021	-3.568606828	0.000358885	0.011244701
SLCO2A1	15.76310657	6.077499124	1.704345934	3.565883547	0.000362632	0.011312873
UCN2	489.7165485	-3.938168168	1.104371564	-3.56598114	0.000362497	0.011312873
ZBTB47	598.4633598	1.412762127	0.396180029	3.565959975	0.000362527	0.011312873
LINC00973	42.1120098	-3.894693633	1.093018725	-3.563245114	0.000366298	0.011410749
HOXA11	83.27810403	-3.882085764	1.091092686	-3.557979826	0.000373718	0.011625107
KLHDC8B	393.5619223	1.312031441	0.368950658	3.556116276	0.000376378	0.011687564
LRP8	773.2612781	-1.476026464	0.415146175	-3.555437944	0.00037735	0.011687564
TAF1D	1866.814001	-1.188275765	0.334196255	-3.555622617	0.000377085	0.011687564
CDR2	358.141285	-1.080126447	0.304100928	-3.551868299	0.000382506	0.011830294
SLC39A2	1.323405527	5.951197427	1.676125379	3.550568175	0.000384401	0.011871873
RP11-417E7.1	6.714353421	-4.388249641	1.236533539	-3.548831878	0.000386944	0.011933354
TMEM257	17.42021801	4.789590518	1.3502763	3.547118851	0.000389469	0.011994085
TSPEAR	12.14129331	-5.624386144	1.586259593	-3.545690862	0.000391585	0.012042085
BCL11B	3.781080269	4.848584216	1.367621473	3.545267687	0.000392215	0.012044278
ABCB6	235.3681443	-1.231946892	0.347583328	-3.544321011	0.000393626	0.012070442
NECAB3	524.2033965	-1.24951941	0.352640529	-3.543323322	0.000395118	0.012099016
RTEL1	70.48122739	-1.408544908	0.398032031	-3.538772753	0.000401992	0.012292065
CD109	2344.150644	-1.97398795	0.558035045	-3.537390651	0.000404101	0.012339099
CALCRL	13.47531796	4.385864144	1.240044132	3.536861335	0.000404912	0.012346391
HTRA2	478.9823675	-0.782663792	0.221310996	-3.536488498	0.000405484	0.012346392
SDPR	24.76383058	6.515585975	1.843333593	3.534675438	0.000408276	0.0124139
MYLK3	20.31404602	-4.439871887	1.256275523	-3.534154574	0.000409082	0.012420896
CXCR3	3.005604164	7.732773436	2.188765268	3.532938662	0.000410968	0.012460636
ENO1	31620.71971	-1.058901467	0.299855405	-3.531373626	0.000413407	0.012504131
RP11-440I14.3	3.499320832	3.898497239	1.103991243	3.531275509	0.000413561	0.012504131
CD37	59.8622884	2.502158268	0.709197226	3.528155743	0.000418466	0.012557107
COPB1	2608.350222	-0.752140689	0.213170942	-3.52834529	0.000418166	0.012557107
POLK	498.8736479	0.625762929	0.177373328	3.527942643	0.000418803	0.012557107
RRP7A	951.6689475	-0.937500322	0.265670759	-3.528805077	0.00041744	0.012557107
SUN1	3319.64125	-0.753712989	0.213596387	-3.528678556	0.00041764	0.012557107
WDR66	49.17821897	-2.914960375	0.825832791	-3.529722247	0.000415996	0.012557107
TSPAN14	4376.450994	1.858916229	0.527247986	3.525696218	0.000422371	0.012646531
VNN1	22.678716	5.493327071	1.558783022	3.524112717	0.000424903	0.012704731
POLR2H	932.8214639	-0.77946111	0.221314431	-3.521962432	0.000428365	0.012790512
GNA14	43.70911213	6.587971233	1.871625316	3.519919921	0.000431677	0.01287161
CTNND1	4054.330189	0.911604038	0.259022649	3.519398945	0.000432526	0.012876318
RTN4	3730.548094	-0.757081686	0.215135573	-3.519091135	0.000433028	0.012876318
SNRPD2	2725.494794	-0.748775209	0.212918821	-3.516716862	0.00043692	0.012974168
PDCD2	847.279485	-0.995296749	0.283225424	-3.514150445	0.000441163	0.013082176
RP11-750H9.5	1.49662122	2.654209616	0.755661074	3.512433954	0.000444022	0.013148909
GLTSCR1L	489.2384004	1.282305476	0.365236999	3.510886027	0.000446616	0.013207593
PPP1R32	12.00586736	2.404141961	0.685132028	3.50901996	0.000449761	0.013282413
EMG1	602.754978	-1.306031676	0.372324621	-3.507776823	0.000451868	0.01330822
NKX2-5	34.16861219	-10.76832214	3.069672394	-3.507971131	0.000451538	0.01330822
CTB-167B5.2	1.965275413	6.320785795	1.802825852	3.506043464	0.000454821	0.013376941
PIM3	1515.015362	-1.452627928	0.414371456	-3.505617743	0.000455549	0.013380124
TTK	390.331187	-1.163289665	0.33203678	-3.503496404	0.000459193	0.013468825
RASGRF2	24.63151822	1.747979066	0.49901241	3.502876942	0.000460262	0.013481868
OGFR	1192.563783	-1.106193911	0.315868218	-3.502074123	0.000461651	0.013504235
PSPN	28.36509959	1.551078981	0.443114037	3.500405882	0.00046455	0.013570651
DUSP19	75.20054622	1.178362637	0.336866286	3.498012965	0.000468738	0.013674491
CXCR2P1	3.91590252	9.504323891	2.717566193	3.497366105	0.000469877	0.013689196
FKBP5	690.9780074	3.204137486	0.917071839	3.493878395	0.000476058	0.013839481
METTL7A	211.012699	2.476419883	0.708817727	3.493732998	0.000476317	0.013839481
KIF14	595.2411493	-1.220335304	0.349549529	-3.49116564	0.000480918	0.013954379
DCTN4	1316.370632	0.633059075	0.181360751	3.490606818	0.000481925	0.013964826
FAM219A	490.9981769	-1.088799382	0.31206834	-3.488977386	0.000484872	0.013988306
MRPS24	188.1200953	-0.885670885	0.25388388	-3.488488057	0.000485761	0.013988306
NRG1	44.29060437	-6.273093526	1.797841975	-3.489235212	0.000484405	0.013988306
POU6F2	21.30592822	7.292386513	2.090042057	3.489109939	0.000484632	0.013988306
UGT2B7	136.9680298	-4.324241811	1.239616727	-3.488370006	0.000485975	0.013988306
WDR20	362.861809	0.822855348	0.236028907	3.486248189	0.000489846	0.014080962
TFB1M	231.4316525	-1.209545836	0.346984594	-3.485877631	0.000490525	0.01408173
COX7A1	4.079224798	5.904735384	1.694746017	3.484141768	0.000493718	0.014145349
SGCD	2315.501775	2.261721594	0.649181134	3.483960757	0.000494052	0.014145349
CCNB2	670.9203273	-1.000625914	0.287253957	-3.483419077	0.000495053	0.01415523
PPIA	26163.73673	-0.906567141	0.26031857	-3.482529654	0.0004967	0.014176451
TRIO	2928.857396	-1.54573952	0.443883405	-3.482309774	0.000497108	0.014176451
LINC00865	8.569994335	5.687720437	1.634633873	3.479507265	0.000502337	0.014306657
ARRDC3	1161.06328	2.141880644	0.615791539	3.478256046	0.000504688	0.014354672
RCAN2	191.1375548	3.709600362	1.067101526	3.476333105	0.00050832	0.014438977
ZBTB37	876.5250867	1.223161425	0.352012383	3.474768177	0.000511295	0.014504384
MTFP1	127.52174	-1.531356743	0.440885354	-3.473367233	0.000513972	0.014561179
TTPA	62.90122796	2.331866771	0.671846329	3.470833536	0.000518846	0.014679997
AC005224.2	12.11347852	-1.808949465	0.521336064	-3.469833743	0.000520781	0.014701375
PPARD	736.2937147	1.219722201	0.351531334	3.46973963	0.000520963	0.014701375
CERK	1328.461248	-1.207970702	0.348241694	-3.468771039	0.000522845	0.014716003
CYTH4	21.49954226	5.447365783	1.570341403	3.468905406	0.000522583	0.014716003
COL14A1	194.1952296	3.965055786	1.14341883	3.467719511	0.000524895	0.01473528
RP5-1120P11.1	23.42778359	-3.915100261	1.128990628	-3.467788096	0.000524761	0.01473528
CTB-60B18.10	7.629832693	-4.068602986	1.173453271	-3.467204948	0.000525901	0.014744345
KIAA1199	378.6273199	-2.945004179	0.850275094	-3.463589841	0.000533019	0.014902756
RP1-30M3.5	8.178355562	1.799162618	0.519414032	3.463831371	0.00053254	0.014902756
RP11-359E7.2	28.51434417	2.176863218	0.628554372	3.46328546	0.000533622	0.014902756
RP11-498D10.6	12.26553368	1.232037137	0.355839452	3.462339912	0.0005355	0.014935894
TVP23B	440.6155667	-0.879967552	0.254325525	-3.460004856	0.000540166	0.015046575
CPEB4	964.6810629	1.242417931	0.359233471	3.458524978	0.000543142	0.015103706
RBMS3	459.3401567	2.41694412	0.698884164	3.458290007	0.000543616	0.015103706
CASC14	16.32875049	2.67733956	0.77448713	3.456919369	0.000546388	0.015161222
PSMD7	1254.873358	-0.91034314	0.263420793	-3.455851491	0.000548557	0.015201872
MRAS	605.6538994	1.820708945	0.52693994	3.455249465	0.000549784	0.015216326
TRIP13	867.8318961	-1.455344743	0.421379815	-3.453759982	0.000552829	0.015281019
AC104389.28	13.20415621	-9.632511386	2.790534636	-3.451851578	0.000556754	0.015311087
C16orf96	5.141425156	2.545273908	0.737232064	3.452473152	0.000555473	0.015311087
KCNMB1	1.230375614	6.862542851	1.987836137	3.452267883	0.000555896	0.015311087
MAP4K1	74.8401649	3.002370397	0.869737979	3.45204012	0.000556365	0.015311087
SELPLG	25.17140963	2.801813202	0.812061838	3.450246117	0.000560076	0.015363296
ZNF540	20.39650069	2.416855828	0.700448075	3.45044253	0.000559668	0.015363296
ASPRV1	22.97596297	2.755521913	0.79939954	3.446989617	0.00056687	0.015511999
HMGXB4	739.541904	-0.681617477	0.197744563	-3.446959385	0.000566934	0.015511999
ASTN1	18.70404783	-7.564247014	2.195537201	-3.445283009	0.000570462	0.015588771
LINC00958	39.54913144	-6.054142485	1.75846484	-3.442856716	0.000575604	0.015705321
MIR142	4.577518061	6.153653087	1.78770347	3.4422113	0.000576979	0.015705321
RP11-314O13.1	11.78816819	-5.453242243	1.584525021	-3.441562722	0.000578364	0.015705321
RP11-766F14.2	89.71214229	3.762347228	1.09294849	3.442382932	0.000576613	0.015705321
ZNF616	162.7122071	0.868213454	0.252263403	3.441694048	0.000578084	0.015705321
GLIPR2	71.79709706	2.133165046	0.619927085	3.44099346	0.000579583	0.015718628
C15orf59	49.79550797	4.96063589	1.442264006	3.439478396	0.000582836	0.015787039
INPP5F	3321.45317	1.756039401	0.510976639	3.436633432	0.000588992	0.015933788
DENND6A	491.0904295	0.70989794	0.2065946	3.436188262	0.000589961	0.015940019
ATP9B	285.9881816	0.992273816	0.288830932	3.435483208	0.000591498	0.015949914
SEPP1	112.0363229	4.031529733	1.173545116	3.435342772	0.000591805	0.015949914
CTD-2006H14.2	22.04137651	1.523189986	0.443536748	3.434191172	0.000594325	0.015997862
KB-1410C5.5	3.639995073	1.79104585	0.521975853	3.431281046	0.000600738	0.016150348
ITGAM	42.56901327	4.40390626	1.283648816	3.430771878	0.000601867	0.016150413
JPH3	16.07012642	-4.426430198	1.290276796	-3.430605131	0.000602237	0.016150413
RPS20P33	3.958141034	1.657961466	0.48336933	3.430009649	0.00060356	0.016165817
FANCI	2373.70796	-1.186956817	0.346418213	-3.426369552	0.000611708	0.016356091
TOMM34	921.202037	-1.226906518	0.358099569	-3.426160272	0.000612179	0.016356091
TM4SF1	1803.118417	-3.211433832	0.937945767	-3.423901406	0.00061729	0.016472261
C6orf106	2537.739724	1.042465982	0.304571916	3.422725233	0.000619967	0.016502898
PPEF1	24.87796146	-3.698939642	1.080597217	-3.423051238	0.000619224	0.016502898
FMO2	4.004945099	6.997491202	2.044824017	3.422050575	0.000621508	0.016523527
ERCC6L	169.2991199	-1.026239841	0.299932309	-3.421571505	0.000622604	0.016532306
GRIK3	50.52407716	4.706005896	1.375950212	3.420186178	0.000625783	0.016596316
TRIM69	299.1095273	1.285968616	0.376154357	3.418725828	0.000629151	0.01666516
ZBTB10	953.7278347	1.507274515	0.440930833	3.418392189	0.000629923	0.01666516
RND2	54.81101476	3.49641739	1.023017014	3.417750967	0.000631409	0.016684023
PRIM1	254.0264109	-0.986060512	0.288675817	-3.415805735	0.000635936	0.01676774
SEC14L6	18.16864909	6.642016345	1.944542107	3.415722561	0.00063613	0.01676774
AP001065.15	25.51940819	-5.076215375	1.486864309	-3.414040774	0.00064007	0.016812733
CCAR1	1435.787963	-0.520617638	0.152495063	-3.413996681	0.000640174	0.016812733
SGK2	11.70944221	2.310720651	0.676784689	3.414262601	0.000639549	0.016812733
BRAT1	1523.408881	-0.85028542	0.249258139	-3.411264416	0.000646624	0.016961493
EMCN	49.95761674	5.326527142	1.562047586	3.409964709	0.000649713	0.017021846
DDX56	1734.117523	-0.959756945	0.281543199	-3.408915392	0.000652217	0.017046079
SIT1	2.69741664	8.915245084	2.615109105	3.409129304	0.000651706	0.017046079
PSMB1	1841.196767	-0.840216298	0.246505301	-3.408512091	0.000653182	0.017050654
FGFR4	117.7818526	-2.448995595	0.718693113	-3.407567917	0.000655446	0.017089091
RP11-262H14.5	6.836063859	-3.120790614	0.916216217	-3.406172644	0.000658805	0.017155951
FAM63A	400.379385	1.078739035	0.316817667	3.404920706	0.000661833	0.017214029
FAM96A	945.7373431	-0.742989348	0.218348611	-3.402766547	0.000667073	0.017329436
PLK1	873.0703558	-1.131428658	0.332630297	-3.401460025	0.000670269	0.017391555
FAM198B	1455.416544	3.068744701	0.90275805	3.399299181	0.000675588	0.017508509
HEYL	19.33506301	6.112552497	1.798501524	3.398691864	0.00067709	0.017526389
WDR63	244.0076537	4.022701039	1.183765976	3.39822323	0.000678251	0.017535416
LRRC42	427.7038823	-0.624606004	0.18387251	-3.396951529	0.00068141	0.017575014
TMCO3	870.7174311	-1.110596632	0.326918655	-3.397165059	0.000680879	0.017575014
DEPDC1	457.7168839	-1.183793152	0.348635034	-3.395508302	0.000685013	0.017646849
CC2D2B	1.0821034	4.267278203	1.257048275	3.394681244	0.000687085	0.01767634
NFIL3	257.6383621	-1.409600868	0.415312517	-3.39407268	0.000688614	0.01767634
RP11-203P23.2	15.59243933	4.499078715	1.325476187	3.394311237	0.000688015	0.01767634
AC006946.17	5.174805773	2.53348524	0.746788702	3.392506117	0.000692564	0.017693572
CD207	4.251242187	3.596243892	1.059902493	3.39299503	0.000691329	0.017693572
ITGAX	142.4779067	3.600946956	1.061392428	3.392663128	0.000692167	0.017693572
ZNF37A	436.5023345	0.928236021	0.273592829	3.392764442	0.000691911	0.017693572
HMGB3	724.585424	-1.390380457	0.409886582	-3.392110208	0.000693565	0.017698214
IL13RA2	312.9380318	-5.945870504	1.753172702	-3.391491607	0.000695133	0.017717272
EVX2	7.203319439	-4.049374241	1.194504679	-3.390002828	0.000698919	0.017792764
ASPN	3.718966187	5.866484429	1.731611971	3.387874723	0.000704364	0.017910266
TPI1	10897.62438	-1.047546862	0.309299591	-3.386835589	0.000707037	0.017957088
FMN2	240.4877609	-5.13326594	1.516392218	-3.385183517	0.000711307	0.018044291
AKR1C1	23.18898862	2.901692783	0.857418937	3.384218215	0.000713812	0.018086601
IGIP	228.3497616	1.357293939	0.401108779	3.38385498	0.000714757	0.018089313
PNPLA3	220.5478166	-3.045324453	0.900596601	-3.381452308	0.000721037	0.018226882
C8orf46	139.412105	2.283937397	0.675680881	3.380201307	0.000724328	0.018245955
MRPL48P1	1.735525394	2.742556344	0.811289672	3.380489658	0.000723568	0.018245955
ZFAND3	1231.704989	0.869617675	0.257256992	3.380346121	0.000723946	0.018245955
DUOX1	14.62041165	2.024399056	0.59904226	3.379392726	0.000726462	0.018278381
PILRA	36.40884318	3.200614722	0.947500197	3.377956786	0.000730266	0.018352704
AC093673.5	27.99997957	-1.851336243	0.548204684	-3.377089426	0.000732572	0.018389268
RP11-767N6.7	9.473001881	1.117874434	0.33107709	3.376477767	0.000734203	0.018408799
ESPL1	794.0850082	-0.868474039	0.257242201	-3.376094732	0.000735226	0.018413061
USP30	288.414011	0.683546485	0.202516706	3.375259746	0.000737461	0.018447622
GJB6	48.80673908	7.202247158	2.134310742	3.37450729	0.00073948	0.018465672
TRPC6	2.616823017	6.609512997	1.958749419	3.374353521	0.000739893	0.018465672
SAGE1	63.00925425	-9.29635045	2.757204054	-3.371658487	0.00074717	0.018625766
AP000479.1	11.45121624	-9.548187343	2.832401799	-3.371056799	0.000748804	0.018633616
LIMK1	784.7763927	-1.182980355	0.350938299	-3.370906967	0.000749212	0.018633616
BTBD7P1	1.705948001	7.7506713	2.299992688	3.3698678	0.000752043	0.018639603
GEMIN4	583.8125365	-0.845195037	0.250786045	-3.370183683	0.000751181	0.018639603
RNF115	883.4592506	0.828368766	0.24580694	3.369997463	0.000751689	0.018639603
MYO1G	18.1051433	2.827388541	0.839223386	3.369053566	0.000754268	0.018651925
RP11-345J4.5	21.15089958	-1.337112908	0.396869629	-3.36914899	0.000754007	0.018651925
JOSD1	1521.358706	-0.768121579	0.228232737	-3.365518853	0.000763998	0.018870937
CACNA1E	73.13300678	-5.824199451	1.730928014	-3.364784325	0.000766035	0.018899619
BRPF3	724.2510566	0.889805027	0.264620391	3.362571653	0.000772201	0.01902999
AC006262.5	24.55705123	-6.836678594	2.035364898	-3.358944925	0.000782407	0.019237578
BDNF-AS	21.94899325	2.15011646	0.640057167	3.359256906	0.000781524	0.019237578
UBTF	2031.494282	0.636410348	0.189549271	3.357492983	0.000786527	0.019316898
JAM3	542.6588668	-2.62812699	0.782919074	-3.356830965	0.000788413	0.019341204
CDC45	647.5570689	-1.139170545	0.339618997	-3.354260374	0.000795774	0.019499635
KRT6C	2.225919388	7.90687548	2.357798865	3.353498722	0.000797968	0.019531212
RANBP1	1984.197025	-0.967696969	0.288672929	-3.352226248	0.000801645	0.019598989
CTNND2	40.98794273	-5.723781128	1.708327352	-3.350517757	0.000806606	0.019697985
FADD	360.4711335	-1.480602404	0.44207942	-3.349177402	0.000810519	0.019768529
VCAM1	65.26867151	5.673150563	1.694033303	3.348901436	0.000811327	0.019768529
PIF1	350.4130613	-1.669321282	0.498639251	-3.347753466	0.000814694	0.019828213
E2F7	443.3814072	-1.236267086	0.369560252	-3.345238238	0.000822119	0.019986384
STEAP4	12.65305372	5.97769962	1.787340473	3.3444661	0.000824411	0.020019556
CYCS	3756.898449	-1.074200534	0.321263939	-3.343669813	0.000826781	0.020054543
GSDMA	1.392373364	6.636272709	1.985708326	3.342017869	0.000831717	0.020151636
KIRREL3	16.38007627	-1.87573732	0.561760657	-3.339032905	0.000840706	0.020346594
CFLAR	1025.038963	0.837483533	0.250915157	3.337715994	0.0008447	0.020420372
RP11-248J18.3	14.32074611	2.059238179	0.617019421	3.337396053	0.000845673	0.020421028
HBA1	2.213603779	6.233876352	1.868159731	3.336907572	0.000847161	0.020434095
DMRT2	24.95149637	-6.818715825	2.043713869	-3.3364337	0.000848607	0.020446117
PTPN9	994.9424148	-0.928975366	0.278558209	-3.334941626	0.000853173	0.020533222
ITIH4	3.672874929	2.91458212	0.874536022	3.332718205	0.00086002	0.020657107
P4HA3	69.38854168	-3.975209517	1.192807786	-3.332648868	0.000860234	0.020657107
RP11-884K10.7	69.62267613	0.746045595	0.223886617	3.332247389	0.000861476	0.020663947
IDH3A	624.2392333	-0.886641531	0.266249368	-3.330116942	0.000868095	0.020776539
NXF1	1514.046827	0.803143695	0.241162057	3.330307042	0.000867503	0.020776539
PTPRM	3463.87936	1.393649952	0.418720633	3.328352708	0.000873612	0.020839263
RP11-169D4.1	155.297316	-5.11404846	1.536404222	-3.328582664	0.000872891	0.020839263
SSH2	937.2322146	1.071058138	0.321755244	3.328797768	0.000872217	0.020839263
RIPK3	3.211525607	9.290368388	2.7920959	3.327381552	0.000876662	0.020888951
UBAC1	637.119483	-0.909443341	0.27343841	-3.325953149	0.000881167	0.020973144
C2orf88	481.0179106	3.047684569	0.916744881	3.324463144	0.000885889	0.020995101
LYRM9	87.08130771	1.537225189	0.462383111	3.32457037	0.000885549	0.020995101
USHBP1	3.087356076	3.087291017	0.928515716	3.324974435	0.000884266	0.020995101
ZNF491	27.95561365	2.788373429	0.838751169	3.324434627	0.00088598	0.020995101
FGD3	33.9438638	2.991471012	0.900338204	3.322608101	0.000891801	0.021109871
KIAA1109	1416.656594	0.817400165	0.246061794	3.321930444	0.00089397	0.021120205
NISCH	1848.992022	0.825225344	0.248422648	3.321860354	0.000894194	0.021120205
LONP2	3045.49407	1.452095518	0.437388224	3.319923672	0.000900421	0.021244022
DNAJC2	907.0322802	-1.024814174	0.308797236	-3.318728459	0.000904283	0.021288621
PRMT2	2469.389473	0.848504404	0.255650445	3.319002256	0.000903397	0.021288621
LUCAT1	28.69685092	-4.402571972	1.326795704	-3.318198843	0.000906	0.021305795
NUDT15	544.0046561	-0.837083149	0.252326608	-3.317458886	0.000908403	0.021339065
IL18BP	128.8114349	1.731011796	0.521993549	3.316155534	0.00091265	0.021415535
EZR	2137.664372	-1.264395843	0.381402983	-3.315117868	0.000916045	0.021471854
TRIM58	50.96162736	-5.137533877	1.550034186	-3.314464883	0.000918187	0.021498724
NAPA	1427.989266	0.733995711	0.221500091	3.313749028	0.000920541	0.021530485
FGF17	6.68951732	3.367897692	1.016641478	3.312768329	0.000923775	0.021582735
MAP3K1	1255.849394	1.119330356	0.338099975	3.310649034	0.000930799	0.021723333
C1QTNF3	841.1513023	3.559232033	1.075219128	3.310238761	0.000932164	0.021724147
MACROD2	86.94145365	1.71344129	0.517650653	3.310034055	0.000932846	0.021724147
LSM14B	1122.585905	-0.721197414	0.217945752	-3.309068465	0.000936069	0.021775719
PPM1A	808.2165917	0.63313138	0.191459525	3.306868011	0.000943453	0.021907132
TPD52L2	2275.715279	-0.717561047	0.216996877	-3.306780523	0.000943748	0.021907132
LAMP5	1.196923804	4.889713165	1.479125894	3.305812699	0.000947014	0.021959325
NKPD1	5.806814397	2.220129688	0.671702661	3.305226875	0.000948995	0.021981668
FABP4	2.917160085	7.539406647	2.282080101	3.303743214	0.000954032	0.022074638
SPATA2	392.4872925	-1.208626406	0.36602107	-3.302067842	0.000959749	0.022183139
PCGF2	869.4849263	1.017927453	0.308328773	3.301435166	0.000961916	0.022209449
PCK1	7.298268242	-8.922059516	2.703243993	-3.300501005	0.000965124	0.022259712
RAB37	6.21542551	3.012208615	0.913133165	3.298761592	0.000971124	0.022374188
APBB1IP	6.92903793	5.69089748	1.725346332	3.298408774	0.000972345	0.022378441
P4HA2	862.9722312	-1.668266731	0.505905164	-3.297587865	0.000975192	0.022396208
TNFAIP3	849.025028	-2.419826175	0.733807188	-3.297632149	0.000975038	0.022396208
CDKAL1	330.2664191	0.940660306	0.285301075	3.297079426	0.000976959	0.022412948
POLD2	2697.063134	-0.952094112	0.288912926	-3.295436186	0.00098269	0.022520505
MACF1	3828.127613	0.896236789	0.272033469	3.294582802	0.000985679	0.022565046
EPSTI1	34.86097426	4.499076451	1.3669664	3.291285324	0.000997307	0.02280706
ACD	348.5224067	-0.763547267	0.232139628	-3.289172446	0.001004824	0.022954655
CX3CR1	1.254112266	4.462010403	1.356764416	3.288714201	0.001006462	0.022961149
GZMA	7.790080495	7.339462135	2.232050737	3.288214741	0.001008249	0.022961149
ITGAE	307.7471303	-0.911413278	0.277176904	-3.288200653	0.001008299	0.022961149
C3AR1	16.65547877	3.126732257	0.951289289	3.286836394	0.001013197	0.023024097
MTCP1	44.0951943	-1.14115887	0.347173657	-3.286997289	0.001012618	0.023024097
AC116366.6	17.55197674	2.135346164	0.649998993	3.285153032	0.00101927	0.023128336
RP11-299H22.5	9.579748457	-9.154238542	2.786702513	-3.284971575	0.001019927	0.023128336
MIAT	29.87109638	2.262549371	0.688890424	3.28433854	0.001022221	0.02315603
ZFAND2A	260.8071936	-1.199305911	0.365267309	-3.28336504	0.001025757	0.023211795
PSG4	21.51631943	-6.380109101	1.943584652	-3.282650486	0.001028361	0.023222022
RALGAPA2	313.7062045	0.777994043	0.236997902	3.282704343	0.001028164	0.023222022
PSMA4	2058.323027	-0.523141894	0.159388979	-3.282171066	0.001030111	0.023237236
ADAP1	44.73420335	3.230073309	0.984466003	3.281040991	0.001034247	0.023267343
DMBT1	12.68227117	-6.974073023	2.125643456	-3.280923243	0.001034679	0.023267343
RUSC1	576.3769277	-0.896148931	0.273106819	-3.281312909	0.00103325	0.023267343
LCK	8.204487039	5.711836589	1.742988613	3.277036091	0.00104903	0.023549867
MCM7	4351.886787	-0.807192027	0.246325695	-3.276929871	0.001049424	0.023549867
BARX1	19.74475868	-5.764736375	1.759593523	-3.276175036	0.001052233	0.023588382
MAPKAPK5	490.7336659	-0.637398901	0.194588275	-3.275628504	0.001054271	0.023601012
MED31	127.9141266	-1.086678687	0.331765928	-3.275437876	0.001054983	0.023601012
RP5-966M1.6	20.783166	2.000947153	0.61101971	3.274766949	0.001057492	0.023608202
STK17A	645.2119937	-1.601488122	0.489005937	-3.274987075	0.001056668	0.023608202
CA5B	292.555079	1.646867725	0.503034326	3.27386749	0.001060863	0.023657158
HAS2	416.6523658	-2.632485123	0.804156549	-3.273597816	0.001061876	0.023657158
TRMT11	232.2286968	-0.960935893	0.293578441	-3.273182767	0.001063437	0.023667501
COCH	105.1977856	-5.136721811	1.570108797	-3.27157062	0.001069519	0.023743446
SCAND1	661.8139273	-0.8193444	0.250456495	-3.271404082	0.001070149	0.023743446
UBASH3A	1.765461341	7.024896347	2.147314617	3.271479778	0.001069862	0.023743446
FERMT1	68.30787028	-4.667389388	1.426901945	-3.270995183	0.001071697	0.023753391
SH3GL1P2	4.610908383	1.735082601	0.530527647	3.27048479	0.001073633	0.02377189
PCGF6	197.0442479	-0.90702872	0.277398456	-3.269768448	0.001076356	0.023807749
MTIF2	854.8257511	-0.544821372	0.166659036	-3.2690779	0.001078986	0.023841502
FBXW12	1.12268086	3.4398101	1.052495196	3.268243041	0.001082174	0.023887496
E2F6	555.3183581	-0.537650876	0.164596851	-3.266471221	0.001088969	0.024012929
RP6-109B7.3	97.80810592	-1.204592524	0.368903812	-3.265329565	0.001093368	0.024060779
TMEM132B	4.394333474	-8.020606061	2.456292139	-3.265330672	0.001093364	0.024060779
LINC00202-1	10.79331756	2.852195832	0.873842092	3.263971671	0.001098621	0.024141563
WDR7	330.3385835	0.877105745	0.268757278	3.263560898	0.001100215	0.024141563
ZNF442	6.821841114	2.858575289	0.875919154	3.263514992	0.001100394	0.024141563
CCDC71L	520.0741038	1.214279507	0.372135907	3.263000111	0.001102395	0.024160912
BUB1B	945.324137	-0.947418265	0.290552774	-3.260744176	0.001111202	0.024329248
GBP3	123.2898632	2.311805177	0.709080668	3.260285156	0.001113003	0.02434397
RPL22L1	1207.052556	-2.14193055	0.657101745	-3.259663465	0.001115445	0.024348051
SLC37A2	296.3981159	-3.024607963	0.92788485	-3.259680296	0.001115379	0.024348051
SHISA5	1710.561558	0.799120074	0.245283294	3.257947413	0.001122212	0.024471023
CECR5	889.6592907	-0.942043291	0.289502515	-3.254007277	0.001137894	0.02478794
SNRPG	1006.023251	-0.741636596	0.227974579	-3.253154804	0.001141313	0.024837364
AC002398.11	5.891668848	1.304034996	0.400954348	3.25232786	0.001144639	0.024884661
GM2A	1446.274851	1.320010534	0.406042419	3.250917819	0.001150331	0.024983246
DOCK10	1322.010776	2.492460184	0.766818942	3.25038943	0.001152471	0.024985722
MS4A14	6.492085782	3.902285921	1.200585848	3.250318106	0.00115276	0.024985722
AC005682.5	34.59575495	-3.244600465	0.998388712	-3.24983689	0.001154712	0.025002935
GPS2	208.9029621	-0.812861415	0.250240684	-3.248318383	0.001160893	0.02511158
RPS2P32	10.11457694	-4.007306777	1.23391547	-3.247634764	0.001163685	0.025146788
CYP2B7P1	2.374385929	4.194626888	1.292525219	3.245295972	0.001173286	0.02515497
GAREM	292.7248997	2.24116008	0.690359287	3.246367685	0.001168878	0.02515497
HOPX	4.25334375	6.426698972	1.9797435	3.246228096	0.001169451	0.02515497
HPN	89.06403983	3.319055604	1.022166648	3.247078752	0.001165961	0.02515497
OSM	2.229254156	4.390144309	1.352434211	3.246105633	0.001169954	0.02515497
PGRMC2	1269.122463	0.741926808	0.228609081	3.245395173	0.001172877	0.02515497
RP11-696D21.2	2.042846572	4.765721443	1.468512291	3.245271743	0.001173386	0.02515497
RPUSD4	477.7320538	-0.922730942	0.284311057	-3.245497918	0.001172454	0.02515497
LYST	5650.721563	1.85730733	0.57254992	3.243922087	0.00117896	0.025249391
UFSP1	53.1620124	-1.686067203	0.519857267	-3.243327179	0.001181425	0.0252771
PCED1B-AS1	3.677690963	5.355318235	1.651778404	3.242152955	0.001186303	0.025354498
SMAP2	504.894768	0.94615528	0.291852826	3.241891783	0.001187391	0.025354498
MGRN1	1278.955028	0.659884595	0.203617375	3.240806909	0.001191919	0.025426033
MT1G	16.61676648	4.80380893	1.482585303	3.240156853	0.00119464	0.025458915
TCAP	14.52945848	1.629277609	0.502910913	3.239694284	0.001196579	0.0254751
CTB-75G16.3	3.407884438	2.621385062	0.809574576	3.237978487	0.001203799	0.025566131
HPGD	1760.601841	3.418666696	1.055787326	3.238025889	0.001203599	0.025566131
TAF1C	1660.523303	-0.996505095	0.307769031	-3.237834208	0.001204408	0.025566131
XAF1	187.5658737	3.680353391	1.136807643	3.23744603	0.001206047	0.025575789
TLR7	3.166621755	7.10605487	2.195396019	3.23679865	0.001208787	0.025608721
HJURP	686.2441644	-1.030826883	0.318569896	-3.235795017	0.001213045	0.025673732
HOXA9	16.71116552	-4.917418715	1.520291156	-3.234524318	0.001218455	0.0256844
ITPRIP	562.9221823	-2.786444554	0.861368711	-3.234903379	0.001216839	0.0256844
ORAI2	812.9301284	-1.138502469	0.352011079	-3.234280219	0.001219497	0.0256844
RASSF3	2801.579661	1.496653445	0.46259164	3.235366389	0.001214867	0.0256844
SKP2	695.52079	-1.109420015	0.343004442	-3.234418799	0.001218906	0.0256844
DLX4	47.83686178	-3.066794401	0.948452287	-3.233472515	0.001222951	0.025732034
MRPL17	1035.70747	-0.869877134	0.269278756	-3.230396433	0.001236187	0.025985201
DHRS2	192.3957601	-3.723453476	1.152897944	-3.229647077	0.001239431	0.026015711
ZCWPW2	8.215784968	2.012727203	0.623230927	3.229504694	0.001240048	0.026015711
ATP2C1	1816.425762	0.690263997	0.213896708	3.227090334	0.00125056	0.026163908
MRPS11	676.4040722	-0.922611091	0.285879168	-3.227276396	0.001249747	0.026163908
VPS8	774.5943644	1.12608105	0.348950907	3.227047205	0.001250748	0.026163908
SCP2	1150.701271	0.681506035	0.211316731	3.225045322	0.001259527	0.026306517
THRSP	1.672647232	5.229347412	1.621534612	3.224937274	0.001260003	0.026306517
NUP88	724.6297904	-0.829189783	0.257207212	-3.223820114	0.001264928	0.026383838
SMPX	7.220994493	-4.33406946	1.344530504	-3.223481688	0.001266424	0.026389537
RGS19	238.8162298	-0.901886207	0.27989139	-3.222272068	0.001271783	0.026450148
RP11-789C17.5	1.07686911	2.63436598	0.817480594	3.222542527	0.001270583	0.026450148
ZNF836	46.6000391	1.18443902	0.367679151	3.22139294	0.001275691	0.02650589
COA1	1023.823374	-0.745313561	0.231447297	-3.220230145	0.001280877	0.026588055
TAGAP	5.732553701	3.742809256	1.1625338	3.219527257	0.001284022	0.02662772
MT-ND1	29453.8213	1.395529841	0.433594437	3.218514174	0.001288566	0.026696318
RDH12	13.87406131	3.479816364	1.081292496	3.218200789	0.001289975	0.026699881
DDX21	2815.46527	-1.098935454	0.341524108	-3.217739034	0.001292053	0.026717283
MYCT1	3.018778136	4.738806431	1.474297405	3.2142812	0.001307715	0.027015272
ZBED2	1.589253074	4.505088571	1.40186769	3.213633215	0.00131067	0.027050421
WDTC1	835.3829304	1.037689973	0.322992702	3.212735039	0.001314775	0.027109233
CCT2	3753.074365	-0.832634474	0.259350923	-3.210455021	0.00132525	0.02729914
AC096772.6	31.75842699	0.994914075	0.309974022	3.209669213	0.001328878	0.027334122
ARFRP1	651.2551721	-0.818748387	0.255120201	-3.209265213	0.001330747	0.027334122
SEC24A	751.8483114	-0.753532538	0.234782319	-3.209494401	0.001329686	0.027334122
RGS5	122.4387422	3.070347199	0.957469518	3.206731015	0.001342525	0.02754983
PLCD1	159.8573043	1.241836206	0.387481736	3.204889651	0.001351143	0.02770035
RP11-81H3.2	11.6885185	-9.545051385	2.979036013	-3.204073849	0.001354977	0.027735375
ZNF622	611.6395638	-0.977718908	0.305157653	-3.203979638	0.001355421	0.027735375
TRIB1	1422.39442	1.352742468	0.422325974	3.203076653	0.001359678	0.027792697
UBAP1L	692.8681821	-3.041031531	0.949479763	-3.202839756	0.001360797	0.027792697
FAM118A	641.4573447	-1.892265346	0.591340723	-3.199957777	0.001374477	0.028045571
PUS1	462.9708473	-0.946946406	0.296335747	-3.195518651	0.001395798	0.028426867
ZSCAN16-AS1	127.9871631	1.200423047	0.3756562	3.195536361	0.001395712	0.028426867
KB-1980E6.3	3.721860441	-7.8593316	2.459902306	-3.194977126	0.001398419	0.028453416
KCNE1	15.67793965	3.152785723	0.986937176	3.194515113	0.00140066	0.028472163
CCDC147-AS1	9.671101704	-4.127096159	1.292221766	-3.193798672	0.00140414	0.028516063
C3orf52	113.9618263	-2.702327613	0.846476598	-3.1924422	0.001410752	0.028593727
CASS4	2.004977017	2.932050154	0.918660485	3.191658073	0.001414587	0.028593727
CYP7A1	3.738490974	2.737893783	0.857572893	3.192607655	0.001409944	0.028593727
EIF4EBP3	58.33369737	2.500281566	0.783321162	3.191898402	0.00141341	0.028593727
NDUFAF4	317.0019891	-0.983260319	0.308037724	-3.192012678	0.001412851	0.028593727
LINC00479	23.34308041	-4.751795126	1.488977377	-3.191314522	0.00141627	0.028598539
PROZ	4.42595475	-3.091398603	0.968929667	-3.190529414	0.001420124	0.028598539
RP5-1024N4.4	7.764929063	2.277675559	0.713827674	3.190791897	0.001418834	0.028598539
TUBB4A	1690.602397	2.607247566	0.81706552	3.190989586	0.001417864	0.028598539
CYSLTR2	62.37804966	-5.519246101	1.730250345	-3.189854068	0.001423447	0.028638736
MIR145	8.50442119	3.84600179	1.205959564	3.189163139	0.001426853	0.028680548
GPATCH11	425.0615177	-0.541974526	0.170028554	-3.187550051	0.001434836	0.028814181
PITPNM2	215.7254286	-1.38126112	0.433495789	-3.186331114	0.001440896	0.028908977
EBNA1BP2	1291.415713	-0.873175523	0.274069578	-3.185962956	0.001442731	0.028918914
CEP44	322.6428487	0.602510625	0.189258728	3.183528876	0.001454916	0.029109107
ZNF202	259.8968063	-1.096859916	0.344525649	-3.183681443	0.001454149	0.029109107
UBL3	4007.36944	1.520974377	0.477808242	3.183231773	0.00145641	0.029112014
PFKFB2	1666.331659	1.454155143	0.456860072	3.182933311	0.001457912	0.02911508
AC022596.6	13.87135801	3.886003425	1.222668069	3.178297958	0.001481424	0.029557289
EIF6	1922.48922	-0.992247113	0.312220973	-3.178028382	0.001482802	0.029557467
CMTR1	1612.192829	0.844294936	0.265768539	3.176805424	0.001489069	0.029655002
ZFP14	156.3915693	1.098784507	0.345985772	3.175808363	0.001494196	0.029729685
ZWINT	1071.082343	-0.860454261	0.270975033	-3.175400515	0.001496298	0.029744093
DLX1	228.4832211	-3.156183434	0.994190551	-3.174626263	0.001500296	0.029796127
ZDHHC15	6.542216916	4.488663815	1.414767472	3.172721953	0.001510171	0.029964675
CAV2	788.2939333	1.130755193	0.356442251	3.172337709	0.001512171	0.029976802
AIF1L	1517.356067	2.125240334	0.670069923	3.171669495	0.001515654	0.029982199
CTD-2081C10.7	2.207826042	2.722921913	0.858448369	3.171911101	0.001514394	0.029982199
TXNDC17	628.329869	-1.001241298	0.315700951	-3.171486477	0.001516609	0.029982199
DUTP6	3.68965961	1.713459619	0.540494932	3.170167778	0.001523509	0.029996425
EVI5L	296.6449823	1.179500479	0.372049294	3.170280112	0.00152292	0.029996425
MTHFD2	1011.230287	-1.306231779	0.412126512	-3.169492235	0.001527055	0.029996425
PAX3	1460.580224	1.647955982	0.519924056	3.169609029	0.001526442	0.029996425
RANP4	4.09129469	2.152870193	0.679166938	3.169868956	0.001525077	0.029996425
SAMM50	1324.195669	-1.141485253	0.360145337	-3.169512792	0.001526947	0.029996425
UBL4A	1097.536829	-0.752774284	0.237439929	-3.170377818	0.001522408	0.029996425
DCAF11	889.2192584	0.80885948	0.255454377	3.16635593	0.001543618	0.030266688
UHRF1	929.0394058	-0.874279528	0.276111716	-3.166397792	0.001543396	0.030266688
ABCC11	100.0616155	3.650618351	1.153119844	3.165862049	0.001546241	0.03029061
LRRFIP2	1253.978638	1.072855451	0.339061663	3.16418979	0.001555153	0.030437582
NBR1	2671.212401	0.936667651	0.296049936	3.163883979	0.001556788	0.030441982
CTD-2357A8.3	10.88115429	-6.69131039	2.115205507	-3.163432758	0.001559204	0.030461619
DPY19L1	1278.130788	-1.037831264	0.328126607	-3.162898835	0.001562066	0.030489947
SALL1	81.46879048	-7.155655652	2.263545575	-3.161259809	0.001570883	0.03063435
B3GALT5	7.153296195	-6.191899013	1.959165085	-3.160478441	0.001575103	0.03066124
CD52	41.91920948	5.700165458	1.803443345	3.160712241	0.001573839	0.03066124
TMEM88	8.522817402	1.763377588	0.558013487	3.16009851	0.001577158	0.030673593
ERMN	1.065809056	3.876897903	1.227027502	3.159585174	0.001579939	0.030700023
CLIC4	5914.413755	1.703874496	0.539516712	3.158149617	0.00158774	0.030823868
DCN	354.6594651	5.298642959	1.678641514	3.156506566	0.001596713	0.030970205
KAT2B	1636.394141	1.846788994	0.585123273	3.156239169	0.001598178	0.030970787
ANKRD61	15.64205852	-1.498330183	0.475029436	-3.154183869	0.001609476	0.031112788
TEX264	848.753309	0.561646088	0.178067445	3.154119993	0.001609829	0.031112788
ZNF177	41.77554154	1.184855137	0.375633865	3.154282	0.001608935	0.031112788
HMGB3P22	1.857556156	2.903494898	0.920775299	3.153315364	0.001614273	0.03114292
PUSL1	225.4175741	-0.686251333	0.217616531	-3.153488978	0.001613313	0.03114292
SNHG5	1796.54611	-2.103401247	0.667227905	-3.15244796	0.001619077	0.031207705
MKNK2	1172.735526	0.933351994	0.296166627	3.151442158	0.001624663	0.031287451
CXCL10	125.9163672	6.147862787	1.952863571	3.148127128	0.001643202	0.031560007
OVGP1	22.73898975	1.66186069	0.527808174	3.148607341	0.001640505	0.031560007
TBRG4	2443.696412	-1.104156422	0.350712403	-3.148324414	0.001642093	0.031560007
SEC16B	4.014173649	2.016465182	0.640754419	3.147017205	0.001649453	0.031651895
GNA12	1166.154174	-0.601230193	0.191073792	-3.146586397	0.001651884	0.031670411
C15orf48	12.68001231	3.015691442	0.958803924	3.145263977	0.00165937	0.031757523
SLC2A1	1699.194026	-1.873012727	0.595475694	-3.14540584	0.001658566	0.031757523
CFP	10.83554452	1.863920539	0.592812785	3.144197605	0.001665429	0.031845252
C6orf1	630.7110527	0.916695451	0.291766111	3.141884604	0.001678642	0.032041131
RASAL3	8.206775838	6.269251125	1.995225937	3.142125916	0.001677259	0.032041131
EOMES	117.4022421	3.303505156	1.051908586	3.140486921	0.001686672	0.032165975
ARHGEF39	211.9898926	-1.663157085	0.530149112	-3.13714962	0.00170599	0.032448389
C17orf77	7.572461484	-8.896447653	2.835409325	-3.137623756	0.001703234	0.032448389
ERBB2IP	2055.238418	0.76470721	0.243751423	3.137242031	0.001705453	0.032448389
ITGA9	1002.059042	-3.197429653	1.019451135	-3.136422671	0.001710225	0.032475853
KHDRBS3	507.8440307	1.924545835	0.613619063	3.13638534	0.001710443	0.032475853
KIF13A	2303.202202	1.271905934	0.405600444	3.135859324	0.001713514	0.032505567
RP11-314C16.1	7.614987023	2.239100921	0.714321149	3.134585789	0.001720969	0.032618335
ZNF649	136.9018743	1.352344432	0.431627368	3.133129486	0.001729531	0.03275186
CXCL12	36.54254098	4.244509533	1.355022156	3.132428141	0.001733669	0.032787234
RP5-1142A6.9	48.79209431	-1.176134436	0.375486114	-3.132298089	0.001734437	0.032787234
BNIPL	6.146280796	2.141968065	0.683904778	3.131968269	0.001736386	0.032795372
IRAK1	2669.221221	-1.178383996	0.376480785	-3.129997712	0.001748077	0.032958497
MAGEB2	103.7247261	-7.45702624	2.382377657	-3.130077307	0.001747603	0.032958497
RP11-115J16.1	20.64184018	-7.718376348	2.466228626	-3.129627264	0.001750282	0.032971288
KIAA1524	525.5824018	-0.897983666	0.287293498	-3.125666509	0.001774026	0.033360344
SLC6A6	979.5697348	-1.697280259	0.542979585	-3.125863858	0.001772836	0.033360344
RP11-30P6.6	4.28349942	-3.309936606	1.059082574	-3.125286627	0.001776319	0.033374388
DISP1	276.0830444	1.723576859	0.551581028	3.124793585	0.001779299	0.033401304
LY9	2.270645705	5.663216399	1.812931536	3.123789447	0.001785382	0.033457308
UCKL1	974.2384531	-0.927009287	0.296733883	-3.124042588	0.001783846	0.033457308
ACVRL1	45.01975494	4.628304223	1.48212557	3.122747706	0.001791713	0.033503402
BLOC1S5	343.6938351	0.894147129	0.286345268	3.122618846	0.001792497	0.033503402
SDCCAG3	1218.343372	-0.947374755	0.303367424	-3.122862511	0.001791014	0.033503402
RHOH	2.563759364	5.217298995	1.671330669	3.121643785	0.001798444	0.033585475
LHB	13.22677052	-2.822265201	0.904193223	-3.121307627	0.001800498	0.033594779
CEP55	671.9684736	-1.030715871	0.330276398	-3.120767562	0.001803803	0.033627383
MYO7A	85.4703721	3.179160171	1.019262419	3.119079163	0.001814172	0.033791499
AC125232.1	111.0327849	-0.841341018	0.269884939	-3.117406326	0.001824499	0.033815375
FAHD2CP	85.43209709	1.695937708	0.544031983	3.117349274	0.001824852	0.033815375
NUDT4	2062.086375	0.759226891	0.243520275	3.117715317	0.001822588	0.033815375
PRDM15	458.1630186	-1.501082577	0.481329619	-3.118616676	0.001817022	0.033815375
RP11-299H22.6	5.388520872	-8.394555688	2.69280741	-3.117399209	0.001824543	0.033815375
WISP1	20.00873268	3.992743728	1.28080068	3.117381018	0.001824656	0.033815375
FOSL1	352.6832602	-2.565204613	0.823046226	-3.116719976	0.001828752	0.033851616
IL1RN	7.015057999	6.614231202	2.122307775	3.116527809	0.001829944	0.033851616
ANKRD30B	179.6224663	-3.382773014	1.086162275	-3.114426907	0.001843026	0.034064275
POLD2P1	1.273250628	3.126227291	1.003869905	3.114175728	0.001844596	0.034064275
PDZD11	524.893118	-0.618775115	0.198912755	-3.110786518	0.001865898	0.034428207
C9orf116	48.26150571	-1.90639243	0.613018914	-3.109842759	0.00187187	0.0345089
TAS2R3	1.611545348	2.79552706	0.899233198	3.108789871	0.001878553	0.034602556
CMAHP	11.71872423	3.493065107	1.123741753	3.108423353	0.001880884	0.034614461
MED10	545.451557	-0.94534956	0.30416503	-3.108015282	0.001883483	0.034614461
ONECUT2	95.89938018	-3.167174495	1.019268934	-3.107300134	0.001888046	0.034614461
RP11-157J24.2	9.452965846	3.020543682	0.972010418	3.107521923	0.00188663	0.034614461
WDFY3	803.7937877	0.773491034	0.248932889	3.107227162	0.001888512	0.034614461
ZNF330	884.45998	0.699819468	0.225226629	3.107179068	0.001888819	0.034614461
FBXO9	1254.574823	0.737449626	0.23742085	3.106086205	0.001895814	0.034654395
SNX20	5.373872264	6.473385821	2.083897311	3.106384268	0.001893904	0.034654395
USP28	366.8085989	-0.958950083	0.308708413	-3.106329611	0.001894254	0.034654395
TUBB1	8.876140769	-2.299768404	0.740664858	-3.105005426	0.001902755	0.034751846
RP11-166B2.1	1.204783291	3.518083873	1.133759403	3.103025088	0.001915534	0.034955662
GMPR	1128.605949	2.515139453	0.810792896	3.102073866	0.0019217	0.035038564
IFI30	3.646483569	2.208748052	0.712271048	3.10099373	0.001928724	0.035097505
RP3-467N11.1	26.19540636	-1.316621147	0.424535944	-3.101318431	0.00192661	0.035097505
SIGLEC14	1.307649326	6.117704895	1.972926866	3.100827	0.00192981	0.035097505
FOXRED1	548.5180119	-0.858226224	0.276910947	-3.099286013	0.001939877	0.035250888
TBCC	378.7506566	0.851812556	0.274945225	3.098117289	0.001947543	0.035360442
PFAS	1311.699515	-0.733484776	0.236921313	-3.095900345	0.001962163	0.035595944
RP5-935K16.1	134.0216047	0.851193635	0.274971002	3.095576	0.00196431	0.035604979
FMO4	82.9162034	1.356606037	0.438637713	3.092771089	0.00198297	0.0358529
IRAK3	85.66233323	4.925933993	1.592596524	3.093020686	0.001981303	0.0358529
MAGOH2	5.089662696	1.948956422	0.630121476	3.092985236	0.00198154	0.0358529
CTC-265F19.2	2.352570479	2.538942888	0.821359824	3.0911457	0.001993858	0.035984813
EFHD2	1305.67491	-1.225744614	0.396560992	-3.090935919	0.001995267	0.035984813
KIAA0753	322.2218762	-0.750268501	0.242700796	-3.09133103	0.001992614	0.035984813
AOC2	21.08628761	1.540015556	0.498383465	3.090021366	0.002001421	0.0360314
DNM3	89.74009624	-2.216883986	0.717482692	-3.089808312	0.002002857	0.0360314
RP11-1114A5.4	32.17173848	1.281802784	0.414792133	3.090229254	0.002000021	0.0360314
RHOJ	804.4826182	1.590969297	0.51511504	3.088570853	0.002011217	0.036151673
RUVBL2	1571.707195	-0.79964219	0.258929482	-3.088262427	0.002013306	0.036159109
STK16	474.8786143	-0.553476106	0.179242091	-3.087869048	0.002015973	0.036176909
LIFR-AS1	21.63178235	-4.676950905	1.515074915	-3.086943661	0.002022259	0.036199446
REC8	72.53006659	1.567653982	0.507768009	3.08734295	0.002019545	0.036199446
SCFD2	490.2412812	1.190460362	0.385631423	3.087041904	0.002021591	0.036199446
GET4	122.5346847	-0.907662658	0.294130807	-3.085914959	0.002029269	0.036270286
GNG7	1329.970877	2.320505746	0.751977858	3.085869778	0.002029577	0.036270286
ASB9	444.8074168	1.339235467	0.434059933	3.085369932	0.002032991	0.036301253
BTN2A3P	173.3510102	0.876275715	0.284032649	3.085123201	0.002034679	0.036301355
CLEC2L	25.96777061	-9.192322128	2.983570098	-3.080980781	0.0020632	0.036771901
HSPD1P11	11.02910735	1.839664563	0.597157911	3.080700313	0.002065144	0.036771901
USP30-AS1	1.421843659	3.913844068	1.270500286	3.080553473	0.002066163	0.036771901
MNT	620.9682579	-0.631743077	0.205137687	-3.079605152	0.002072752	0.03678879
PFKFB4	1199.545127	-2.114617597	0.68672349	-3.079285371	0.002074978	0.03678879
RCBTB2	402.5791424	1.46855578	0.476854249	3.079674306	0.002072271	0.03678879
RP11-434B12.1	15.09756349	1.730458495	0.561984694	3.079191504	0.002075632	0.03678879
ZFHX2	13.57473672	2.040222463	0.662530998	3.079436993	0.002073922	0.03678879
RP11-366L20.2	224.1564079	3.870049627	1.257149829	3.078431496	0.002080934	0.036852499
[truncated: 35,650 more rows]
