# Supplementary material for: Hypoxia-regulated gene expression explains differences between melanoma cell line-derived xenografts and patient-derived xenografts
Source: Oncotarget. 2016 Mar 18;7(17):23801–11. doi: 10.18632/oncotarget.8181 (PMC5029664; doi:10.18632/oncotarget.8181)
Supplement: Supplementary file 4 [file oncotarget-07-23801-s004.xlsx]

## Sheet: PDX_VS_CDX
Supplemental Table S3. Differential expression of miR and its Host genes (miR-HG) between PDX vs CDX, PR VS PDX and PR vs CDX. Data sorted by pADJ.
Gene Name	baseMean	log2FoldChange	lfcSE	stat	pvalue	padj
MIR210HG	139.3318366	-1.797134926	0.332153245	-5.410559601	6.28E-08	3.33E-06
MIR600HG	106.0583121	1.245950666	0.249563206	4.992525484	5.96E-07	1.58E-05
MIR133A1	1.374920412	2.162577048	0.588730874	3.673286289	0.000239451	0.002701849
MIR22HG	251.138569	-1.036479336	0.283400565	-3.65729453	0.000254891	0.002701849
MIR24-2	384.541726	-0.626306861	0.170435981	-3.67473381	0.000238098	0.002701849
MIR4435-1HG	369.1331605	-0.896077733	0.25027191	-3.580416723	0.000343047	0.003030246
MIR3150B	6.649966607	1.586249731	0.472712015	3.355636582	0.000791825	0.005245844
MIR497HG	8.709664787	0.955752106	0.28347585	3.371546842	0.000747473	0.005245844
MIR31HG	0.825092538	-4.524474779	1.522783375	-2.971187401	0.002966507	0.015722487
MIR503HG	42.90158046	1.049066942	0.3515178	2.984392089	0.002841424	0.015722487
MIR181A1HG	2.237393047	1.468922463	0.522311192	2.812351115	0.004918079	0.022214124
MIR3916	472.5868813	0.417352296	0.148781748	2.805131024	0.005029613	0.022214124
MIR296	11.6683944	-1.437400519	0.523878647	-2.743766193	0.006073878	0.024762734
MIR181A2HG	11.3053812	1.089824218	0.40560225	2.686928433	0.00721124	0.027299695
MIR1255B1	0.712092736	-5.231540492	2.022400517	-2.586797445	0.009687252	0.03422829
MIR145	7.907263738	1.581893904	0.703230848	2.249466029	0.024482862	0.076328922
MIR3180-4	1.25135728	2.478841568	1.095259388	2.263246128	0.023620521	0.076328922
MIR4500HG	3.788673191	2.094991882	0.947359923	2.211400156	0.027008139	0.079523965
MIR219-2	1.052847113	1.38025616	0.656222542	2.103335488	0.035436453	0.098849054
MIR214	0.20590928	-2.416912834	1.261335906	-1.9161532	0.055345598	0.146665836
MIR4519	19.46535192	0.359070178	0.200025316	1.795123662	0.072634	0.18331438
MIR1539	0.572913591	1.474812762	0.846852022	1.741523576	0.081591844	0.19656217
MIR3615	0.245940851	-2.147154897	1.312635036	-1.635759246	0.101889984	0.234789964
MIR29B1	116.9758352	-0.595146192	0.373248912	-1.594502148	0.11082361	0.244735472
MIR940	10.28514978	0.281271921	0.188679282	1.490740894	0.136029535	0.288382615
MIR10A	2.33359007	0.744468399	0.554445028	1.342727162	0.179360336	0.352077697
MIR3654	41.38665256	-0.237137185	0.174519555	-1.358800079	0.174209948	0.352077697
MIR302B	1.014302784	0.674877594	0.545471675	1.237236734	0.215999208	0.394025352
MIR3180-1	0.895408856	0.922434345	0.736623296	1.252247044	0.210479859	0.394025352
MIR4453	116.1932493	0.209174011	0.171664872	1.218502124	0.223033218	0.394025352
MIR3648	2.233927473	-0.812099355	0.733868413	-1.106600776	0.268466572	0.458991236
MIR1302-2	3.108828718	0.399849346	0.389849535	1.025650435	0.305056385	0.505249638
MIR194-2	0.099780362	-2.37303245	2.479330648	-0.957126252	0.338503535	0.511007334
MIR378D2	2.929137676	-0.366694183	0.373656619	-0.981366754	0.326411915	0.511007334
MIR663A	1.516671991	-0.912474125	0.951898452	-0.958583475	0.337768621	0.511007334
MIRLET7DHG	0.290267787	0.966220023	1.027641609	0.940230538	0.347099321	0.511007334
MIR142	3.751788911	0.952547683	1.128714292	0.843922762	0.398712568	0.558159552
MIR4313	0.63686282	-0.638230599	0.758640334	-0.841282186	0.400189868	0.558159552
MIR146A	2022.564175	0.189098862	0.297475769	0.6356782	0.524986188	0.695606699
MIR17HG	73.49880721	0.208553927	0.326404916	0.638942357	0.522860432	0.695606699
MIR1302-10	3.740076966	0.228328965	0.378272346	0.603609986	0.546102972	0.705937989
MIR4458HG	197.9599386	0.264332371	0.490797499	0.538577257	0.590178584	0.744749165
MIR1289-1	0.072439823	1.212192206	3.364397213	0.360299967	0.718622824	0.831466311
MIR1587	0.055842759	-1.122264163	3.346241198	-0.335380535	0.73733805	0.831466311
MIR3936	0.094140013	-0.829768627	2.040117739	-0.406725852	0.684209351	0.831466311
MIR4454	0.127974182	0.594931784	1.745067666	0.3409219	0.733162378	0.831466311
MIR4523	1.935094075	0.197818072	0.502366782	0.393772198	0.693749232	0.831466311
MIR143HG	1.380935999	-0.107308645	0.740448305	-0.144923885	0.884770968	0.933840407
MIR210	0.062092676	-0.309403009	3.34892872	-0.092388652	0.926389256	0.933840407
MIR3179-1	0.503323686	0.082501695	0.993828681	0.083014001	0.933840407	0.933840407
MIR4426	0.063323851	-0.337732088	3.347301294	-0.100896829	0.91963236	0.933840407
MIR4461	0.044424949	0.490868955	3.364397187	0.145901012	0.883999533	0.933840407
MIR7-3HG	0.054567293	0.490881991	3.364397187	0.145904887	0.883996474	0.933840407
MIR1307	0.036841529	0.475306837	3.364487922	0.141271673	0.887655327	NA
MIR137HG	4.05334513	1.54577847	1.287490615	1.200613389	NA	NA
MIR144	0.028170721	1.212213198	3.364397213	0.360306207	0.718618158	NA
MIR155HG	5.23595617	2.081403453	0.745314391	2.792651636	NA	NA
MIR199A2	0.018557638	-0.270595331	3.364695197	-0.080421945	0.935901674	NA
MIR202	0.024169398	1.21221318	3.364397213	0.360306202	0.718618162	NA
MIR205HG	2.716222956	0	3.364695197	0	NA	NA
MIR2117	0.012780118	-0.270595331	3.364695197	-0.080421945	0.935901674	NA
MIR212	0.014701594	-0.270595331	3.364695197	-0.080421945	0.935901674	NA
MIR221	0.013380409	0	3.364695197	0	1	NA
MIR3180-5	0.026370662	1.212213196	3.364397213	0.360306206	0.718618159	NA
MIR381HG	0.025560237	-0.772535414	3.35904484	-0.229986633	0.818102156	NA
MIR3911	0.043242216	0.490882147	3.364397186	0.145904933	0.883996437	NA
MIR5010	0.019052052	-0.270595331	3.364695197	-0.080421945	0.935901674	NA
MIR519A2	1.192425091	-4.664339579	2.427414992	-1.921525406	NA	NA

## Sheet: Primary_VS_PDX
Gene Name	baseMean	log2FoldChange	lfcSE	stat	pvalue	padj
MIR142	3.751788911	5.301058144	1.709929934	3.100161029	0.001934155	0.096707729
MIR143HG	1.380935999	2.725540107	1.080148907	2.523300343	0.011625906	0.232430683
MIR145	7.907263738	2.584547747	1.150049845	2.247335417	0.024618599	0.232430683
MIR181A1HG	2.237393047	-2.693656801	1.148616842	-2.345130858	0.019020403	0.232430683
MIR3180-4	1.25135728	-6.267623429	2.835983518	-2.210035209	0.027102719	0.232430683
MIR3615	0.245940851	3.54225494	1.639227795	2.160929037	0.030700822	0.232430683
MIR3916	472.5868813	-0.547089429	0.25592314	-2.137709898	0.032540296	0.232430683
MIR17HG	73.49880721	-1.09193698	0.565755059	-1.930052527	0.05360033	0.286689301
MIR663A	1.516671991	-5.221229261	2.746965209	-1.900726388	0.05733786	0.286689301
MIR940	10.28514978	0.546784337	0.286693645	1.907207735	0.056493692	0.286689301
MIR600HG	106.0583121	-0.788500428	0.428433661	-1.840425952	0.065705726	0.298662392
MIR503HG	42.90158046	-1.045305369	0.606654825	-1.723064459	0.084876869	0.353653621
MIR4313	0.63686282	-4.181567801	2.487408426	-1.681094169	0.092744625	0.356710096
MIR3179-1	0.503323686	-4.155088858	2.681695322	-1.54942615	0.121279312	0.433140399
MIR181A2HG	11.3053812	-0.903072793	0.700779106	-1.288669689	0.197512945	0.617227952
MIR29B1	116.9758352	0.839668225	0.639693385	1.312610454	0.189314245	0.617227952
MIR31HG	0.825092538	2.76339361	2.348549214	1.176638579	0.239339793	0.703940567
MIR1302-10	3.740076966	-0.775372715	0.687580527	-1.127682773	0.259453916	0.720705321
MIR133A1	1.374920412	-0.826760353	0.867251247	-0.95331123	0.340432403	0.875346309
MIR210HG	139.3318366	0.533139649	0.570617441	0.934320634	0.350138524	0.875346309
MIR10A	2.33359007	0.545211925	0.883331902	0.617222048	0.537088275	0.960034585
MIR1289-1	0.072439823	2.628353149	5.41298676	0.485564304	0.62727611	0.960034585
MIR1302-2	3.108828718	-0.362683512	0.66765018	-0.543223866	0.586975676	0.960034585
MIR146A	2022.564175	0.05024988	0.510790638	0.098376667	0.921633202	0.960034585
MIR1539	0.572913591	0.178518698	1.189623651	0.150063171	0.880714776	0.960034585
MIR210	0.062092676	-1.177825484	5.777583316	-0.203861272	0.83846191	0.960034585
MIR214	0.20590928	-1.175932029	2.663261822	-0.441538275	0.658823359	0.960034585
MIR219-2	1.052847113	-0.412964183	1.033650688	-0.399520058	0.689510047	0.960034585
MIR22HG	251.138569	0.345063072	0.486739568	0.708927514	0.47836946	0.960034585
MIR24-2	384.541726	0.106524588	0.292901249	0.36368772	0.716091214	0.960034585
MIR296	11.6683944	-0.383733789	0.922767488	-0.415851006	0.677519032	0.960034585
MIR302B	1.014302784	-0.189271245	0.865795351	-0.21860968	0.826954112	0.960034585
MIR3150B	6.649966607	0.583505377	0.76307433	0.764676984	0.444463915	0.960034585
MIR3180-1	0.895408856	-0.192319044	1.191127624	-0.161459646	0.871731392	0.960034585
MIR3648	2.233927473	-0.191411563	1.29287203	-0.148051438	0.882302174	0.960034585
MIR3654	41.38665256	0.031543298	0.299642473	0.105269783	0.91616174	0.960034585
MIR378D2	2.929137676	0.389244868	0.610106497	0.637994957	0.523476963	0.960034585
MIR3936	0.094140013	1.562899006	3.212762333	0.486465802	0.626636946	0.960034585
MIR4426	0.063323851	-1.177824875	5.777583316	-0.203861167	0.838461992	0.960034585
MIR4435-1HG	369.1331605	0.052406618	0.430152547	0.121832634	0.903031568	0.960034585
MIR4453	116.1932493	0.094772943	0.29356149	0.322838472	0.746817575	0.960034585
MIR4454	0.127974182	1.570645064	2.356515795	0.666511579	0.505084165	0.960034585
MIR4458HG	197.9599386	-0.268708166	0.842887284	-0.318794898	0.749882047	0.960034585
MIR4500HG	3.788673191	-0.464057116	1.592729713	-0.291359615	0.770776298	0.960034585
MIR4519	19.46535192	-0.161357144	0.339835446	-0.474809634	0.634922666	0.960034585
MIR4523	1.935094075	-0.598430547	0.89800505	-0.66639998	0.505155476	0.960034585
MIR497HG	8.709664787	-0.318240967	0.471828445	-0.674484488	0.500003344	0.960034585
MIRLET7DHG	0.290267787	-0.167091464	1.577237587	-0.105939312	0.915630503	0.960034585
MIR1255B1	0.712092736	0	3.868204025	0	1	1
MIR194-2	0.099780362	0	4.471755676	0	1	1
MIR1307	0.036841529	-1.162267492	5.777636171	-0.201166612	0.840568298	NA
MIR137HG	4.05334513	1.102703987	2.176288745	0.506690112	NA	NA
MIR144	0.028170721	-1.177858247	5.777583347	-0.203866942	0.838457479	NA
MIR155HG	5.23595617	2.45199609	1.178981535	2.07975784	NA	NA
MIR1587	0.055842759	1.939978747	5.571012934	0.348227292	0.727669493	NA
MIR199A2	0.018557638	0	5.777756878	0	1	NA
MIR202	0.024169398	-1.177858228	5.777583347	-0.203866938	0.838457482	NA
MIR205HG	2.716222956	33.79506071	5.310027632	6.364385095	NA	NA
MIR2117	0.012780118	0	5.777756878	0	1	NA
MIR212	0.014701594	0	5.777756878	0	1	NA
MIR221	0.013380409	1.912588256	5.573954117	0.34312953	0.731501017	NA
MIR3180-5	0.026370662	-1.177858244	5.777583347	-0.203866941	0.83845748	NA
MIR381HG	0.025560237	0	5.777756878	0	1	NA
MIR3911	0.043242216	-1.177842888	5.777583332	-0.203864284	0.838459556	NA
MIR4461	0.044424949	1.1784857	5.570834705	0.211545623	0.832461535	NA
MIR5010	0.019052052	0	5.777756878	0	1	NA
MIR519A2	1.192425091	7.537010827	3.880487341	1.942284606	NA	NA
MIR7-3HG	0.054567293	-1.177842732	5.777583333	-0.203864257	0.838459577	NA

## Sheet: Primary_VS_CDX
Gene Name	baseMean	log2FoldChange	lfcSE	stat	pvalue	padj
MIR142	3.751788911	6.253605827	1.717034767	3.642096215	0.000270427	0.005631527
MIR145	7.907263738	4.166441651	1.153653014	3.611520622	0.000304407	0.005631527
MIR940	10.28514978	0.828056258	0.28295245	2.926485551	0.003428154	0.04228057
MIR3150B	6.649966607	2.169755107	0.769783298	2.818657034	0.004822502	0.044608139
MIR143HG	1.380935999	2.618231462	1.053542811	2.485168553	0.012949011	0.09582268
MIR210HG	139.3318366	-1.263995277	0.566789439	-2.230096733	0.025741022	0.136059686
MIR663A	1.516671991	-6.133703386	2.730957792	-2.245989815	0.02470466	0.136059686
MIR296	11.6683944	-1.821134308	0.911566291	-1.997807867	0.045737494	0.200109052
MIR4435-1HG	369.1331605	-0.843671115	0.427949684	-1.971425955	0.048675175	0.200109052
MIR24-2	384.541726	-0.519782273	0.291263161	-1.784579525	0.074329545	0.275019316
MIR17HG	73.49880721	-0.883383054	0.563127083	-1.568709943	0.116715541	0.392588637
MIR10A	2.33359007	1.289680324	0.884356528	1.458326233	0.144750643	0.404997941
MIR133A1	1.374920412	1.335816695	0.930254092	1.435969706	0.151010962	0.404997941
MIR22HG	251.138569	-0.691416264	0.484126872	-1.428171631	0.153242464	0.404997941
MIR3180-4	1.25135728	-3.788781861	2.857880698	-1.325731289	0.18492872	0.427647664
MIR497HG	8.709664787	0.637511139	0.474242844	1.3442715	0.178860608	0.427647664
MIR181A1HG	2.237393047	-1.224734338	1.160814511	-1.055064634	0.291395765	0.569162469
MIR4453	116.1932493	0.303946954	0.292003475	1.04090184	0.297921108	0.569162469
MIR4500HG	3.788673191	1.630934766	1.598714142	1.020154087	0.307655389	0.569162469
MIR600HG	106.0583121	0.457450238	0.427245994	1.070695208	0.284306498	0.569162469
MIR219-2	1.052847113	0.967291977	1.061792561	0.910999015	0.362295893	0.638330859
MIR1302-10	3.740076966	-0.54704375	0.681893117	-0.802242663	0.422412602	0.662537182
MIR31HG	0.825092538	-1.761081169	2.108630878	-0.835177549	0.403617748	0.662537182
MIR3648	2.233927473	-1.003510918	1.270889653	-0.789612942	0.429753848	0.662537182
MIR3654	41.38665256	-0.205593887	0.296294785	-0.693882907	0.487755644	0.721878353
MIR302B	1.014302784	0.48560635	0.870925207	0.557575261	0.577134454	0.762641957
MIR3180-1	0.895408856	0.7301153	1.201863002	0.607486293	0.543528236	0.762641957
MIR4519	19.46535192	0.197713034	0.337801337	0.585293817	0.558350172	0.762641957
MIR146A	2022.564175	0.239348742	0.508555048	0.470644708	0.637894476	0.778614292
MIR3916	472.5868813	-0.129737133	0.254799775	-0.509172871	0.610631057	0.778614292
MIR4523	1.935094075	-0.400612475	0.889268888	-0.450496447	0.652352515	0.778614292
MIR29B1	116.9758352	0.244522033	0.63633549	0.384265905	0.700781376	0.810278465
MIR181A2HG	11.3053812	0.186751425	0.700750491	0.266502025	0.7898526	0.885592309
MIR1302-2	3.108828718	0.037165833	0.663806964	0.055988917	0.955350636	0.995839519
MIR378D2	2.929137676	0.022550685	0.590252057	0.038205178	0.969524092	0.995839519
MIR4458HG	197.9599386	-0.004375795	0.839173137	-0.005214413	0.995839519	0.995839519
MIR503HG	42.90158046	0.003761574	0.604887847	0.00621863	0.995038283	0.995839519
MIR1255B1	0.712092736	-5.647862877	3.721349443	-1.517692161	0.129092021	NA
MIR1289-1	0.072439823	3.840545355	5.386232559	0.713029991	0.475827199	NA
MIR1307	0.036841529	-0.686960655	5.752517261	-0.119419138	0.9049433	NA
MIR137HG	4.05334513	2.648482457	2.172780186	1.218937136	NA	NA
MIR144	0.028170721	0	5.752517261	0	1	NA
MIR1539	0.572913591	1.65333146	1.246291578	1.326600845	0.184640756	NA
MIR155HG	5.23595617	4.533399544	1.194366537	3.795651841	NA	NA
MIR1587	0.055842759	0.817714584	5.533659113	0.147771044	0.882523462	NA
MIR194-2	0.099780362	-2.789373208	4.380416813	-0.6367826	0.524266461	NA
MIR199A2	0.018557638	-0.686956541	5.752517261	-0.119418423	0.904943866	NA
MIR202	0.024169398	0	5.752517261	0	1	NA
MIR205HG	2.716222956	23.82533262	5.282564544	4.510182966	NA	NA
MIR210	0.062092676	-1.487228493	5.743484936	-0.258941829	0.795680124	NA
MIR2117	0.012780118	-0.686956541	5.752517261	-0.119418423	0.904943866	NA
MIR212	0.014701594	-0.686956541	5.752517261	-0.119418423	0.904943866	NA
MIR214	0.20590928	-3.592844863	2.494002999	-1.440593642	0.149699518	NA
MIR221	0.013380409	2.363311477	5.547791978	0.425991365	0.670114138	NA
MIR3179-1	0.503323686	-4.072587164	2.667803588	-1.52656934	0.126868136	NA
MIR3180-5	0.026370662	0	5.752517261	0	1	NA
MIR3615	0.245940851	1.395100043	1.363454444	1.023209869	0.306208628	NA
MIR381HG	0.025560237	-1.188885696	5.749214435	-0.206790982	0.8361731	NA
MIR3911	0.043242216	-0.686960741	5.752517261	-0.119419153	0.904943288	NA
MIR3936	0.094140013	0.733130379	3.139521706	0.233516582	0.815360295	NA
MIR4313	0.63686282	-4.8197984	2.461928432	-1.957732945	0.050261357	NA
MIR4426	0.063323851	-1.515556962	5.742536247	-0.263917701	0.791843336	NA
MIR4454	0.127974182	2.165576848	2.352714589	0.9204588	0.357333053	NA
MIR4461	0.044424949	1.669354655	5.544838748	0.301064599	0.763365235	NA
MIR5010	0.019052052	-0.686956541	5.752517261	-0.119418423	0.904943866	NA
MIR519A2	1.192425091	2.872671248	3.7316474	0.769813152	NA	NA
MIR7-3HG	0.054567293	-0.686960741	5.752517261	-0.119419153	0.904943288	NA
MIRLET7DHG	0.290267787	0.799128559	1.609058572	0.496643548	0.619440438	NA
