# Supplementary material for: Hypoxia-regulated gene expression explains differences between melanoma cell line-derived xenografts and patient-derived xenografts
Source: Oncotarget. 2016 Mar 18;7(17):23801–11. doi: 10.18632/oncotarget.8181 (PMC5029664; doi:10.18632/oncotarget.8181)
Supplement: Supplementary file 5 [file oncotarget-07-23801-s005.xlsx]

## Sheet: vsd
Supplemental Table S4. Varriance stablised data expression level of all genes annotated across the samples and sorted using highest median expression level of a gene across the samples.
	M130128B-PR	M120913-P1	M130624-P1	M120521A-P1	M21218-P2	M120910B-P2	M121123Y-P2	M120905-P2	M120913-P2	M130116-P3	M130111-P2	M130128B-P2	M120903-P3	M121211Y-P3	M121113-P2	M130214-P1	M130624-P2	M121218-P3	M121218-P1	M121218-PR	M120511B-2-P1	M120511B-2-PR	M130214-PR	A375	A375	MML-1	MML-1	HS695	HS695	SK-MEL-1	SK-MEL-1	IGR-1	IGR-1	SK-MEL-2	SK-MEL-2	SK-MEL-5	SK-MEL-5	SK-MEL-28	SK-MEL-28	MEL-CLS-2	MEL-CLS-2	MEWO	MEWO	Total expression
MT-CO1	14.1333	18.4845	18.2371	17.6775	17.0328	17.9739	19.0396	18.1281	18.6204	20.6009	18.4594	18.7248	17.9212	18.2186	17.9816	18.5057	18.7466	17.3918	17.2437	17.2485	18.6817	18.1823	18.3336	16.7285	16.6507	18.4143	17.7838	17.026	17.1474	18.0356	17.9354	17.6057	17.3792	17.2389	17.3625	17.6541	17.8311	17.435	17.4977	17.4132	16.9368	16.7673	17.25	763.661
EEF1A1	16.6835	19.4081	16.7334	16.3501	16.3474	17.6442	17.5345	17.8393	19.2955	17.1557	17.2826	16.6323	16.9434	17.5956	16.0818	15.7933	16.6112	16.3235	16.5114	16.9168	16.7274	16.8849	16.1842	17.106	17.6088	17.7147	17.8782	16.8071	17.2118	17.1632	17.2599	17.1466	16.9842	16.5625	16.5149	17.1148	16.6277	16.9213	16.7378	17.5792	17.305	18.0349	17.8493	735.608
MT-ND4	12.9405	17.6479	17.5201	16.8148	16.363	16.6735	18.325	17.3546	17.7076	20.0256	17.3409	18.2885	16.7676	17.7295	17.4345	17.2236	18.0005	17.1201	16.6484	16.7393	17.9025	17.1607	17.4969	15.9421	15.9779	17.5506	17.1159	16.8449	16.9863	16.9189	16.7641	17.2647	16.8915	16.5826	16.4671	17.173	16.8205	16.8823	16.8342	16.5372	16.1528	15.8507	16.2788	731.062
MT-CO3	12.8068	18.228	17.5185	16.1955	15.6937	16.8869	17.997	17.6832	18.1869	19.6028	16.5884	17.7419	16.9358	16.8549	16.9934	16.6368	17.741	16.3783	15.8407	15.9651	17.4305	17.1089	17.4351	15.7029	15.4667	17.5407	16.9647	16.5617	16.5547	16.7406	16.6301	16.7162	16.3695	16.4846	16.501	16.9494	17.0325	16.6199	16.8447	15.5762	15.4303	15.2599	15.7123	718.108
MT-CO2	12.3652	17.9074	17.4532	15.891	15.5324	16.2912	18.2459	17.3673	17.731	19.9566	17.5583	17.6147	15.993	16.8896	16.9408	17.1047	17.5325	15.9569	15.6063	15.6572	17.2856	16.6939	17.3893	15.2786	15.2989	17.5714	16.8894	16.9061	16.8605	16.8108	16.6443	16.2821	16.0104	16.54	16.5449	16.7655	16.913	16.8208	16.9533	15.6566	15.663	15.5796	15.985	714.938
MT-ATP6	12.185	17.0902	16.8947	15.2592	14.9541	15.7368	17.4948	16.2184	17.5253	19.5297	16.0314	17.9072	16.2656	16.4537	16.6705	16.5698	17.4612	15.6988	15.2557	15.5792	17.2058	16.4412	16.7235	15.1822	14.8468	17.216	16.6189	16.4208	16.3419	16.462	16.3323	15.8309	15.4109	15.8125	15.8898	16.3673	16.2905	16.1959	16.2413	14.456	14.6162	14.8672	15.3418	693.893
MT-RNR2	11.7992	16.46	17.616	15.3985	14.4266	15.9105	17.6684	16.8682	17.9343	18.7317	16.9812	17.1185	15.9385	17.1905	16.0426	16.6046	18.6061	16.3379	15.735	16.055	16.0656	16.1192	16.2727	14.0557	14.6364	16.3261	16.1654	15.6735	15.4986	16.1222	15.8051	15.4348	14.9712	15.0871	15.3126	15.8477	15.697	14.482	14.2756	14.1352	13.9259	15.724	15.9282	682.985
GAPDH	14.2654	15.4949	15.6234	15.3202	15.6562	15.1213	15.7311	16.212	15.2592	15.5669	15.219	15.4547	15.1382	13.9613	16.2171	14.3735	15.7607	16.538	16.3434	16.7202	14.2602	14.164	15.0974	16.5888	16.9148	15.3679	15.8354	15.2549	15.9717	16.1162	16.0034	16.7766	16.6308	16.0593	16.3664	16.5589	15.9475	15.9521	15.6386	15.5341	15.6312	16.1033	15.9391	674.689
MT-CYB	11.6201	16.7077	16.0932	14.707	14.5271	16.0575	17.2471	16.1522	17.2943	19.2238	14.6439	17.4291	16.0556	15.426	16.3747	16.2918	16.9087	15.1594	14.9724	15.3043	16.6385	15.9701	16.5645	14.1974	13.8786	16.688	16.1507	15.2935	15.381	15.6989	15.6958	15.1479	14.8993	15.017	15.0296	16.0069	15.873	15.217	15.3912	14.3259	14.1251	14.0757	14.3809	669.842
MT-ND2	11.7801	16.7281	16.9561	15.3489	14.4839	15.8635	16.5698	16.1814	16.6038	17.608	15.6806	16.8589	15.0162	16.0811	15.5044	15.2322	17.1748	15.0083	14.6948	15.2669	16.9558	15.9843	16.7269	14.5772	14.4911	16.5781	15.9973	14.849	14.8565	15.6622	15.5352	15.1488	14.7982	15.155	15.281	15.789	15.6951	15.1686	15.4349	13.9832	14.1327	14.6906	15.0929	667.225
MT-ND5	11.8034	16.2325	15.7182	15.6168	15.3221	15.9998	16.7835	15.7482	16.574	18.8213	15.8408	16.0138	15.717	15.3521	15.9355	16.0657	16.0409	15.9234	15.8399	15.4393	17.3404	16.6216	16.4435	14.2944	13.6454	15.457	14.9615	15.4597	15.4728	15.8865	15.7038	15.5149	15.1674	14.8347	14.9294	15.3811	15.4254	14.8227	14.8826	13.7536	13.7815	14.3275	14.6685	665.564
ACTG1	15.5265	15.9	14.8437	15.2717	15.7515	15.3715	14.8329	16.3031	15.789	13.9313	15.5955	16.7362	15.5814	15.2265	15.5785	15.6235	14.8826	15.8817	15.6239	15.7852	15.6481	15.866	15.423	15.1663	15.6469	15	15.2023	14.7221	15.0397	15.9707	15.891	12.5692	12.5182	14.6663	14.6465	16.8591	16.3406	15.6598	15.4409	16.5906	16.6165	16.5552	16.2656	664.341
VIM	15.8697	15.5234	13.3526	15.5261	14.5189	15.8111	14.855	15.963	15.794	13.7911	13.8257	16.6947	15.8695	14.6479	14.8285	15.6374	13.7438	15.171	14.8988	14.8647	15.0393	15.9005	15.5363	15.0483	15.2999	15.9511	16.3034	14.3649	14.6593	14.2638	14.203	15.163	14.9233	14.2722	14.0794	15.3486	14.6464	15.0626	15.0387	14.3154	14.3422	16.0221	15.9351	646.906
ACTB	14.3376	15.5431	15.0799	14.4501	16.0282	14.4795	15.5269	14.8827	15.6616	15.0006	14.9106	14.697	14.5581	14.7812	15.6882	15.1516	15.0651	16.1095	15.8766	15.8802	13.5963	13.9127	15.2907	14.597	14.5994	14.7957	14.8206	15.1008	15.1965	14.4843	14.4353	16.1201	15.9722	15.2719	15.4221	15.087	14.8711	15.0597	14.8707	14.8059	14.8595	14.7386	14.3898	646.006
RPL3	15.0088	16.087	14.9582	14.6658	13.3441	15.4244	15.4858	15.0722	15.9241	14.8804	15.0165	15.0682	14.5139	14.6306	14.2337	13.105	14.8032	13.5582	13.5362	14.148	15.7351	15.6747	13.5758	15.1321	15.4625	15.3847	15.645	15.141	15.5319	15.5051	15.6896	14.9218	14.9369	14.7362	14.5845	15.5383	14.9581	14.8559	14.706	14.7855	14.7972	15.8314	15.6966	642.29
EEF2	15.1631	15.9728	14.1455	13.9548	13.6565	15.3794	15.2094	14.8381	16.3523	14.8483	15.5564	15.8457	14.9051	15.1041	13.8737	13.3364	14.4834	14.0602	14.0617	14.379	15.5116	15.6349	13.4434	15.042	15.1916	15.3153	15.6521	14.5337	14.9563	15.3691	15.541	14.7278	14.6436	14.5197	14.2542	15.1609	14.8425	15.2597	14.9814	14.9882	15.0117	16.085	15.9267	641.718
TPT1	15.1061	15.4602	14.8044	14.8146	13.2238	16.09	15.4223	15.671	15.4551	15.5571	15.1008	14.7857	13.9229	15.0121	13.8822	13.2895	14.71	13.4127	13.602	14.4145	15.8076	15.6113	14.2971	15.0142	15.2658	15.1202	15.134	14.7415	15.239	15.4778	15.4485	15.348	15.3889	13.8255	13.7857	15.1953	14.5718	15.0123	14.7763	15.1623	14.6952	15.5497	15.332	639.537
RPLP0	14.5349	15.8463	14.4635	14.9729	13.9	14.5522	15.8022	15.1325	15.5899	14.5877	14.7352	14.5137	14.2818	14.4252	14.202	13.6202	14.2773	14.0074	13.6873	13.7375	14.6431	13.9838	13.9136	15.4204	15.8771	15.127	15.2984	15.2281	15.5628	16.4616	16.543	15.0079	15.0054	14.6355	14.7249	15.4399	14.8493	14.9844	14.8114	14.4086	14.3716	15.7192	15.5414	638.428
ENO1	13.5622	15.2001	14.3116	13.9113	14.8768	13.7422	14.1218	14.684	15.2007	13.2433	14.3073	14.9248	14.598	14.4044	14.4448	13.144	14.7769	15.3	15.0255	14.9049	14.4019	14.2936	13.9541	15.3372	15.8004	14.7887	15.215	14.4866	14.5795	14.3604	14.2921	15.9569	15.7869	15.5267	15.786	15.37	15.1527	15.3758	15.0077	15.5236	15.437	15.6424	15.4857	636.245
RPL13A	14.945	16.3729	14.2914	14.6327	13.3523	15.0299	15.0234	15.2975	16.1386	15.0161	14.838	14.6775	14.2177	15.3365	13.1097	13.6104	14.1806	13.4616	13.4988	13.9111	15.1602	15.2217	14.1563	15.4686	15.7736	15.0546	15.3214	14.7759	15.2334	15.2093	15.3334	14.7818	14.7865	14.237	14.0618	15.0969	14.4835	14.4493	14.2504	14.8963	14.666	15.761	15.6717	634.792
HSP90AB1	13.9755	16.3901	14.8954	14.7512	15.5456	15.0645	15.4407	14.7167	16.5173	14.0908	14.3872	14.4312	14.5194	14.7987	14.1087	14.2797	15.0417	14.9783	15.3598	15.4948	15.3855	15.4188	14.0368	14.4346	14.7207	14.5406	14.7028	14.3037	14.2233	14.5173	14.4933	14.8415	14.5036	14.6182	14.8059	14.773	14.5828	14.4587	14.1939	14.1882	14.5542	15.0161	14.6519	634.753
RPL4	14.8622	15.3412	14.418	14.3914	13.4379	15.0064	15.3137	15.5668	15.2612	14.4482	15.0608	14.8709	14.4583	15.039	14.1016	13.5811	14.2751	13.6366	13.6316	13.9585	14.8962	15.2192	13.8852	14.827	15.2534	15.2018	15.3928	14.745	15.1728	15.2532	15.3364	15.2206	15.1553	14.3805	14.5018	15.3932	14.7822	14.4878	14.2545	15.3232	15.1413	15.1367	15.0654	634.686
PSAP	15.5488	13.012	14.5964	14.0142	13.8918	14.4238	14.2832	15.135	13.1819	14.305	15.9835	15.3229	15.0001	13.8385	14.2592	14.6304	14.306	14.3315	14.0034	14.5243	14.3877	14.0362	15.0967	13.3299	13.2353	14.3731	14.4052	14.2469	14.4606	15.3153	15.0566	15.9792	15.9044	14.9927	14.7557	15.8117	15.7437	16.0749	15.9557	15.6926	15.2301	15.9334	15.7051	634.315
RPS2	15.0746	16.3319	14.7657	14.3232	13.9061	14.8399	15.0318	14.5666	16.2685	14.7315	15.1691	14.8562	14.1325	14.0937	13.9196	13.3433	14.4954	14.0649	13.6731	13.9362	15.0185	15.0249	13.6859	15.3009	15.6843	14.7836	15.178	14.9552	15.1919	15.0977	15.0961	14.7282	14.5563	14.321	14.2854	15.2	14.5464	14.5915	14.4032	15.0266	14.9726	15.2901	15.114	633.576
PMEL	17.4323	8.75074	16.6551	16.4224	11.8878	12.0215	16.5242	16.5971	10.6327	10.2496	17.9171	18.224	14.0597	7.07	17.5198	16.6291	16.1669	12.2299	12.6117	15.1597	15.6934	15.9077	16.3935	5.16637	4.86497	15.5129	15.2197	9.27132	9.27469	15.8084	15.8023	17.3378	17.4283	14.8062	13.8421	17.5781	17.516	18.0137	17.892	17.6272	17.3996	17.8652	17.6929	628.676
ATP1A1	15.0683	12.6592	14.4722	14.9169	15.1096	15.2327	13.5602	16.3683	13.0036	13.6766	15.1974	15.5509	15.0822	14.7154	15.0705	14.7173	14.1279	14.9404	15.4643	15.5852	15.0554	15.0711	14.7306	13.4719	13.6056	14.732	14.7036	13.8566	13.8627	14.6069	14.4666	14.7581	14.7837	13.3931	13.1141	14.6094	14.5839	15.3248	15.1833	14.8159	14.675	14.5345	14.2659	626.724
PPIA	14.0906	15.2952	15.2984	14.0106	14.2345	14.2734	14.8977	14.3646	15.1259	14.8182	14.0329	13.5923	13.8777	14.2748	14.4231	14.1642	14.7182	13.7018	13.7037	14.0651	13.9394	13.9515	14.0531	14.4941	14.7857	15.4268	15.4047	15.3061	15.4849	14.734	14.6691	15.1908	15.2271	15.1873	15.3489	15.1312	14.7238	14.5394	14.5349	14.8152	14.4554	14.283	14.0477	626.697
HSP90AA1	14.0524	15.9381	14.5551	14.6352	15.5904	14.8933	14.9559	14.9617	16.5436	13.5704	14.6948	13.9504	13.7912	14.5429	15.1606	14.7443	14.9437	15.0497	15.5339	15.8361	14.96	15.3626	14.4089	14.0881	14.7298	14.6766	14.9533	13.4878	13.6991	12.8971	12.6005	14.5696	14.2349	13.888	13.9612	14.5337	14.1052	14.5936	14.3055	14.3789	14.2853	14.7427	14.0591	625.465
PKM	13.8644	13.1212	14.0283	14.1006	13.8744	13.7558	14.3442	14.2055	12.812	13.831	13.9496	14.0302	13.9046	13.9026	14.7088	14.4972	13.9499	14.5656	14.1521	13.9928	13.6495	13.7565	14.3105	15.4718	15.7508	14.6422	14.9396	14.0661	14.2205	14.6862	14.5297	16.1433	16.0253	15.1415	15.3804	15.1767	14.9425	15.1721	14.9149	15.7607	15.3533	15.1712	14.9177	623.714
HSPA8	13.8321	14.786	14.8075	13.8281	14.4538	14.5635	14.574	14.1781	14.897	13.8639	13.8189	13.863	13.7441	14.9801	14.5575	14.2206	14.639	13.9786	14.0538	14.468	13.8936	14.237	13.943	15.0639	14.6889	15.193	15.2094	14.6636	14.7377	14.9631	14.7417	14.7864	14.2729	14.2968	14.3635	14.5775	14.5977	14.7032	14.46	15.1133	14.8553	15.0634	14.2749	622.807
MT-ND1	11.3948	14.7828	14.3026	15.0596	14.58	15.3332	15.513	15.3901	15.4604	17.0573	15.4072	15.5068	14.6669	15.8124	14.5495	15.0041	15.1256	15.6461	14.7814	15.2513	15.721	15.2403	16.1735	12.5646	12.1994	14.4374	13.9625	13.0178	13.2501	14.1387	14.0026	14.3624	14.1023	13.7727	14.1087	14.8725	14.5293	13.6015	13.634	12.4676	12.8822	13.6689	14.0207	621.356
NEAT1	16.4945	14.5957	13.8885	16.7494	14.766	15.4138	11.4777	13.1757	14.0147	14.5465	14.7208	16.3352	12.6491	12.2198	15.2498	14.8271	14.3145	15.1947	14.4804	14.2944	14.5935	14.271	15.1213	13.6926	13.6999	13.8736	14.0835	11.9844	11.8008	14.8261	15.1364	14.999	15.3677	14.7766	14.4903	14.7651	14.9069	13.6941	13.99	15.5624	16.0021	13.8577	14.6743	619.578
RPL10	14.4605	15.4457	13.2802	14.2298	13.0489	14.348	14.3377	14.4937	15.1938	14.2258	14.1377	14.3436	13.3671	14.4733	12.6139	13.5294	13.0287	13.0868	12.964	13.369	14.5312	14.5342	14.0296	14.7925	15.1844	14.4456	14.6863	15.5368	15.9803	14.7459	14.8309	13.7696	13.7115	14.2763	14.359	15.269	14.5575	14.1379	14.0005	15.075	14.9148	15.8565	15.7759	616.979
RPL41	14.5732	15.1142	14.3694	14.1864	13.8332	14.3697	14.5296	14.5073	14.7218	14.3558	13.6565	14.5007	13.7663	12.8093	14.0213	12.8235	14.0359	13.6395	13.3605	13.7149	14.3947	14.1244	13.1611	14.9768	15.4822	15.1071	15.1447	14.0869	14.4519	14.0477	14.1195	14.2379	14.3264	14.0542	14.1426	15.2074	14.5452	14.3268	14.2047	14.1942	13.848	15.6499	15.5179	614.241
RPL8	14.3062	16.6519	14.03	14.1917	13.066	15.2274	14.9877	14.8363	16.5199	14.1067	14.5106	14.4892	14.1836	14.3839	13.2902	13.2969	13.8595	12.9932	12.7906	13.2103	14.8961	15.0746	13.5933	14.4226	14.8158	13.855	14.2371	13.7984	14.1446	14.1831	14.2931	14.2566	14.1676	14.2112	14.4133	15.3615	14.7528	14.2465	14.0093	13.4845	13.7739	14.5641	14.3638	613.851
RPLP1	14.0454	15.4044	13.4969	14.2151	13.8201	14.0504	15.0746	14.9734	15.4215	14.3162	14.1199	14.2994	13.7641	14.6695	13.6446	13.7687	13.3989	13.7586	13.509	13.8747	14.6994	14.3451	13.9713	13.9966	14.6944	14.0543	14.5104	14.0971	14.5051	14.8732	14.8194	14.7314	14.7165	13.4077	13.384	14.8469	13.8613	13.9277	13.7386	14.5878	14.4487	14.9082	14.8131	613.564
RPS6	14.8532	16.0134	14.1625	13.2898	12.0905	14.9943	14.2912	14.3802	15.6099	13.7574	13.6573	14.7095	13.2321	13.6848	13.0044	12.6064	13.8486	12.1728	11.9636	12.5116	14.1929	14.3607	13.1271	15.5147	15.8583	15.3563	15.515	14.0651	14.5738	14.4484	14.4532	16.5181	16.4132	14.025	13.9387	15.142	14.3913	13.9651	13.7757	14.3979	14.1823	14.989	14.7831	612.821
RPL19	14.9272	14.9449	14.3108	14.2146	13.6306	14.2661	14.733	14.502	14.6343	14.0894	14.319	15.0004	13.6331	13.4774	13.8102	12.9366	14.0669	13.5535	13.461	13.8326	14.9285	15.072	13.4881	14.4114	14.5453	14.0354	14.3068	13.6608	13.9662	15.0452	15.0214	14.1553	14.0251	13.4582	13.3756	15.0209	14.2319	14.3784	14.2095	14.0741	14.2848	14.8997	14.7588	611.697
NPM1	13.8315	14.0628	13.8171	13.6686	14.2371	13.8082	14.488	14.7312	13.9594	13.5974	13.658	13.7914	13.7618	13.611	14.2684	13.2153	13.5191	13.9491	13.8376	13.8421	14.7206	14.8069	13.2804	14.626	15.2658	14.677	14.7854	14.0363	14.3648	14.4611	14.4398	14.5927	14.4619	14.3769	14.5335	14.5402	14.159	14.085	14.017	14.8112	14.4835	14.6818	14.528	610.39
HNRNPA2B1	14.8359	14.3765	14.4265	13.8885	14.6721	14.2681	14.081	13.8902	14.1641	14.4432	13.7368	14.0314	13.9666	14.6176	13.9733	14.147	14.1799	14.0153	14.169	13.8987	13.7595	13.9336	14.0417	14.2957	14.3262	14.5272	14.4385	14.662	14.5761	14.1022	14.1565	14.1975	14.2257	14.4251	14.5003	13.9667	14.0453	13.8796	13.9753	14.1519	13.9754	13.6481	13.7639	609.356
RPL7	13.9457	15.6279	13.6515	14.209	12.4948	15.6836	14.8253	14.7362	15.3726	14.0871	13.3938	13.794	14.6496	14.7183	13.4969	13.4943	13.5913	12.7521	12.5596	12.9407	15.0122	15.1106	13.6714	14.1154	14.6851	14.7793	14.7339	14.1276	14.5614	14.4129	14.5742	13.773	13.7956	13.9623	14.1622	15.1208	14.4949	14.0909	14.0035	13.8631	13.5235	14.274	14.3869	609.259
RPS3	14.1554	14.7892	13.6576	13.3759	12.7871	13.9411	14.1084	13.8407	14.3992	14.1147	14.2053	13.9664	16.1666	13.8207	12.5714	12.2703	13.5854	12.6741	12.566	12.8617	14.4915	14.3164	12.7429	14.7468	14.9741	14.4529	14.7376	13.8443	14.1624	14.1798	14.3191	14.1972	14.2276	14.5511	14.5932	15.9606	15.2286	13.725	13.4483	14.7504	14.6025	16.5491	16.3254	608.984
RPS3A	14.2745	15.2488	13.9177	14.1989	12.8635	14.8076	14.9799	15.0556	14.8491	14.5472	14.179	14.1184	14.0115	14.3507	13.4885	12.6726	13.6278	13.0582	12.894	13.3838	14.7897	14.8177	13.068	14.2713	14.8302	15.1766	15.161	13.7856	14.1985	14.6162	14.7172	13.4647	13.4671	13.7022	13.6232	14.3272	13.6763	13.9044	13.7183	14.1319	13.5836	15.0703	14.8164	607.445
SERPINE2	16.6948	9.91798	14.1298	16.5099	14.9168	14.9386	15.8491	15.4351	9.62462	14.5642	14.1364	16.4121	15.4314	14.1866	12.3421	14.7956	14.1619	15.0824	14.5559	13.9112	15.548	15.1685	14.4781	14.5931	14.4425	15.1395	15.1437	15.811	15.4834	14.4717	14.3434	12.138	12.0694	13.1809	13.1021	13.1298	13.0529	13.8998	14.1188	12.5864	11.9897	12.7328	12.4837	606.704
CD63	14.8294	12.4761	14.6156	15.0071	13.4727	14.7236	15.2876	14.7635	12.344	14.8256	13.7884	14.7233	14.1883	13.037	14.1934	14.6469	14.0406	13.2796	13.4656	14.5855	14.8135	14.6522	14.9242	12.0471	12.337	13.9261	13.8377	13.8271	13.7309	14.8893	14.8106	14.6046	14.4931	13.2068	13.2377	14.5616	14.3473	14.8879	14.832	13.8663	13.8248	14.3415	14.1334	606.426
PABPC1	13.5139	15.079	13.5895	14.0389	13.3128	14.7956	14.5494	14.6819	15.3514	14.2554	14.711	13.6369	14.5128	15.3301	14.3265	13.9095	13.7897	13.4971	13.6011	13.8669	14.696	14.7679	14.1772	13.9187	14.225	13.7304	13.9176	14.1237	14.2579	13.9163	13.9914	13.2997	13.1929	13.7899	13.8136	14.1197	13.7866	14.5027	14.2922	13.0627	13.2067	14.0927	13.9614	605.192
RPS4X	14.555	15.2605	14.525	13.5569	12.4783	14.1508	15.0565	14.3827	15.0325	15.1844	14.3053	14.0706	13.4427	13.6811	12.6093	11.6883	14.3454	12.6621	12.592	13.1486	14.3143	14.6041	12.3504	14.6065	15.0544	14.4504	14.6948	13.4835	13.8488	14.5487	14.6501	13.9173	13.8461	14.208	14.3459	14.9098	14.2044	14.046	13.9237	14.4698	14.3283	14.8347	14.7014	605.069
LDHA	14.1661	14.4323	12.4982	13.7045	14.7079	12.478	12.8202	12.7829	14.0819	12.2919	13.2879	14.2343	13.6898	14.014	13.8835	12.7383	12.9151	14.984	15.0738	15.2846	12.8679	12.925	13.3073	14.0248	14.6149	14.1153	14.4672	13.0975	13.6681	13.6553	13.5079	15.3814	15.1254	14.6098	14.8408	15.1718	14.9194	14.9669	14.5523	15.5819	15.1802	14.6875	14.5663	603.904
RPL7A	14.333	15.6192	13.5625	12.8009	11.9505	14.3665	14.9748	15.4867	15.1681	14.6644	14.124	14.0036	14.2838	13.2179	12.4624	12.1741	13.1983	12.0346	11.6726	12.235	14.4404	14.4683	12.6784	14.5791	15.0454	14.3891	14.618	13.8074	14.139	13.8622	13.9628	14.3556	14.3478	14.5024	14.7057	15.1243	14.3951	14.4698	14.3042	14.183	14.214	15.0653	14.8758	602.866
GNB2L1	13.9744	14.1021	13.7392	13.2407	12.8516	14.2122	14.6758	14.8337	14.128	14.2595	13.7745	14.2907	13.8821	13.2125	13.1578	13.1132	13.6312	13.1387	12.8677	13.0369	15.0799	15.3505	13.419	14.7112	15.124	14.2537	14.5109	14.1015	14.486	14.4129	14.5502	13.9612	13.887	14.0052	14.1332	14.3687	13.6916	14.0669	13.9356	14.0092	14.1025	14.3028	14.1794	602.766
RPL13	13.3512	15.2	14.1951	12.8968	12.5682	14.1553	14.6918	14.7725	15.09	14.4992	13.8665	13.3496	13.5699	13.3276	13.0826	12.8186	14.0599	12.7819	12.5778	13.2534	14.658	14.6606	13.358	14.4639	14.7342	14.0966	14.5148	13.7354	14.3005	14.5366	14.5659	14.0146	13.9856	13.7202	13.8045	14.4929	13.8781	14.3068	13.9217	13.6895	13.611	15.0334	14.8112	601.002
ALDOA	12.2391	14.5349	14.0434	13.3924	13.4333	13.2466	13.693	13.8053	14.7573	13.7196	14.0709	13.7631	14.2336	12.6053	14.3508	13.7398	14.1039	14.4775	14.1493	14.3309	13.6491	13.4309	14.0531	13.9979	14.6689	13.6889	14.1514	13.3035	13.546	14.2837	14.093	14.8091	14.537	14.0281	14.0943	14.5265	14.0621	14.0603	13.6487	14.6728	14.735	14.1987	14.0145	600.943
RPS8	14.3429	15.1309	13.4549	13.9174	12.8416	14.3409	14.0162	14.922	14.7964	13.868	13.8608	14.1359	13.5784	14.3807	12.6258	12.6568	13.302	13.03	12.8217	13.3543	14.4455	14.4448	13.1488	14.2975	14.6802	14.338	14.6184	13.691	14.2531	14.1926	14.2158	14.3531	14.359	13.7623	13.8367	14.5378	13.7993	13.6419	13.4876	14.0189	13.9181	14.7897	14.6543	600.862
RPSA	14.3725	14.7519	13.4167	14.0023	13.2862	13.6241	14.4712	14.1758	14.4876	14.0386	14.5053	13.6897	13.7384	13.4235	13.839	12.838	13.1474	13.1742	12.9589	13.0738	13.9099	13.5955	13.0756	14.8677	15.3139	14.5764	14.6826	14.0554	14.3266	14.1259	14.2249	14.3487	14.3443	13.5566	13.6181	14.4805	13.9312	13.3177	13.2146	14.1357	13.8461	14.7923	14.6603	600.016
RPL15	14.1266	14.7071	13.6841	13.8851	12.8678	14.4551	14.4253	14.6454	14.5159	14.3071	13.9311	14.0504	13.6324	12.8593	13.8254	13.1813	13.4123	12.9198	12.8033	13.1891	14.4464	14.7292	13.5048	14.4469	14.7658	14.3816	14.5188	13.6483	14.0606	14.3367	14.4587	13.9751	13.9063	13.5175	13.472	14.5158	13.8848	13.6779	13.5454	13.9094	13.7931	14.5593	14.3961	599.874
HNRNPA1	13.5157	15.2892	13.7912	13.8592	13.9078	14.5484	14.0908	14.524	15.0336	13.7335	13.5214	13.6705	14.0872	13.8028	13.6884	13.3071	13.8988	13.6594	13.611	13.4976	14.7404	14.3324	13.458	14.5326	14.7452	14.0764	14.1657	14.0556	14.2138	13.7455	13.8454	13.6171	13.5155	13.9147	14.0432	13.8581	13.4971	13.529	13.5264	13.3014	13.4573	14.0938	14.1411	599.443
GPNMB	14.9026	15.7088	14.0118	15.1008	15.0063	14.1025	13.6966	14.3043	15.8415	12.5915	13.8959	14.6049	13.8386	14.83	14.5934	15.4425	13.2823	14.775	14.8337	15.0326	13.8266	14.2188	14.8015	9.93015	11.2401	14.6379	14.6222	9.89827	9.47823	13.8873	13.6988	14.2584	14.1618	12.7628	11.5069	14.2632	14.1874	14.5461	14.5133	14.731	14.2298	14.371	14.2143	598.382
GNAS	12.6584	14.5621	14.2128	13.5018	14.1412	13.9869	14.4295	14.5747	14.6137	13.7044	13.3641	12.5342	13.6618	13.9757	13.4537	14.1544	13.9796	14.2348	14.3579	14.5181	12.4517	13.114	13.7573	14.8986	14.0172	13.8025	13.9762	15.5702	15.7473	15.1571	15.0215	13.7008	13.5589	13.7647	13.6935	14.0735	13.3867	14.0478	13.9482	13.2864	13.5296	12.3469	12.2084	597.679
RPL9	13.9145	14.7447	13.3213	13.7393	12.4383	14.0924	13.5763	14.62	14.3421	13.8859	13.9191	13.5747	13.4431	13.9813	12.8031	12.2911	12.9991	12.6919	12.3353	12.8967	14.1237	14.2145	12.8095	14.2469	14.7875	14.5608	14.5825	13.4337	13.7765	15.5957	15.6655	13.898	13.9723	13.5715	13.7496	14.3615	13.6723	13.9928	13.8972	13.9641	13.4495	14.5137	14.337	594.787
RPL6	13.9605	14.7404	13.7326	13.6911	12.6637	14.1406	14.9323	14.3385	14.3917	14.0171	13.1364	13.7053	13.3634	13.2175	13.0682	12.491	13.791	12.8034	12.5469	12.8944	13.902	13.6834	12.9628	14.7761	15.0066	14.6263	14.6641	13.9358	14.4114	13.4936	13.6429	13.9211	14.003	13.6948	13.8785	14.4604	13.9402	14.0299	13.8635	13.6545	13.3534	14.4117	14.4295	594.372
ANXA5	14.2266	12.9889	13.7005	14.8392	15.3412	13.1883	14.4421	14.7973	13.3108	14.3054	14.1278	14.2892	14.4597	14.8405	14.9594	13.2521	13.2318	14.9356	15.1092	15.2367	14.0661	13.7808	13.3856	12.1037	12.4968	14.0469	13.9747	12.021	12.0082	13.3454	13.238	13.4593	13.2326	13.0896	12.8738	13.9702	13.6746	14.0385	13.9918	13.405	13.3818	14.16	13.872	593.199
DDX5	14.6116	13.2497	13.4113	13.8653	13.4934	14.351	13.3974	13.6529	12.9104	13.6943	13.5343	14.3976	12.7581	13.1026	13.4974	13.4629	13.3244	13.084	12.9881	13.1482	14.4829	14.4014	13.6736	13.7643	13.4569	13.7521	13.4515	13.9833	13.7416	13.6994	13.9134	13.3921	13.7429	13.8066	13.8192	14.2094	14.3143	13.9616	14.0818	13.9258	14.1332	14.9415	15.0701	591.653
FLNA	13.4849	13.9825	11.2506	13.536	14.0655	13.2824	13.6602	14.2742	13.8363	10.3219	14.3204	14.3376	13.6349	13.8903	13.6355	14.6001	12.0216	14.9168	14.2886	14.1014	13.5241	13.2908	13.7924	13.4748	13.8616	13.3434	13.6802	15.0727	15.2471	11.9526	11.9388	13.6052	13.3885	14.3588	14.6811	14.4336	14.1831	13.7274	13.5604	14.6641	14.4455	14.6239	14.7259	591.018
RPL5	13.9505	14.8626	13.3535	13.2526	12.2596	14.996	13.6446	15.0159	14.5588	13.3971	13.8391	13.8135	13.5717	13.8566	12.7345	12.3248	13.1633	12.5054	12.1867	12.6515	14.311	14.4776	12.65	13.4109	13.9667	14.3532	14.5461	13.4931	13.9612	13.9015	13.9974	13.9563	13.8704	13.7759	13.8488	14.4882	13.8073	13.4434	13.3348	14.305	14.0748	14.5464	14.4638	590.922
FTL	13.6819	14.305	13.2462	14.1903	12.5965	13.9512	14.1261	14.8014	14.1985	13.5351	13.2527	12.9146	13.3469	13.2691	12.6713	13.9972	12.7215	13.347	12.7384	13.9242	13.1123	13.4768	16.1235	13.2544	13.841	13.3614	13.5899	13.1087	13.3879	13.1117	13.092	13.5307	13.4316	14.0739	14.1258	14.7893	13.8909	13.8964	13.5921	14.5553	14.4275	14.5223	14.2909	589.401
RPL27A	14.0209	15.2323	13.4064	13.7457	12.463	13.7907	13.5872	13.1187	14.959	13.1211	13.8598	13.5742	13.0668	14.1484	12.2507	12.3851	13.1672	12.2885	12.5122	12.9462	13.9413	13.9333	13.0146	13.8258	14.1581	14.115	14.3784	13.2507	13.635	13.9707	14.0471	13.7783	13.6677	13.5611	13.7521	14.5957	13.8205	14.4275	14.1727	14.2211	14.0789	14.5572	14.5216	589.068
RPS11	13.887	15.0782	13.4278	13.5308	12.7376	13.9619	13.9938	13.9255	14.694	13.9038	13.8044	13.6946	13.2089	14.3061	12.3038	12.8915	13.2085	12.699	12.6708	13.1229	13.9804	14.1801	13.5466	14.2266	14.7138	13.7104	13.9894	13.9566	14.2125	14.0443	14.1121	13.3966	13.4047	13.221	13.1159	13.9456	13.2501	13.2461	13.0721	13.5079	13.6036	14.5814	14.4452	588.514
RPL11	13.9564	14.3873	13.2945	13.3355	12.3812	13.9479	13.5936	14.3587	14.038	13.3534	13.5741	13.6002	13.3316	13.8221	12.3041	12.2826	13.1977	12.6341	12.2154	12.5518	14.7	14.5464	12.858	14.2812	14.6063	14.1467	14.3912	13.0533	13.5623	13.6151	13.7073	13.9663	14.0141	13.4374	13.4907	14.3532	13.5373	14.2522	14.0967	14.0261	13.7222	14.6156	14.8525	587.993
RPS7	13.7939	14.3004	13.6892	13.1443	12.6696	13.7685	14.4107	14.2915	13.7429	13.8737	13.3423	13.563	13.2317	13.9184	12.4199	12.0171	13.3423	12.6414	12.3342	12.7122	13.5401	13.6231	12.5193	14.0948	14.4306	14.3493	14.2845	13.1935	13.63	14.0556	14.0385	13.7062	13.6175	13.5274	13.6929	14.4694	13.835	14.3147	14.126	14.2429	13.7764	14.4049	14.2995	586.979
MT-ND6	10.2992	14.3118	13.4999	14.0742	13.7464	14.2908	15.2386	13.4936	14.6722	17.2088	14.4406	13.9684	13.9261	13.43	14.3321	14.3462	13.7107	14.1985	14.2042	13.9036	15.7843	15.0119	14.826	12.1965	11.4075	13.333	12.7752	13.6791	13.7232	14.1774	14.0126	13.8311	13.5281	12.8073	12.9277	13.5969	13.6073	12.8642	12.9816	11.4797	11.5973	12.4758	12.8959	586.815
SDCBP	14.2041	13.3666	14.0109	15.7705	14.61	15.5403	13.7974	13.9803	13.6643	13.7926	12.423	14.1044	15.0154	15.1517	14.9575	14.2032	13.3674	13.7208	14.593	15.0926	14.6546	15.464	14.2197	10.8865	11.6606	14.4467	14.2285	11.233	11.4589	14.4013	14.29	12.483	12.4989	12.3803	11.6294	12.7106	12.5287	14.3016	14.2676	12.8252	12.6877	13.117	13.0647	586.804
HSP90B1	13.7093	13.2927	14.2674	13.3353	13.8467	13.2905	14.6579	13.0864	13.2976	13.2298	13.5799	13.6563	12.8928	13.5952	13.7241	12.4697	14.3325	13.9543	13.82	14.0911	12.7517	12.3246	12.5938	13.5003	13.7573	14.3542	14.3249	14.4833	14.6279	12.5726	12.3548	14.2531	14.199	14.2574	14.1614	13.9673	13.8514	13.7937	13.5093	13.558	13.0111	14.2444	13.9435	586.524
PGK1	12.3654	13.3012	13.4211	12.7505	13.0125	12.403	13.6583	13.1249	12.9927	13.4324	13.0117	12.8967	12.877	13.2368	13.6323	12.2854	13.1842	14.0991	13.5229	13.59	12.5381	13.0515	12.9479	14.0348	14.5333	13.8724	14.189	11.6939	12.3234	13.5629	13.3231	16.1633	16.0572	14.6695	14.7313	14.5733	14.3022	14.3221	13.9211	15.1756	14.6929	14.6669	14.3803	586.524
SRRM2	14.1978	14.0372	13.0733	13.5608	13.5195	13.8402	12.7924	12.5207	13.8965	14.5029	13.8425	14.2298	13.829	12.8693	13.894	13.7423	13.732	13.4685	13.848	13.6315	13.8067	13.4216	13.6481	13.757	12.5454	12.6205	12.9101	14.4346	14.2371	13.1528	13.3197	13.7799	13.8771	13.8124	13.7935	13.5611	13.8186	13.8093	13.9072	13.7483	14.3648	13.1719	13.852	586.378
MT-ND4L	9.52326	14.4649	14.2138	13.3416	12.9215	13.3375	14.8593	13.9267	14.552	16.6153	14.1469	14.9715	13.4203	14.3758	14.034	13.8601	14.8156	13.7295	13.275	13.3226	14.5128	13.9156	14.055	12.5631	12.5412	14.1282	13.7249	13.5243	13.6662	13.5336	13.3522	13.7912	13.3924	13.1497	13.1578	13.7138	13.3864	13.4222	13.3868	13.0258	12.7332	12.4089	12.7623	585.555
RPL37	13.521	14.7851	14.0639	13.1171	11.9304	13.7708	14.0421	14.0459	14.4422	13.0636	12.9405	13.4582	13.7069	13.5293	12.4294	12.2237	13.7399	12.1972	11.8347	12.2328	13.7453	13.9147	12.8459	14.0197	14.3692	13.8571	14.1099	13.9792	14.4186	13.6811	13.7906	13.3047	13.3525	14.1818	14.4069	14.8347	13.9885	13.7111	13.5071	13.8517	13.6945	14.1828	14.207	585.029
B2M	15.6545	11.0276	14.2069	14.4383	12.7824	13.2485	13.1599	12.7423	10.9674	14.0942	14.1827	13.7049	13.52	13.7769	12.9237	13.6931	13.7322	12.5512	12.6651	13.5009	14.7231	13.5406	16.6257	13.6278	13.9401	13.4237	13.1919	13.8472	14.1307	13.9343	13.6503	12.4511	12.516	14.3495	14.5952	13.7573	13.3735	12.8399	13.0756	14.1381	13.2475	14.3355	14.3826	584.27
PTMA	13.076	13.8955	13.2123	13.7031	14.0807	14.0611	13.6891	14.1958	13.8489	13.4792	12.9954	13.1387	13.7934	13.4344	13.3673	12.7959	13.1327	14.0891	13.9252	14.017	13.2849	13.4806	13.3008	13.4024	13.5602	13.6485	13.8045	13.7295	13.8242	13.8286	13.7954	13.5267	13.3685	13.7928	13.9698	13.6656	13.2286	13.1654	13.0306	13.4769	13.381	14.0886	13.8821	584.167
MT-ND3	10.0323	14.3621	13.9892	13.4756	12.6778	14.084	14.8293	13.7218	14.4672	16.3762	12.9217	14.3295	13.5494	14.015	13.5445	13.358	14.1929	12.9536	12.8501	13.5518	15.6019	14.6483	14.2487	12.5644	12.5198	14.3202	14.08	13.4902	13.7137	13.7663	13.7402	13.3853	13.1162	12.8562	12.9581	14.0444	13.909	13.1698	13.3208	12.207	11.9203	13.3733	13.3638	583.6
RPL12	14.1199	15.0625	13.4157	12.1632	11.4043	13.8997	14.0008	15.1387	14.8356	13.9676	14.2965	14.1414	13.8397	13.5073	12.4845	11.6721	13.1687	11.6958	11.2498	11.8174	14.554	14.4879	12.2761	14.159	14.7216	13.3336	13.5801	13.4183	13.9388	13.2047	13.2893	13.395	13.3885	13.9481	14.2113	14.3706	13.6761	13.7526	13.6347	13.7961	13.5603	14.5099	14.4653	583.553
NCL	13.4815	13.7061	13.2935	13.4919	13.7894	13.5715	13.791	13.5666	13.727	13.2722	13.5178	13.5052	13.5675	14.2183	13.2036	12.6813	13.259	13.5715	13.4403	13.4016	13.3742	13.5731	12.6306	13.2794	13.506	13.7535	13.7064	13.5726	13.5893	13.672	13.6611	13.6239	13.5428	13.9214	14.0873	13.6231	13.7412	13.7537	13.6625	13.8661	13.7558	13.8189	13.7556	583.528
DDX17	13.6608	13.1874	13.6635	14.079	13.4513	13.9974	14.3029	12.9547	13.2736	14.2878	13.3271	13.82	13.6286	12.44	14.2486	12.843	13.9321	13.455	13.6215	13.5679	14.4413	14.1028	13.0925	12.8481	12.4658	13.5913	13.5176	14.151	13.9087	13.7081	14.0535	12.9813	13.3332	13.5256	13.2831	13.3067	13.6345	13.9898	14.0935	13.3957	13.6353	12.9996	13.333	583.134
RPS27	13.6454	15.0812	13.9349	13.5179	12.1186	14.2624	14.0948	13.6062	14.4851	13.3413	14.6151	13.1874	13.385	13.0295	12.1613	12.3649	13.4661	12.0046	11.8853	12.2953	13.5938	13.5933	13.0156	14.3295	14.8	14.1678	14.1928	14.1693	14.6311	13.5702	13.623	12.8969	12.9493	12.7663	12.7067	14.5725	13.7238	13.6223	13.459	14.0465	13.6626	14.2414	14.2293	583.045
TIMP2	15.2184	11.9331	13.3086	13.3383	13.6365	13.7209	12.6006	14.5166	12.455	13.0068	14.1281	15.5034	14.2666	13.0934	13.6124	13.6853	13.0431	13.8942	13.7934	14.2181	13.3021	13.6387	12.6887	11.696	12.0529	13.2468	13.2975	11.7671	11.6412	14.18	13.8988	14.2423	14.0047	12.5981	12.1739	15.2549	15.1108	13.3361	13.39	14.7057	14.7173	14.6122	14.4319	582.961
MT-RNR1	9.34094	14.8098	15.4782	12.9234	11.4652	13.6117	14.7424	13.5165	15.8893	16.5443	15.3343	14.1736	13.7024	12.7654	14.1716	13.7458	15.7238	13.2289	12.2544	12.7553	15.0216	14.2836	13.5949	12.458	12.5513	13.9371	13.7675	13.5783	13.6243	13.9585	13.6927	13.5845	13.1453	12.8094	13.1066	14.0571	13.5553	11.8611	11.785	12.4758	12.3131	13.6125	13.5867	582.537
MT-ATP8	9.53721	14.5864	14.3013	12.7049	12.405	13.2042	14.9195	13.4737	14.8234	16.6957	13.1857	15.3046	13.5884	13.7782	13.9756	13.8579	14.7155	12.9876	12.5995	12.92	14.5928	13.9001	13.9648	12.6231	12.309	14.7166	14.1437	13.7181	13.8442	14.0037	13.7898	13.5058	13.0152	13.2406	13.347	13.8896	13.7687	13.6134	13.834	11.8153	12.0658	12.2898	12.6715	582.227
CTSB	14.5636	11.1511	13.6813	13.1391	13.2955	5.59986	13.7299	13.4176	11.3353	12.7426	13.9377	14.6461	13.1447	13.7479	13.9647	17.6299	12.925	13.4326	13.5234	14.4172	13.5315	13.3914	17.3359	12.6411	12.7837	13.0705	13.1171	12.7286	12.8685	17.3816	17.132	13.72	13.7466	13.924	13.9769	13.2316	13.1259	15.202	15.2299	12.4512	11.994	12.9277	12.6694	582.206
RPS12	13.0981	14.4694	13.1665	12.7825	13.5986	13.8817	13.5475	14.2999	14.206	13.2409	13.0221	12.7087	13.3961	14.3915	12.7091	11.8542	12.9984	13.6105	13.3794	13.7268	13.2892	13.0464	12.5584	13.3712	13.9662	14.1057	14.4172	13.4391	13.8785	13.242	13.2779	13.8911	13.7354	12.9658	12.8174	14.3748	13.4711	13.4896	13.2154	14.3823	14.042	14.3434	14.3478	581.756
ATP5B	13.1624	13.8838	14.3476	13.2861	13.918	13.0557	12.6771	13.5377	13.9247	13.7418	13.7747	12.8588	12.9098	13.0418	13.4772	13.079	13.8071	13.5485	13.6101	13.7004	13.0633	12.8495	12.7414	13.4874	13.8169	13.7706	13.772	12.6654	12.6104	14.2691	14.1367	14.299	14.3612	13.9097	14.1147	14.209	13.9976	12.9984	12.9356	13.0995	13.1467	14.1267	13.8865	581.61
SPARC	14.4657	11.7202	13.768	14.0119	14.4242	14.7154	14.5639	11.4106	11.1002	13.3447	13.6111	13.3552	14.725	14.4749	14.0326	13.1371	13.2373	14.1733	14.1004	14.3668	13.2425	14.1875	13.0988	14.0497	13.7031	13.218	13.2048	17.3126	17.7136	12.1102	11.8548	13.4763	13.434	13.1523	13.4726	13.1241	12.8559	13.7208	13.6944	11.2853	11.3068	12.8366	12.5133	581.306
RPL18A	13.6806	15.0493	12.9853	12.938	12.2862	13.4323	13.8878	13.8989	14.7674	13.2298	13.6255	13.5251	12.9215	13.915	11.7782	12.2656	12.9589	12.5274	12.2409	12.6488	13.6348	13.6539	12.8261	14.1984	14.4138	13.869	14.3569	13.6378	14.2004	13.6225	13.728	13.51	13.4353	12.9633	12.8824	14.1395	13.3353	13.8883	13.6256	13.7332	13.8506	14.5247	14.3237	580.916
RPL32	13.921	14.6147	13.0496	13.2075	12.4074	13.9344	14.1291	14.2547	14.2493	13.8859	13.433	13.616	13.1848	12.6751	13.0017	12.4129	12.7552	12.5317	12.165	12.7184	13.8795	14.1142	12.9903	14.0646	14.5513	13.8202	14.0814	13.2426	13.6903	13.4625	13.5355	13.4415	13.3899	13.1375	13.1853	14.4876	13.6725	13.0748	12.8945	13.8034	13.5706	14.1655	14.0569	580.46
CANX	13.3063	12.9801	13.154	13.1005	13.3662	13.4638	13.8841	13.6497	13.2498	13.0333	13.6146	13.854	13.2899	13.3073	13.8483	13.2991	13.3267	13.5487	13.4583	13.5164	13.6136	13.7555	13.0044	12.8315	13.321	13.3838	13.3019	13.9005	13.9046	13.7685	13.6311	14.1369	13.9297	13.6854	13.7138	13.2898	13.3299	13.2915	13.1984	14.4532	13.9947	13.4195	13.2604	580.371
UBC	13.4633	12.8671	12.6131	13.693	14.5322	13.4895	14.8097	13.473	12.6887	12.8023	12.2865	13.1674	12.868	12.8637	12.9773	13.7841	12.6457	14.0667	14.2394	14.53	13.2513	13.2636	14.083	13.2654	13.4651	14.0214	13.9821	13.5514	13.8193	14.0426	13.8087	13.3548	13.14	13.3959	13.666	14.6311	14.1567	13.0786	12.9631	13.3165	12.886	13.3606	13.2725	579.636
YWHAZ	13.7608	13.3564	12.9074	13.1077	13.6775	14.0517	13.4515	13.5412	13.7158	12.5983	14.1865	13.9325	14.2327	13.5952	14.1724	14.131	12.7205	13.6597	13.6296	13.4444	12.9879	13.4008	13.6349	12.7518	13.3004	13.3847	13.362	12.6046	12.7756	13.5154	13.3676	13.5631	13.3	13.3635	13.5593	14.2309	14.1703	13.5575	13.533	13.4251	13.3081	13.4168	13.0173	579.403
RPL23	14.4671	14.5327	13.3247	12.9197	11.6575	13.617	14.2532	14.1096	14.1941	13.6906	13.5543	14.3577	12.9223	12.5745	12.2355	12.212	13.3373	11.9506	11.6844	12.2238	14.5277	14.4907	12.7132	13.8624	14.3014	14.1895	14.2907	13.1767	13.7232	14.0298	14.1195	13.322	13.2917	12.7368	12.7101	14.1569	13.4172	13.5359	13.3565	13.8449	13.4418	14.1219	14.1536	579.333
CTNNB1	13.5127	12.4412	12.6101	13.5701	13.7882	13.1966	14.0953	14.7069	12.8898	12.9439	14.9205	14.3182	13.0934	12.2656	15.0562	14.1474	12.9903	14.1753	14.2019	14.2851	13.9408	13.4065	13.5308	11.6601	11.9082	12.8912	12.7241	13.1283	13.1751	12.6723	12.6391	14.1311	14.065	12.3549	12.1349	14.0424	14.3301	13.3277	13.2697	14.4612	14.2957	13.9947	13.7923	579.085
RPS27A	13.2902	14.036	13.1496	13.6604	12.4289	13.5327	14.1704	13.6489	13.4032	13.4862	13.0238	13.165	12.8296	13.9433	12.0491	12.1985	12.9823	12.565	12.1569	12.4072	13.6661	13.5412	12.756	13.9918	14.4836	14.0498	14.1403	13.6821	14.0439	13.5999	13.6237	13.6998	13.6042	13.3902	13.47	14.1039	13.5247	13.7029	13.5432	13.6739	13.377	13.9716	13.9855	577.752
RPL37A	14.0625	13.8101	13.2	13.2328	12.2994	13.6126	14.2205	14.1452	13.5403	13.5918	13.6482	13.6506	13.1242	13.7359	11.8031	12.2382	12.9063	12.3268	11.8386	12.6961	13.8791	13.872	12.6299	13.3665	14.2411	13.2909	13.711	13.411	13.929	13.9231	13.9179	13.5666	13.5555	13.0454	13.0705	14.1665	13.1373	13.8089	13.4967	13.624	13.5085	14.5142	14.2536	577.603
RPL31	13.8301	13.8281	13.3335	12.9306	11.6039	13.7741	14.2399	14.1594	13.4409	13.6642	13.3611	13.4471	13.0591	13.2819	11.705	11.8615	13.1395	11.8791	11.6211	12.273	13.9815	13.9008	12.2765	13.5329	13.9929	14.2187	14.3154	12.9126	13.5187	14.0321	14.1662	13.9641	13.8782	13.1255	13.2778	14.1706	13.3131	13.9148	13.7863	13.9798	13.5613	14.3478	14.3515	576.952
RPS14	13.4598	14.7722	13.2249	13.2184	11.8811	13.6204	14.0572	14.0651	14.5117	13.4862	12.9749	13.4409	13.0137	12.6317	12.2166	12.3929	12.9037	12.1121	11.8233	12.3911	14.3123	14.4497	12.7739	14.0085	14.3714	13.6488	13.8711	13.5514	13.7888	13.9779	14.0278	13.46	13.4457	13.4115	13.4845	13.8675	13.2061	13.5515	13.3994	13.1531	12.9396	14.0307	13.9901	576.919
RPL21	13.5697	14.4883	13.5246	13.4823	12.4214	14.4042	13.4984	13.5945	13.9957	13.7628	13.493	13.0464	12.7976	13.7035	12.7694	11.3651	13.2266	12.5624	12.2254	12.4679	14.09	14.0932	12.0224	13.6631	13.802	14.0931	14.2275	13.2491	13.5923	13.5422	13.5832	13.9136	14.0269	12.5951	12.6124	14.2286	13.5199	13.0006	12.8513	14.0355	13.7332	13.8101	13.7673	576.452
APP	13.7441	14.1755	13.3537	14.1399	15.3733	14.6042	14.4614	12.1244	14.3488	14.3864	13.5112	13.8259	14.2738	13.7327	13.7355	13.6177	13.5093	15.0923	15.4475	15.44	5.61155	5.07136	13.1926	12.5058	12.6369	13.7697	13.838	15.1237	15.2065	13.9051	13.8536	13.0579	12.9774	12.3874	12.3206	13.3078	13.2265	13.315	13.3047	13.605	13.2296	14.0488	13.8732	576.267
RPS24	13.9709	14.9284	13.3432	12.58	11.3558	14.2496	13.9072	14.3616	14.546	13.7022	13.5752	13.7448	13.7393	12.8343	13.2566	12.3006	13.1208	11.3962	11.1654	11.8179	13.1833	13.1837	12.7571	14.2113	14.5738	14.6043	14.5224	13.5536	14.0275	13.4513	13.653	12.985	12.9507	13.5859	13.5422	14.0268	13.3476	12.6724	12.5199	13.7351	13.1165	14.0438	14.115	576.258
LDHB	12.9333	13.0897	14.5789	12.8419	13.5408	14.4562	13.6145	13.6178	12.9418	13.806	13.0479	13.1368	13.8007	13.0701	13.934	11.9646	14.3149	13.1234	13.168	13.3622	12.052	12.4312	11.7591	13.5069	13.869	13.8336	13.8061	12.3983	12.5181	14.186	14.1575	13.4698	13.5011	13.5778	13.666	13.3186	13.006	13.315	13.1837	13.0184	12.7979	15.307	15.1682	576.191
RPS16	13.6677	15.0852	13.2396	13.0633	12.5115	13.0357	13.421	13.902	14.6451	13.0218	13.4956	13.3893	12.797	13.6449	11.7454	12.4276	13.009	12.4445	12.2271	12.5188	13.6723	13.5803	12.7825	13.7243	13.9629	13.238	13.5444	13.3558	13.7603	13.5621	13.5813	13.7372	13.6332	13.3072	13.179	14.7441	14.0243	13.3176	13.0401	13.2842	13.6145	14.2473	13.9785	576.163
EIF4G2	13.1418	13.5001	12.8544	13.3951	13.8294	13.3282	12.7245	12.7267	13.5762	12.7009	12.9675	13.1296	13.352	14.0644	13.5846	12.8185	12.9052	13.746	13.9853	13.8387	12.9728	12.8275	12.4456	13.1184	13.1071	13.7176	13.5917	13.1532	13.2147	13.4682	13.4196	13.9522	13.7575	13.7101	13.9041	13.5238	13.4876	13.7788	13.6452	14.0615	13.8961	13.5464	13.3186	575.787
YBX1	13.3551	13.3922	13.02	12.8019	13.4152	13.4375	12.5873	13.6716	13.6339	12.4775	13.6901	13.3754	13.3353	14.1083	12.9649	13.1521	13.2269	13.5666	13.4846	13.4139	12.9967	13.1986	13.1201	13.7401	14.0485	13.655	13.7714	12.7088	12.8626	13.6329	13.5572	13.9511	13.7964	13.2022	13.4899	13.6885	13.3479	13.3697	13.2945	13.5533	13.4639	13.6525	13.4711	575.683
RPL29	14.0173	14.0956	13.4748	12.9922	11.7394	13.4878	14.3794	14.2764	13.7934	13.6611	13.2027	14.0521	13.0664	12.3211	12.8472	12.2342	13.0823	11.9278	11.7304	12.2807	13.6215	13.7843	12.6445	14.0197	14.4718	13.6471	13.993	12.8964	13.255	13.3603	13.4933	13.3115	13.2809	13.0372	13.0131	14.5361	13.7724	13.487	13.2858	13.5773	13.6726	14.461	14.3638	575.648
RPL27	14.5872	13.9473	13.5419	12.9334	12.1446	13.474	13.9778	14.0018	13.5535	13.3382	13.7554	14.411	12.8401	12.2176	12.3504	11.6985	13.3886	12.3692	11.9492	12.3804	14.0773	14.1564	12.1456	13.9884	14.4275	14.0932	14.2346	12.7086	12.9133	13.8231	13.8858	13.181	13.3086	12.8969	12.872	14.2007	13.4967	13.7621	13.6098	13.6405	13.3797	13.7847	13.7106	575.157
P4HB	14.0766	12.4132	13.6052	12.7698	12.9324	12.6196	13.9856	12.252	12.3583	12.9701	13.485	14.0841	12.5118	13.3827	13.1998	12.6542	13.586	13.1489	12.8995	13.1426	13.0293	13.0012	12.8098	12.5384	12.5239	12.6406	12.7572	14.1427	14.278	13.5043	13.4156	13.9256	13.6913	13.3934	13.3622	15.0209	14.9	14.3489	14.0964	14.4712	14.1474	13.2975	13.0873	574.46
RPS20	13.1773	14.7916	13.4269	13.6768	12.0957	14.6261	13.8788	13.4997	14.383	13.1977	12.9092	12.7253	13.6164	13.8174	12.7667	12.4068	12.9937	12.1054	11.8989	12.1455	13.9548	14.0168	12.9747	13.7553	14.2399	13.6557	13.8358	13.6225	14.0568	13.5659	13.5844	13.0155	13.0099	13.2465	13.3541	14.2973	13.5722	13.0831	12.9607	12.8876	12.5818	13.4889	13.5481	574.447
CD44	14.2453	13.7391	11.684	14.609	14.5341	13.3957	11.5636	13.763	14.3685	11.297	12.7814	14.3521	13.1869	13.9124	13.4173	15.0224	11.6616	14.8527	14.8764	14.6813	13.4836	14.1975	14.2448	13.3188	13.8189	13.995	14.0994	11.9511	12.254	13.8598	13.8198	13.0234	12.7191	11.7668	11.716	13.9142	13.4943	12.1396	12.3488	13.4133	13.0907	12.7161	12.5922	573.921
RPL10A	13.6971	14.708	13.114	13.6122	12.6668	14.3712	13.7248	13.6926	14.385	13.2919	13.0576	13.578	12.791	13.078	12.2126	11.9509	12.8619	12.834	12.4106	12.809	14.1418	14.0141	12.4355	13.49	13.899	13.7716	13.9817	13.1382	13.5636	13.4027	13.4783	13.034	13.0251	12.9206	12.8841	13.7528	13.1673	13.1041	12.9073	13.3237	13.1398	14.0904	14.0061	573.519
RPS19	13.752	14.7581	12.8616	13.5074	13.0445	12.9224	13.9891	13.3412	14.2929	13.3497	13.9498	12.9813	12.7998	13.8489	12.2642	12.6035	12.6433	12.8309	12.3989	12.8017	12.8002	12.5647	13.0712	13.4026	13.8686	13.1106	13.4995	13.5046	13.8902	14.2075	14.2439	13.5015	13.4543	12.8964	12.814	14.0592	13.15	12.7624	12.5925	13.7702	13.7067	13.9675	13.7341	573.514
RPS23	13.3744	14.9929	13.1536	13.0849	12.1695	13.5968	13.7053	13.8951	14.5322	12.6446	13.519	13.0737	12.9039	12.4586	12.2187	12.3646	12.8036	12.1409	12.027	12.3749	14.5186	14.5596	12.8367	13.8726	14.3865	14.029	14.141	13.5932	14.0209	13.7248	13.8031	13.4988	13.4279	12.7206	12.6514	13.7663	12.9611	12.98	12.8643	13.6947	13.3592	13.4604	13.4239	573.329
HNRNPK	13.2011	13.8999	13.5288	13.1266	13.3266	13.6559	13.552	13.7122	13.7392	12.8526	13.126	13.1158	13.6513	13.3914	13.3326	12.8368	13.2618	13.1902	13.1703	13.1809	13.1582	13.4837	12.8253	13.4961	13.6018	13.6917	13.5987	13.3428	13.4059	13.0387	13.0129	13.1271	13.0423	13.5306	13.5723	13.4482	13.3472	13.5245	13.477	13.3447	13.1619	13.1677	13.0298	573.281
CD59	14.198	12.5989	14.2438	14.6294	14.6178	14.0649	12.4085	12.0427	12.4212	13.2122	13.4645	13.4305	13.1802	13.8516	13.1517	12.6899	13.7277	14.6611	14.6451	15.0976	14.4459	14.1558	13.062	12.0017	12.0452	13.4798	13.2774	13.276	13.4068	13.8561	13.6613	12.8404	12.5647	13.2605	13.2893	13.9125	13.8627	12.6139	12.5687	13.0639	12.4353	11.8258	11.5891	572.832
RPS9	13.4986	14.6136	13.0661	12.9666	12.417	13.8256	13.5486	13.5912	14.3468	13.2302	13.1579	13.0699	12.9641	13.4531	12.2319	12.3231	12.779	12.2959	12.1628	12.4946	13.8562	13.6621	12.8794	13.7507	14.1188	13.7	13.9795	13.4903	13.9659	13.7116	13.8739	13.1905	13.1802	12.9565	12.9336	13.7713	13.1667	12.8736	12.7485	13.4904	13.3099	14.0996	13.9146	572.661
CALR	13.6277	13.4971	13.8739	12.9058	13.721	13.2317	12.8313	11.4393	13.7971	12.8916	13.2102	13.8513	12.4236	13.9166	13.1575	13.1625	13.7492	13.5981	13.5513	13.9772	12.2434	12.4635	13.0371	13.13	13.197	13.3994	13.4905	13.4675	13.3815	12.8837	12.7421	13.9392	13.7992	13.6687	13.4836	13.2386	13.2744	13.2798	13.0522	14.0527	13.7613	13.8839	13.2879	572.571
RPL30	13.0989	14.783	13.4932	13.6105	12.3253	14.41	13.6458	13.3223	14.3407	12.5522	13.606	12.8038	13.5525	13.8681	12.5612	12.7644	13.0425	12.2184	12.1001	12.4413	13.9749	14.1181	13.2129	13.5016	14.0148	13.7527	13.8757	13.3337	13.7369	13.5936	13.6478	12.6969	12.7171	13.046	13.1418	14.0361	13.3685	13.051	12.9049	12.7424	12.5168	13.4281	13.4854	572.438
TPI1	12.3816	13.2801	13.8692	13.1968	13.1735	12.1898	13.0253	12.9826	12.9661	13.3274	12.6454	12.5614	12.666	12.4388	13.1864	12.4335	13.6389	13.6619	13.3649	13.3934	11.3856	11.7498	12.8942	13.9497	14.3428	13.4409	13.5897	12.7609	13.0533	13.4	13.2519	14.5775	14.4576	14.2172	14.3684	14.0229	13.5631	13.1885	12.8446	13.8684	13.5845	13.6676	13.5012	570.063
ANXA2	13.5517	12.7613	11.4868	13.6789	14.0145	12.3921	13.4307	13.2727	12.6445	10.6428	12.7874	13.366	12.6928	12.0938	12.3995	14.4133	11.0464	14.0303	13.3314	13.1766	12.0584	12.7976	13.2592	13.6525	14.1935	13.8208	13.8261	12.8393	12.8502	12.0549	11.6651	15.2566	15.1738	13.8502	14.258	13.9744	13.5832	12.8113	13.0297	14.6522	14.2747	14.2473	14.0516	569.394
LMNA	14.8767	13.1499	12.8277	13.4729	13.6388	14.3189	13.2684	13.5049	13.0487	12.1998	13.6231	14.7231	14.0329	12.5747	12.8031	13.7317	12.409	13.477	13.3265	13.4766	12.8393	12.9942	13.3045	13.7531	13.4813	13.2019	13.6086	13.7828	13.7606	11.5985	11.4667	12.3542	12.2108	12.8028	12.9749	14.428	14.0277	12.7738	12.6732	13.0818	12.8979	13.3524	12.7386	568.592
EIF4B	13.2913	14.136	13.1781	13.0484	12.2279	13.5043	13.2732	13.82	14.1376	12.8976	13.3693	13.5736	13.2382	12.9149	13.0915	12.5114	13.308	12.4679	12.6564	12.8881	14.1127	13.8854	12.707	13.4996	13.9248	13.2698	13.4542	12.6362	13.0053	13.0747	13.2217	13.1034	13.1223	13.2016	13.2503	13.5594	13.1878	13.1705	13.009	12.6843	12.7894	13.6137	13.4823	568.499
HMGB1	12.8701	13.7495	13.3656	13.4672	13.872	14.0717	13.0031	13.4087	13.5058	13.3986	12.7159	12.5699	13.1115	13.7015	13.3939	12.591	13.2318	13.6545	13.4668	13.1723	13.4128	13.4992	12.5809	12.974	12.8229	13.6162	13.4604	13.5107	13.5822	13.1846	13.197	13.5991	13.5643	12.5992	12.867	13.2489	13.1395	12.3869	12.5456	13.2425	12.8267	12.6471	12.747	567.576
RPL39	13.2692	14.4655	12.7488	12.8719	12.0597	13.645	13.9629	13.6818	14.2117	14.0177	12.9919	13.0966	12.8706	13.148	11.6044	11.2781	12.4646	12.1537	12.0002	12.4964	13.9476	13.972	12.0201	13.6818	14.2781	13.8711	13.8453	13.0265	13.5005	13.9505	14.1543	12.061	12.103	13.0066	13.1606	13.7715	13.0301	13.1867	13.0612	13.5856	13.2044	13.8931	13.8194	567.17
MMP14	13.446	13.2453	13.2019	13.725	13.9053	13.2185	13.2593	13.8899	13.0239	12.6007	12.7394	13.2648	13.0868	11.8526	13.9921	12.9762	13.0449	13.9254	13.7719	13.5821	13.1862	13.4466	12.2267	12.5716	12.4315	13.4325	13.6394	11.9543	11.8304	12.7013	12.6085	14.7569	14.6351	12.645	12.2072	13.3792	13.2513	13.735	13.6644	13.1652	12.9133	13.3694	13.4431	566.946
NACA	12.9226	13.9843	12.9969	12.8957	12.4839	13.5005	12.9499	13.7291	13.8499	13.2866	12.5863	13.013	13.1361	12.6817	12.6012	12.3276	13.0573	12.6312	12.4458	12.6404	13.7314	13.48	12.6232	13.7677	14.3372	13.594	13.7941	12.7156	13.0874	14.0412	14.0323	13.1605	13.2035	13.0702	13.1453	13.675	12.8961	12.8171	12.7099	12.9034	12.7056	13.7388	13.8199	566.769
RPS5	13.5699	14.4395	13.3675	12.9106	12.303	13.0919	13.2025	13.514	14.1405	12.6311	13.3525	13.0675	12.353	13.5824	11.7024	12.2502	13.1296	12.2718	12.066	12.1653	13.2626	13.2496	12.523	14.197	14.5641	13.6492	13.9851	13.3298	13.7065	13.5192	13.6284	13.1073	13.0904	12.9348	12.8045	13.3871	12.7846	12.6678	12.3865	13.314	13.1691	14.2016	13.9572	566.531
BSG	14.0999	14.193	13.13	12.5994	13.3977	13.0232	12.8949	12.9287	14.2911	13.18	13.4569	13.3408	13.5007	13.5309	13.0215	13.4522	12.912	13.2543	13.1332	13.5793	12.9491	13.0744	13.0428	12.604	12.6339	13.4005	13.6728	12.3719	12.3962	13.2067	13.0867	12.7848	12.6774	13.1292	13.2333	13.391	13.1775	13.3836	13.1851	12.3865	12.1231	13.771	13.3921	565.993
CALU	12.3985	12.6811	13.3815	12.8947	13.7313	11.5164	14.259	13.3288	12.7913	12.5139	12.8392	12.6477	12.3932	12.3097	14.0403	12.8855	13.0994	13.9795	13.6247	13.4872	12.6128	12.8668	12.2092	11.7802	12.2091	13.6653	13.5879	14.199	14.3148	13.2701	12.9979	14.0125	13.7995	12.6114	12.4477	13.5396	13.6534	13.9127	13.8638	13.8499	13.5131	13.2163	12.8903	565.826
DCT	15.5261	14.8357	15.8536	17.4723	14.7059	12.1114	12.176	10.6363	16.3379	15.7702	12.1766	16.8294	12.147	15.2233	16.2826	12.7038	15.8371	14.2435	15.2872	15.223	13.5645	13.727	12.875	4.14903	3.86952	14.7181	14.5514	9.41353	8.95736	9.51833	9.81203	15.5774	15.6065	10.4895	9.04835	12.2645	12.8117	13.8739	14.0405	15.0255	14.6286	11.9139	12.8302	564.645
LGALS3BP	15.0004	10.6112	13.6411	13.0559	12.47	12.2629	13.004	13.2168	10.993	13.2498	13.9964	14.898	12.7651	13.1799	12.3617	11.3807	13.6931	12.2446	12.7775	13.4901	13.676	13.6809	12.7026	12.4953	12.364	12.3215	12.4715	12.1388	12.1443	12.6917	12.6772	12.8374	12.8332	13.1187	12.9805	14.2496	14.2697	13.9997	13.752	13.9875	13.9907	15.0687	14.8508	563.595
RPL22	13.2264	14.0472	12.5897	13.2899	12.4402	13.4136	12.6703	13.8278	13.7027	12.4853	13.0561	12.7882	12.9355	13.6544	12.1308	11.9215	12.3612	12.445	12.3756	12.671	13.9439	14.2613	12.4146	13.0001	13.4516	13.2687	13.4181	12.6685	13.0775	13.5624	13.6337	12.785	12.756	12.7504	12.816	13.5335	12.8872	12.8274	12.7494	13.2844	13.0506	13.9454	13.969	562.087
RPL23A	13.841	13.8268	12.7812	12.9124	12.3357	13.3857	13.8886	13.8024	13.8363	13.1389	12.9121	14.0784	12.5978	12.5106	12.4328	12.0526	12.956	12.3196	12.1953	12.6398	13.5301	13.2869	12.5234	13.1277	14.1131	13.105	13.4765	12.58	13.0525	13.9265	14.025	13.0365	12.9437	12.193	12.0863	13.5447	12.3469	12.883	12.7078	13.2454	12.9273	13.4875	13.1978	561.79
CFL1	13.0879	13.4832	13.4361	12.6672	13.7816	12.8172	12.1148	12.1177	13.3778	12.3618	12.9391	12.8765	11.9083	13.2337	12.7013	12.9237	13.0716	13.6998	13.438	13.6021	12.6669	12.8716	13.1313	14.1086	13.943	13.1588	13.2176	12.7733	12.6407	13.3828	13.3295	13.6182	13.4098	12.9656	13.1164	13.3452	12.9744	12.2872	12.2148	13.1894	13.3211	13.3836	12.9642	561.654
PFN1	13.0616	12.9029	13.8107	12.7827	14.0337	12.7217	13.195	13.5621	12.7746	12.784	12.9072	12.9399	12.6522	12.6173	13.4177	11.9868	13.7039	13.695	13.4766	13.4691	11.1464	11.555	12.5924	13.5125	13.7434	12.9124	12.9671	12.5296	12.5899	12.8263	12.7797	13.2502	13.2261	13.0845	13.3018	13.5591	13.3183	12.9948	12.8409	12.6289	12.5638	13.9823	13.7367	560.137
RPL14	13.2773	14.1027	12.3478	12.5856	12.3325	13.2156	13.5761	13.9188	13.9121	12.7899	13.544	13.1108	12.8607	12.6154	12.9751	12.3501	12.3194	12.3724	12.1324	12.4209	13.7392	13.7304	12.6746	13.0155	13.6324	12.8268	13.3118	12.3039	12.8261	13.2087	13.2879	13.0817	12.8983	12.5801	12.6341	13.961	13.0158	12.6834	12.5538	13.0565	12.9993	13.6803	13.6106	560.072
VAT1	14.2484	11.994	13.6903	12.9942	12.8142	12.6198	13.6512	13.6824	12.6395	13.2816	13.641	15.1115	13.4717	11.9108	12.9661	14.0551	13.5283	12.8383	13.0594	13.2101	14.1929	14.1143	13.3659	10.6664	11.3253	12.84	12.9203	10.3044	10.2487	13.6426	13.5677	12.995	12.9244	12.1682	11.8437	13.8424	13.416	13.6477	13.5441	13.0025	13.008	13.4966	13.313	559.798
CLTC	13.3661	11.9944	12.8898	12.6844	12.9739	12.8244	12.9365	12.519	12.2404	12.4448	13.8002	13.7441	12.5548	13.4732	13.0892	13.3195	13.1023	13.106	13.1102	13.2529	13.0596	13.2318	12.7359	12.76	12.8862	12.8611	12.655	12.6064	12.5992	13.1727	13.0142	12.9835	12.9606	13.136	13.1905	13.5758	13.8528	13.1108	13.0049	13.485	13.338	12.8048	12.5605	559.011
RPL24	12.7839	12.9732	12.87	12.7581	12.1533	13.3683	13.5212	13.4944	12.5983	13.1447	12.2118	12.7089	12.6112	11.9962	12.674	11.9371	12.6179	12.3037	11.9481	12.3578	13.3929	13.5082	12.3526	13.6381	13.9629	13.9076	14.0526	13.0701	13.6076	13.4135	13.4019	12.6741	12.7605	12.8912	12.9519	13.6966	12.8954	13.1211	13.0083	13.0553	12.7742	13.5265	13.4024	558.098
HSPD1	12.6589	13.2327	13.01	12.3903	12.6889	11.9986	13.4383	13.3469	13.6605	12.7849	13.4495	12.2895	12.3213	13.7996	12.542	11.9252	13.0839	12.3193	12.4786	12.7333	12.3793	12.6163	11.8539	12.9387	13.4511	13.2455	13.4647	12.6129	12.6672	13.1408	13.0599	13.8371	13.7312	13.596	13.7614	12.9079	12.709	13.2651	12.9194	13.235	13.0679	13.4646	12.9857	557.063
ATP5A1	12.7593	14.1246	13.3403	12.9241	13.3126	13.0987	12.2797	13.4352	14.0246	12.98	13.0184	12.9309	12.6001	13.5067	13.166	11.6208	12.8324	13.1319	13.2371	13.3373	13.0564	13.1604	11.8681	12.4754	13.1796	13.4182	13.4111	12.6683	12.6788	13.1371	13.0666	12.8621	12.8636	12.7424	12.8442	12.9588	12.7739	12.1945	12.0564	13.0139	12.9324	12.9185	12.7619	556.704
CBX3	13.6691	12.9298	13.2978	12.7323	13.4219	13.2551	13.4661	12.4767	12.6792	13.5838	11.757	13.0925	12.766	13.2495	13.4144	12.899	12.9122	12.8251	13.0257	12.6702	12.4538	12.8562	13.0035	12.2178	12.4884	13.522	13.2799	13.5654	13.7455	12.6225	12.6127	12.7996	12.7222	12.7746	12.8273	13.0485	12.8995	13.1615	13.208	13.0206	12.6317	12.2841	12.3716	556.241
FN1	11.4138	10.2528	9.70829	13.255	11.3416	12.5443	13.7747	12.2405	9.2467	6.91874	14.5685	8.05127	14.6491	10.5395	14.6819	14.2615	10.5455	14.0104	10.1933	12.2807	13.1077	13.1304	13.9867	14.8	14.4606	13.765	14.7334	12.9595	12.9193	12.7283	12.7989	16.6926	16.6812	14.0949	13.5709	14.3464	14.3912	14.3854	14.7446	16.5287	16.2787	10.2124	10.4107	556.206
ITGB1	13.4184	12.4647	13.1675	12.6422	13.3412	13.7634	12.1752	13.1646	12.1136	12.3316	12.2766	13.1258	13.248	12.6058	12.8141	13.497	12.8063	13.3785	13.2555	13.3726	13.1004	12.9858	12.629	13.0778	13.1459	13.9292	13.7495	13.5924	13.8388	12.8267	12.5812	13.1195	12.7787	13.6102	13.4589	12.646	12.7222	11.5581	11.7301	12.1464	11.6364	13.1871	13.0029	556.016
MYO10	12.6974	13.3394	13.8238	13.687	14.3865	11.5437	12.7646	13.0249	13.5851	12.2481	13.5547	13.6591	13.9039	13.4594	14.1839	12.7906	13.3164	14.2473	14.8267	14.4359	12.6507	13.0118	12.4691	8.32672	10.147	13.0042	13.1407	12.0818	11.711	14.1281	14.0498	11.9387	11.8233	11.056	11.0669	13.1032	13.2739	13.0916	12.9119	13.9325	13.9293	12.2808	12.6703	555.278
RPL35A	12.6094	13.8276	13.9891	12.4279	11.5832	13.0501	13.4041	13.44	13.4437	13.2292	12.5319	12.5514	12.6644	12.0613	12.3644	11.8323	13.8208	11.8094	11.539	12.006	13.1569	13.3922	12.1266	12.6822	13.2753	13.6353	13.7407	12.6755	13.1626	13.1307	13.1824	13.1425	13.086	12.3427	12.3057	13.5694	12.6881	13.2376	13.0842	13.0271	12.822	13.8106	13.7301	555.191
FUS	12.8101	13.7014	13.2199	12.9765	13.4894	12.8513	12.6383	12.9074	13.4358	13.3945	12.9377	12.2443	13.3523	12.8076	13.2181	12.7586	13.1284	13.0577	13.0206	12.6713	12.871	12.4954	13.0309	12.8151	12.4419	12.4406	12.5103	13.5508	13.4341	12.6486	12.7199	12.3792	12.6122	13.0464	13.0877	12.7934	13.0054	12.6449	12.8286	12.634	13.1869	12.4737	12.7965	555.069
LINC00657	12.4679	12.9944	13.2081	12.4891	12.734	13.0335	13.7189	13.6762	13.1598	12.7852	12.3902	12.8337	13.231	12.7022	13.0699	12.5779	13.2951	13.1191	13.1592	13.348	12.8457	12.8036	12.3917	12.9187	12.9583	12.7111	12.6	12.9796	13.0307	12.9033	12.7949	12.9901	12.8658	12.785	12.7822	12.7924	13.0521	13.2107	13.1566	12.7511	12.8288	12.3961	12.397	554.939
HNRNPC	12.7886	13.6861	13.1483	12.8532	13.3959	13.1908	12.8979	12.6611	13.6238	12.2661	12.8525	12.6835	12.6612	12.9264	12.9381	12.516	12.7983	12.8743	13.0708	13.0801	12.7702	12.9682	12.422	13.2154	13.5309	13.4799	13.451	12.4164	12.526	12.3474	12.2926	12.7561	12.7696	12.9486	13.0168	12.8034	12.4829	12.5962	12.4527	13.3342	12.9785	13.3351	13.1151	554.923
NAP1L1	12.6554	13.3449	12.9659	12.5729	12.6637	12.2866	12.7889	14.3053	13.2243	12.2588	13.2256	12.8696	12.7692	12.1423	12.9746	12.4363	13.161	12.4821	12.5766	12.3498	13.338	12.9172	12.4214	13.5068	14.2921	13.2649	13.368	13.0023	13.3341	14.0052	14.0129	12.8975	12.7998	12.7057	12.5915	12.9719	12.3512	11.8012	11.6191	12.4318	12.2303	13.4065	13.2922	554.615
RPL18	12.8854	14.3325	12.5371	12.4799	12.0346	12.817	13.3121	13.8739	13.9844	13.3058	12.641	13.027	12.4995	13.0137	11.4833	11.9998	12.3787	12.1884	11.8394	12.2649	13.0993	13.2207	12.5127	13.3948	13.648	12.3386	12.6999	13.0252	13.3267	13.1007	13.1514	12.9769	12.8677	12.5542	12.5595	13.5869	12.8357	12.8696	12.5853	12.7052	13.0943	13.8481	13.6351	554.535
SPTBN1	12.2009	11.5255	13.4668	13.0334	11.6392	13.7877	13.3832	13.2113	11.5928	12.4739	13.3156	14.1437	13.5794	13.6944	13.1627	12.8453	13.5573	11.8828	12.116	12.4961	13.568	13.3819	12.7134	12.1735	11.9232	12.2765	12.3171	13.5532	13.5063	12.9798	12.9246	12.993	12.8843	12.3214	12.1361	12.4579	12.777	14.0798	14.0069	13.5962	13.4008	12.5947	12.8474	554.521
PDIA3	12.9083	12.0903	13.2399	13.0297	13.0577	12.4935	13.561	12.3621	12.2922	12.7771	12.6573	13.0863	12.3238	13.5534	13.2573	12.1911	13.0568	13.2379	13.2053	13.4644	12.2976	12.3579	12.4043	12.1122	12.2525	12.6138	12.65	13.2908	13.316	12.6736	12.5923	13.1728	13.0144	13.2251	13.2748	12.9803	12.9958	12.9334	12.6377	13.7388	13.3986	13.3412	13.0022	554.121
NONO	12.5916	13.5465	12.5801	12.9729	13.2174	13.0862	12.9852	13.1756	13.5927	12.7756	12.1976	13.0664	12.9525	13.291	12.3829	11.9295	12.5762	12.9236	13.0432	12.8384	12.8145	13.0688	11.9399	12.7795	12.9953	12.6748	12.6806	12.4233	12.4365	12.9053	13.0059	12.9191	12.9307	13.4949	13.7281	13.0124	12.939	12.6385	12.599	13.0933	13.0642	13.1382	13.086	554.093
H2AFZ	12.604	13.5046	13.4861	13.3397	13.7929	12.2999	13.585	13.157	13.183	12.5332	12.8864	12.3572	12.8629	13.7757	13.3875	12.969	12.726	13.1126	13.1542	12.9117	12.1937	12.8466	12.6461	12.0236	12.3241	13.6023	13.4659	11.673	11.7615	13.3006	13.1523	12.4516	12.273	12.6896	12.6807	12.6172	12.5758	13.2413	13.2468	13.2257	12.7753	12.8096	12.6499	553.855
CSDE1	12.7279	12.6522	12.5368	12.8537	12.957	13.8963	11.8731	13.1478	12.7353	11.8217	13.4661	12.9437	12.6889	13.5206	12.3748	12.9053	12.5516	13.1557	13.0283	13.0748	13.1416	13.2958	12.6991	13.077	13.468	12.7935	12.7905	12.2821	12.4774	12.602	12.5494	12.7389	12.5709	12.9697	13.1142	12.7778	12.5313	13.9874	13.8761	12.6456	12.6033	12.9399	12.9092	553.752
YWHAE	12.6833	12.9914	13.2805	12.9584	13.2112	12.9579	12.9122	13.2355	13.0671	12.7085	12.6696	12.7598	13.0186	12.5358	13.0824	12.1137	13.2022	13.0458	13.0564	13.0694	11.4708	11.967	11.8578	13.2006	13.5055	13.4725	13.4718	12.1122	12.2208	12.8655	12.8076	13.0812	13.1151	13.1028	13.2708	12.8084	12.6926	12.9358	12.8335	12.7324	12.4956	13.6761	13.4059	553.662
HNRNPU	12.4015	13.3364	13.189	12.8148	13.1585	13.1293	13.0135	12.8747	13.4612	12.5445	13.1461	12.6354	13.2222	13.2237	12.9796	12.8895	13.1763	12.8923	13.0276	12.9435	12.5947	12.7483	12.6464	13.202	13.2574	13.068	13.1153	12.4871	12.5059	12.6103	12.5081	12.4257	12.3801	13.1633	13.2	12.5711	12.4666	12.7026	12.4792	12.828	12.8249	12.7655	12.7479	553.358
RPS25	12.4995	14.2822	13.1768	12.2546	11.2247	13.2488	12.8516	12.5363	13.6682	12.2894	12.205	11.9775	11.6531	13.4785	11.9084	11.9017	12.6903	11.2294	10.9943	11.4955	13.5115	13.5275	12.4322	14.0873	14.5403	14.0745	14.3155	12.8005	13.2525	13.7581	13.7383	13.2612	13.1315	12.3351	12.24	13.2546	12.5456	12.3104	12.1636	13.9713	13.4235	13.4859	13.4379	553.164
FASN	13.377	11.7507	12.9797	11.3729	12.3325	14.5967	14.3025	12.989	12.1019	12.4277	14.164	14.5977	12.9467	12.8765	13.2551	12.6658	13.4232	12.4379	12.4891	12.273	12.7898	13.8009	12.3809	12.4723	12.466	13.8428	14.1555	12.0922	12.0581	13.2227	13.1018	12.0946	11.9774	13.2012	13.1517	13.0373	13.449	13.2837	12.8927	12.5013	12.6845	11.5727	11.5486	553.138
CALM2	12.8401	12.1369	13.2067	13.1945	13.5508	13.1644	13.7207	12.6436	11.9341	13.5782	12.4312	12.9737	12.6093	13.1355	12.3799	12.1558	12.7719	12.9913	13.1559	13.2811	12.6251	12.9423	12.3382	12.5189	13.3816	13.505	13.3046	13.2215	13.3811	12.5735	12.4806	13.0842	12.8421	12.2117	12.4329	13.0092	12.861	12.6235	12.7599	12.9567	12.3442	12.9835	12.7213	552.958
MSN	13.074	12.268	13.2041	13.2341	13.562	13.5775	13.3894	12.365	12.2558	13.2543	12.5656	13.7978	13.1603	13.6564	12.7878	12.6526	13.3782	13.4833	13.7117	13.4302	13.3199	13.754	12.9263	12.0903	12.3872	12.658	12.6613	13.0801	12.8767	13.3738	13.359	12.6732	12.4619	13.388	13.6273	12.8404	12.7285	13.3418	13.1963	13.1629	13.2214	8.19744	8.71809	552.852
HSPA5	12.8205	12.773	13.0926	12.2002	12.2687	12.582	13.3551	12.2793	12.4942	12.6374	13.0298	13.1978	12.3673	12.6259	12.7237	11.5959	13.1422	12.6312	12.1128	12.8277	12.4353	12.2861	11.9338	12.6677	12.8404	12.9783	13.2847	13.8161	13.7059	12.0708	11.7981	13.0066	12.9196	13.6498	13.7377	13.6056	13.34	13.305	13.0387	13.4578	13.1929	13.7143	13.1796	552.722
H3F3B	14.0179	12.1587	12.1409	13.6647	12.6178	12.9706	12.777	12.3794	12.0311	12.6482	12.8608	13.6483	12.4096	12.6403	12.4762	12.7223	11.904	12.4435	12.2361	12.4037	12.7481	12.9285	12.9067	13.1391	13.5641	12.3335	12.4204	13.2358	13.4013	13.1343	13.044	12.4295	12.3531	12.6228	12.7486	13.5713	13.0893	12.264	12.3921	13.8572	13.7779	13.7731	13.8344	552.72
GANAB	12.7865	12.6619	13.1403	12.8784	13.2623	12.6259	12.5739	11.758	12.8113	12.4478	12.5408	13.1956	11.8695	13.6101	12.4933	12.4917	13.135	13.2064	13.1553	13.112	12.7296	12.8155	12.4244	13.3348	13.4214	13.1098	13.1079	13.2989	13.3911	12.7616	12.7197	13.231	13.1267	12.8852	12.9846	12.2528	12.3314	12.419	12.2366	13.4622	13.1185	12.7842	12.6661	552.369
DYNC1H1	12.4642	13.436	11.7624	12.2969	13.2622	12.6984	12.9228	13.7421	13.9431	11.8269	13.2483	13.9167	12.4217	12.3596	13.3633	13.571	12.3441	13.5814	13.5398	13.337	12.852	12.9536	13.1041	12.2534	12.0176	12.4033	12.6074	12.024	11.9902	11.6875	11.4951	12.9014	12.8466	12.8485	12.882	13.1318	13.4257	13.3259	13.2535	12.7702	12.8376	13.1152	13.0513	551.816
RAB7A	12.9156	11.8673	13.8377	13.2531	13.0904	12.7239	13.0017	12.8893	12.192	12.9614	12.7909	12.8992	12.6528	11.7082	13.3872	13.1344	13.543	12.8029	13.0515	13.3705	12.7156	12.8752	12.9546	11.7942	12.1075	13.2245	13.161	12.0851	12.3375	13.2996	13.1201	13.2345	13.1609	12.399	12.0816	13.1612	12.8761	13.3023	13.2642	12.7729	12.7292	12.5228	12.3378	551.59
RPS13	13.0633	14.2013	12.6169	13.007	11.6717	12.8498	12.272	12.5921	13.8118	12.0349	12.8494	12.6767	12.3065	13.5408	11.5554	11.3981	12.3121	11.6286	11.6428	11.9567	13.177	13.3724	11.998	12.9979	13.4263	13.554	13.7358	12.5114	12.8823	13.2166	13.2826	12.7408	12.654	12.6834	12.6968	13.563	12.8694	13.2143	13.0117	13.5688	13.3206	13.5064	13.5125	551.484
ILF3	12.2573	13.4791	12.6071	13.0539	13.2913	13.0383	12.5839	12.1929	13.2531	13.337	12.3786	12.7218	13.5642	13.6761	12.6907	12.7242	12.804	13.2411	13.1209	12.5279	12.6835	12.7113	12.5813	13.4073	13.081	13.0063	13.0757	12.7125	12.4432	12.6618	12.9591	12.586	12.6049	12.4916	12.3334	12.535	12.6678	12.6022	12.5322	12.9028	13.0964	12.2936	12.5199	551.032
RPL35	13.2657	13.9777	12.4996	11.6915	11.3742	12.7095	13.8339	12.5265	13.5898	13.6732	12.8492	12.8035	12.9265	12.1247	11.8873	10.8198	12.1481	11.3873	10.9521	11.3693	13.0399	13.0349	11.4723	13.3503	13.7282	13.2022	13.4179	12.3678	12.6509	12.3439	12.4647	12.6287	12.6664	13.2777	13.6948	14.0838	13.366	13.2898	13.0946	13.7602	13.3814	13.8411	13.6773	550.244
PTTG1IP	13.5821	11.4733	14.2233	12.7221	12.3027	12.3778	13.8882	12.3227	11.535	13.333	13.3598	13.8186	12.2219	11.8455	12.6616	12.9345	13.726	12.3801	12.3186	12.7266	12.5299	12.5547	12.7979	11.1923	11.3183	12.8925	12.805	11.7991	11.9266	13.4172	13.3011	13.1712	13.086	12.5571	12.3667	13.2038	13.1868	13.5239	13.6131	13.7188	13.3072	13.1126	12.929	550.064
RPLP2	12.8938	14.1112	12.6199	12.7076	12.5427	12.3849	12.6965	12.5335	14.0818	12.515	13.1354	12.7938	12.3757	13.5686	11.6598	11.9394	12.5363	12.2449	12.184	12.5567	13.0817	13.0873	12.5292	12.5253	13.2376	12.8582	13.3027	12.2506	12.6207	12.7049	12.7539	12.805	12.6829	12.3256	12.1733	13.6661	12.6256	12.573	12.2143	13.1981	13.0717	13.6413	13.3942	549.405
FTH1	13.1331	12.4403	11.9058	14.1925	13.3907	12.8467	11.9606	12.1537	13.0236	12.281	12.4095	14.8659	12.4494	13.1563	12.0105	13.5447	11.781	13.6413	13.5926	14.0946	12.5011	13.2448	13.8252	11.115	12.0813	11.829	12.1096	11.3771	11.6646	12.6902	12.5803	13.1935	13.1934	11.8251	12.0452	13.2185	12.7263	12.0734	11.8403	15.1771	14.8911	12.696	12.4691	549.241
RPN2	13.1036	12.5877	13.4443	12.2715	13.1135	12.0414	13.5243	12.6273	12.7073	12.1572	12.682	12.6317	11.7047	12.9697	12.6545	11.8632	13.3243	12.855	12.8889	13.0456	11.7338	11.7736	11.8852	12.3366	12.2594	12.8299	12.7382	13.6514	13.6793	13.1509	13.0062	13.543	13.3581	13.086	13.2161	12.9494	12.9927	13.62	13.5299	12.8425	12.6937	12.1459	11.8985	549.118
HSPA9	12.1858	13.5182	12.7885	12.5941	12.9407	12.1504	13.055	12.4206	13.7831	12.3977	13.1356	12.2618	12.3034	12.5314	12.8109	12.491	12.5635	12.7672	12.8523	12.9906	12.7632	12.8769	12.302	12.3002	12.5791	12.3817	12.3964	12.352	12.3143	13.2167	13.0161	13.124	13.0411	13.2448	13.3323	13.0453	12.8686	12.8913	12.8046	13.3328	13.2702	12.261	12.1219	548.378
UBA52	13.1006	13.4859	12.5556	12.5245	12.0995	12.4782	12.6217	12.7809	13.1433	12.4933	12.5909	12.5385	12.0023	12.7176	11.331	12.0495	12.2283	12.047	11.8849	12.2706	12.5266	12.664	12.4342	13.5353	13.7934	13.4352	13.7105	12.4662	12.7699	13.0684	13.0945	12.8726	12.8581	12.7536	12.6184	13.191	12.3724	13.3072	13.1331	12.8764	12.7981	13.4361	13.271	547.93
EIF4G1	12.1885	12.9017	13.1934	12.2627	13.0783	12.2929	13.0442	12.6484	13.2159	12.3189	12.7905	12.6849	12.6853	12.5074	13.5945	12.5364	13.2936	13.1229	13.1144	12.8659	12.3095	12.3165	11.976	12.2935	12.1289	12.9254	12.9471	12.7672	12.6154	12.2733	12.35	13.3152	13.1512	12.8688	12.8752	12.9687	13.0453	13.177	13.0256	12.6519	12.7301	12.4624	12.1977	547.713
HMCN1	13.4725	12.9026	13.7723	13.6095	14.3642	13.5956	13.7735	13.683	12.6912	13.0678	12.052	14.6333	14.2176	13.9343	13.6071	12.6688	13.8741	14.0546	14.5033	13.1067	13.846	13.7249	12.1042	10.2154	6.97186	13.1802	13.3137	14.314	14.105	11.8464	11.8417	11.2346	11.3651	10.4455	9.5841	11.8404	12.3116	12.8089	12.7177	11.6842	11.2776	12.4558	12.6278	547.4
RPS21	12.509	13.8338	12.4045	12.1187	11.3824	12.1939	13.4433	13.0097	13.3831	12.0025	12.288	12.1603	11.5043	12.3425	11.1613	11.2416	12.077	11.3312	11.1112	11.2772	12.682	12.5292	11.645	13.8861	14.3313	13.875	14.0465	13.4777	13.7226	13.4787	13.5239	13.0008	13.0172	13.1334	13.2084	13.4907	12.8749	12.7225	12.5697	13.1669	12.8378	13.5924	13.5686	547.157
TMSB10	13.4772	12.1564	10.891	12.6223	13.1877	12.9189	12.9562	12.7577	11.4979	12.0173	11.6671	12.4622	12.4943	11.3719	12.5456	12.675	10.5005	13.0863	12.5003	12.8024	11.8634	12.3484	13.5053	13.3417	13.9527	13.3594	13.5047	11.6217	12.1872	11.5204	11.4874	13.5322	13.3021	13.3063	13.512	14.1075	13.3914	13.3257	13.214	13.3057	12.83	14.136	13.8952	547.138
HDLBP	12.5281	11.9108	12.5337	12.4057	12.4892	12.5006	13.7199	12.4801	12.2656	12.711	12.853	13.0011	12.4695	13.0922	12.4083	12.9523	12.6277	12.8934	12.7601	12.7937	12.6251	12.8222	12.7729	12.4469	12.589	12.4952	12.6958	11.5113	11.5701	13.1133	13.0636	12.5153	12.4126	12.8471	12.869	13.2002	12.9147	13.9416	13.6694	12.6511	12.8678	13.0875	12.9914	547.069
BTF3	12.6254	13.6607	12.4929	12.5504	12.3955	12.557	12.6835	13.33	13.5502	11.5817	12.1924	12.5422	12.3649	11.9172	12.2733	11.988	12.283	12.4619	12.1331	12.3398	13.7654	13.9211	12.1748	13.4814	13.9596	13.0372	13.2341	12.7757	13.1446	13.1983	13.267	12.6682	12.5636	12.31	12.3216	13.0571	12.3217	12.2541	12.1507	12.678	12.4247	13.1055	12.9701	546.708
HNRNPA3	12.8159	12.5855	12.4651	13.0037	13.3639	12.8686	12.5957	13.2434	12.4783	12.5139	12.8608	12.463	12.933	13.3203	12.1745	12.4661	12.5258	12.8702	13.0142	12.8659	12.5827	12.8148	12.4439	12.2291	12.096	12.8607	12.8001	12.0897	11.9032	12.8711	12.9505	12.4776	12.5382	12.8339	12.8737	12.4627	12.4373	13.1424	13.1417	13.1556	13.0648	12.5241	12.645	546.367
RPL28	13.0806	13.7988	12.3724	12.1714	11.9291	12.4275	13.0319	13.3341	13.9126	13.0466	13.0636	13.0109	11.9873	13.1738	11.1689	12.1999	12.261	11.8544	11.5658	12.0976	12.9291	12.8026	12.7647	13.157	13.6299	12.4749	12.7661	12.7228	13.1184	13.1349	13.2413	12.8131	12.5576	11.9011	11.7426	13.1814	12.2053	12.6009	12.3528	12.7179	12.8037	13.7865	13.4498	546.342
SCD	12.1647	11.5667	12.6002	10.9896	13.1852	13.6694	12.7066	12.7961	12.1092	10.1734	12.5457	12.9006	12.8186	11.2276	13.2201	13.9861	12.4584	13.2844	13.8516	13.8183	11.0481	10.94	14.0092	11.3149	11.8915	14.6732	14.8725	11.0693	11.3047	12.8019	12.4129	13.6499	13.1172	12.8704	12.6767	13.6414	13.8248	13.095	12.7171	13.4749	12.9285	13.2018	12.6519	546.26
TUBA1B	12.7217	13.0409	13.0703	12.1109	13.5762	12.1936	12.1986	12.5609	12.6509	12.1293	12.7072	12.4731	12.5786	12.5569	12.6113	12.4266	12.6957	13.0988	13.1609	12.7042	12.237	11.9863	12.5939	12.847	12.9584	12.8097	12.8458	12.653	12.4196	12.8808	12.8408	12.7514	12.8151	13.0817	13.4742	12.6529	12.9507	12.5051	12.4185	12.6871	12.6162	12.8332	12.6042	545.729
GPR56	11.7223	11.6832	13.5149	13.436	13.7185	12.3872	13.2303	14.1394	12.3277	13.7799	13.2865	12.9288	12.929	9.53302	14.3314	12.5688	13.4311	14.0247	14.3804	14.5576	13.0418	12.9794	12.65	11.3838	10.7718	13.1015	13.2169	7.88273	7.54005	14.1105	13.9594	13.901	13.7539	12.3014	11.924	13.3154	13.4282	13.9584	13.6889	10.318	10.8629	12.8114	12.8214	545.634
TMBIM6	12.8682	11.8899	12.8459	12.5429	12.8656	12.6302	12.6293	13.1124	12.3232	12.5898	12.6446	12.8235	12.5896	12.1094	12.9493	12.5484	12.9332	12.8809	13.0899	13.2607	12.6573	12.3704	12.8695	12.6591	12.8473	12.5031	12.4051	12.4879	12.676	12.4152	12.3422	12.963	12.821	12.9462	13.0326	12.966	12.9651	12.439	12.4239	12.4045	12.3048	13.1083	12.7199	545.454
SDC3	12.9092	10.0759	12.649	12.034	13.2108	12.0063	13.2567	14.3861	10.3815	13.2929	13.7163	13.6077	13.1523	12.5815	12.9118	13.6418	12.7956	13.052	13.8725	14.1081	13.5855	13.2164	13.7984	10.8803	9.49692	13.0482	12.9152	12.0146	11.8802	12.7762	12.825	13.2935	13.2039	11.7527	11.3403	12.7416	12.9851	13.6371	13.3897	12.5302	12.5979	12.0297	11.8431	545.424
S100A6	9.51389	11.7258	11.557	14.3806	12.1284	13.8372	13.9849	13.3367	10.5694	10.9995	14.5711	5.53361	13.5012	8.82079	11.3603	12.1597	11.1857	12.8998	11.5648	11.7625	12.5236	12.9559	12.1622	14.5787	14.9157	13.7551	13.7652	13.5928	14.496	11.2011	10.8246	13.7752	13.5727	13.5136	13.5899	15.1267	14.4513	12.867	13.3724	13.2831	12.831	14.5588	14.2077	545.313
HNRNPH1	12.4965	12.3208	11.995	12.9171	12.8838	12.5355	12.6214	13.2659	12.2833	12.7795	12.5707	12.5192	12.7373	12.6173	12.9261	12.8922	12.3654	12.8936	12.9168	12.5807	13.1055	13.0005	12.9221	12.659	12.3914	12.5631	12.6741	13.1205	12.982	12.0876	12.3084	12.7932	13.0049	12.8948	13.0109	12.5013	12.4537	12.2576	12.406	12.7856	12.9092	12.2234	12.7543	544.928
EIF1	13.6627	12.4246	12.5138	12.4345	12.2016	12.0517	12.8539	13.0146	12.4793	12.2468	13.4704	13.6109	12.0324	11.4826	12.1888	13.0317	12.5543	12.4299	12.0283	12.6179	13.111	12.8922	13.0668	12.5275	13.0326	12.6218	12.6857	12.1789	12.4331	13.3361	13.2463	13.0581	12.8726	12.2914	12.202	13.585	12.6611	12.166	12.0935	12.5852	12.665	13.2396	13.0098	544.892
RPS15A	12.9504	14.247	12.7902	12.2777	11.4169	12.8722	13.0349	12.3613	13.8561	12.7315	12.7245	12.6421	12.8121	11.5793	11.678	11.248	12.4201	11.4438	11.2732	11.6504	12.7716	12.8619	11.7134	13.1793	13.725	13.4748	13.4019	12.8435	13.1325	13.1434	13.2004	12.4706	12.5299	12.1702	12.2156	13.0798	12.4023	12.4582	12.2233	13.6903	13.1656	13.425	13.4385	544.727
PRKDC	11.9414	13.3789	12.478	12.5016	12.8379	13.1575	12.7205	12.4035	13.7503	12.0414	12.7055	12.6726	13.3841	14.0779	13.6341	12.4155	13.1492	13.0207	13.1874	12.5954	12.9378	13.0453	11.9184	12.8053	12.6968	12.1352	12.177	12.4871	12.2311	12.4589	12.3568	11.925	11.8826	13.186	13.2615	12.3123	12.7572	12.5566	12.3928	13.0538	13.0973	11.4532	11.4994	544.681
RPL34	12.9079	13.6183	12.4857	12.6311	11.0727	13.2746	13.4031	13.4358	13.2844	13.4907	12.2942	12.7541	12.3959	12.9239	11.8487	11.31	12.339	11.5933	11.3384	11.8919	13.6166	13.6772	11.9165	13.0145	13.482	13.8154	13.7701	12.1724	12.6269	12.694	12.7457	12.0596	12.097	12.0201	12.0604	13.0149	12.2264	12.4917	12.3292	12.806	12.3265	13.5529	13.6747	544.484
SLC7A5	10.9056	12.5065	14.0265	11.0993	11.7554	9.80096	12.0345	14.0931	13.9979	11.3086	13.5777	12.9914	12.9665	11.5559	13.5802	10.3605	13.8929	13.0646	12.7093	13.3023	12.2102	12.5547	10.871	10.4135	11.9164	12.911	13.3507	10.2085	10.5806	12.4691	12.2576	14.4853	14.3571	13.4216	13.4537	13.7914	13.8588	13.016	12.7739	14.0575	13.9503	13.965	13.8401	544.244
RHOA	13.1419	12.5838	12.0778	12.5374	13.6325	12.9162	12.5786	13.0369	12.5542	12.4089	12.4587	12.9856	12.5843	12.1917	13.2737	12.8107	11.9406	13.5078	13.2502	12.9455	12.5472	12.4532	12.8149	12.2166	12.4512	12.25	12.3919	12.3837	12.5336	12.4884	12.3348	12.6061	12.4063	12.6408	12.6639	13.556	13.0966	11.9686	12.0786	12.9231	12.7391	12.7761	12.4885	544.226
SF3B1	12.7439	12.0507	12.6473	13.0753	12.8286	13.1331	12.6168	13.1537	12.004	12.5813	12.5453	12.7779	12.805	13.0091	12.3543	12.3926	12.6332	12.6868	12.766	12.7122	12.8969	12.8978	12.3996	12.1836	12.2999	12.8951	12.9032	12.6798	12.703	12.4044	12.4799	12.4298	12.5415	12.5285	12.3944	12.6581	12.3529	12.8455	12.7854	12.8837	12.6311	12.7911	13.0808	544.183
EIF4A2	13.4292	13.2211	11.2938	13.0522	12.5285	13.0659	12.1144	13.3368	13.1437	12.5064	12.0971	13.4386	11.8361	12.0293	12.6933	13.0129	11.5633	12.2772	12.7598	12.9811	13.4428	13.1529	12.789	12.1791	12.5784	12.8419	13.1253	12.4819	12.6241	12.454	12.5038	12.9675	12.9109	11.8392	11.6559	12.6508	12.229	12.9018	12.7778	13.1738	12.9086	12.7725	12.784	544.126
SNRNP200	12.0364	12.0092	12.901	12.4922	13.0609	12.0871	12.6168	12.4753	12.0417	12.1709	12.4391	12.7541	12.4316	13.9377	12.2872	12.554	12.9502	13.0103	13.2007	12.9435	12.5031	12.6525	12.3434	12.5798	12.5101	12.5459	12.632	12.4264	12.3735	12.98	12.986	12.8637	12.789	13.0467	13.1015	12.2229	12.2482	12.9078	12.9206	12.8111	12.9094	12.6194	12.7141	544.087
MCAM	9.08234	10.2528	14.0755	13.4103	12.0273	13.6892	14.3458	13.3452	9.09171	12.3741	10.6297	8.14903	12.9307	10.2546	13.9802	9.87852	13.734	12.0666	11.3395	11.7096	14.214	13.9747	9.21484	11.375	11.6595	13.5388	13.3472	15.3425	15.0462	14.5861	14.4099	14.3998	14.1332	12.3132	12.0765	14.2385	14.4141	14.595	14.4858	14.4801	14.1816	10.8744	10.6409	543.909
LAMC1	12.7325	11.7543	12.7985	12.3269	13.1922	13.4873	13.3666	10.7713	11.7094	13.087	13.826	12.9439	13.3295	12.7368	12.8446	12.595	12.8661	13.3111	13.433	12.9182	11.866	11.3173	11.726	13.6733	13.2111	13.051	12.9599	15.9145	15.7301	11.9137	11.8427	11.8623	11.8042	12.097	11.6479	11.9447	12.2456	12.0888	12.0259	12.4545	12.237	11.8607	11.8682	543.372
EIF3E	12.411	13.9762	12.2665	12.5561	11.5903	13.8972	12.7341	13.0211	13.8947	12.198	12.6519	12.4616	12.8456	13.2884	12.5521	11.9858	12.0872	11.6083	11.8647	12.187	13.7878	14.0011	12.3324	12.6488	13.2662	13.1484	13.0796	12.415	12.8884	12.7889	12.9096	12.0119	11.8939	12.2355	12.3453	12.8883	12.3891	12.5176	12.3386	12.0472	11.7922	12.6874	12.6294	543.12
ERBB3	13.7475	11.3537	13.5967	13.264	13.078	13.3905	13.4554	13.9595	11.438	13.835	12.0176	14.433	13.3846	11.5737	13.8421	13.3981	13.8402	12.4178	12.8503	12.537	14.3816	14.0138	12.8431	9.88491	8.77841	13.0878	12.9363	13.3603	13.0702	12.0357	12.318	11.9318	11.9199	11.9177	11.4082	12.1326	12.3818	12.7425	12.8535	10.8914	10.8675	12.679	13.0793	542.928
CRTAP	12.8428	12.6898	12.7101	12.7827	11.615	11.9781	13.1903	12.5106	12.8051	12.9306	12.478	12.8545	12.4169	12.0887	13.1649	12.7788	12.4394	11.9015	11.6009	11.9762	12.6949	12.8089	13.1255	12.077	12.6163	12.8457	12.9848	12.0567	12.0552	13.6584	13.6082	13.1416	12.9105	12.2369	12.1858	12.8771	12.6906	12.5398	12.4831	12.8677	12.6329	12.8844	12.7505	542.487
PRKAR1A	13.1063	11.2774	12.5382	12.2594	12.7119	13.0334	13.0505	12.677	11.5853	12.3918	13.6603	13.5112	12.5877	12.6477	13.0124	12.1401	12.5635	12.6628	12.7818	13.0073	12.9334	13.0925	11.5208	12.5775	12.3409	12.3188	12.1287	13.188	13.3675	13.0065	12.8741	8.78708	9.31	12.0224	11.8381	13.3212	13.3738	12.7658	12.7033	13.9851	13.871	14.0861	13.8638	542.482
RAN	12.33	12.5933	12.4991	12.3219	12.9877	12.1163	13.0546	12.5881	12.5019	11.9482	12.2361	12.044	12.0804	11.8445	12.7927	11.5664	12.4897	12.6771	12.6015	12.4385	12.1185	12.0223	11.3479	12.6066	12.7401	12.8383	12.8419	11.7872	11.87	14.8795	14.8557	13.02	13.0288	13.076	13.3113	13.2451	13.0005	12.6049	12.5272	12.5774	12.4418	13.0643	12.7729	542.29
MATR3	12.5743	12.7968	12.2436	12.8278	12.6692	13.139	12.5584	12.8053	12.9425	12.3918	12.5724	12.4139	12.653	12.6481	12.7004	12.5713	12.2946	12.6474	12.634	12.8073	13.2802	13.3208	12.4387	12.6171	12.82	12.943	12.7122	12.8634	12.926	12.8052	12.7776	12.2052	12.0884	12.4611	12.4219	11.8446	11.8145	12.383	12.334	12.8669	12.4302	12.406	12.3258	541.977
TPM3	12.3868	12.8561	13.1415	11.7914	12.9661	13.0506	12.2336	12.4185	12.8386	11.7176	13.1387	12.0556	13.1088	12.4776	12.7673	12.3678	13.0479	12.7521	12.5332	12.4722	11.7038	11.8505	12.4813	13.1189	13.2804	12.6234	12.5978	12.591	12.6592	12.0153	11.907	12.5419	12.4017	12.6071	12.7013	13.6054	13.383	12.5033	12.4657	12.7451	12.6096	12.756	12.5808	541.851
SLC25A5	12.6307	12.9488	13.2893	13.0967	13.291	12.1267	12.7547	12.6547	13.0671	13.6708	12.6995	12.8886	12.4148	12.7163	12.1045	11.196	12.7488	12.7314	13.0738	12.772	13.1323	13.3569	11.2776	12.1564	12.6038	12.7321	12.7822	11.487	11.4085	12.9448	12.9632	11.8603	11.7425	12.6923	12.9618	12.9809	12.596	12.5415	12.4993	12.711	12.6926	12.491	12.2711	541.761
CTNNA1	11.8294	13.097	11.6441	12.323	12.9899	12.292	12.3836	12.5588	13.0901	11.7051	12.4335	12.2647	12.3256	12.0866	12.2223	13.485	11.5221	12.8611	12.8921	12.8573	12.578	12.6178	12.8187	12.4682	12.3932	12.0762	12.0836	12.9144	13.1619	13.1763	13.0032	13.2408	13.0849	12.6929	12.8696	12.9874	12.7015	12.1005	12.0807	13.2482	13.1617	12.7638	12.6012	541.688
SLC25A3	12.0205	12.9619	12.9083	12.4263	12.8188	12.765	12.5511	13.0448	12.9972	12.7361	12.3587	12.5482	12.0426	11.74	12.9013	12.1014	12.7478	12.8225	12.6557	12.7391	12.784	12.4437	11.8786	12.6741	12.87	13.0412	13.1166	12.166	12.1928	12.1699	12.2273	13.036	12.9929	12.6795	12.7895	13.1899	12.8583	12.5786	12.5307	11.8046	12.0259	12.9135	12.7695	541.621
RPS29	13.1243	14.0834	12.5217	12.7545	11.8962	12.749	13.4761	12.9192	13.5469	11.8332	13.1163	12.5767	11.1937	12.0277	11.8956	11.3527	12.1223	11.8161	11.593	11.9541	12.6165	12.7586	12.0676	12.5816	12.9973	13.494	13.4629	12.3991	12.8059	12.437	12.4344	12.2582	12.3399	12.1652	12.1976	13.3	12.5556	12.4851	12.378	13.1927	12.7423	13.3351	13.2682	540.826
RBM3	12.4677	13.1568	12.0289	12.7011	12.2637	12.7432	11.7153	13.0978	13.0155	12.4856	11.9469	12.3548	12.5915	12.5363	11.6265	12.2199	11.7744	12.6926	11.8173	11.9128	12.8422	13.1617	12.6673	12.5704	12.6382	12.6686	12.51	11.8761	11.9726	13.1111	13.0732	13.0155	12.9225	12.5515	12.9519	13.2984	12.9685	12.3847	12.6859	13.1933	12.9979	12.5966	13.0173	540.824
RPS15	13.1036	14.1647	12.0821	12.1867	12.1443	12.4753	13.2842	12.4499	13.8217	12.9289	12.4616	12.8313	12.0528	12.7102	11.3875	11.7263	11.785	11.9662	11.6721	12.0382	12.8819	12.8922	12.1028	12.1109	12.3318	12.6287	12.983	12.0611	12.4544	13.2737	13.292	12.2469	12.1798	12.0776	12.1517	13.3313	12.6011	13.1826	12.9403	12.1542	12.3209	13.5427	13.3665	540.38
SOX10	12.7037	11.4933	12.9194	13.4026	12.3181	12.6399	13.0919	12.7104	11.8182	13.2481	13.1043	13.0688	12.9827	12.3051	12.6175	12.7442	12.9592	12.4407	12.6322	12.8577	12.8936	12.9964	12.5629	11.1276	10.0087	12.1657	12.2592	12.9896	13.0087	12.5527	12.655	12.9785	13.0535	11.4453	11.1882	12.3026	12.5978	12.8996	12.7053	12.6619	12.8677	13.2516	13.124	540.354
EIF3A	12.7547	13.0511	12.4927	11.8322	12.243	12.8929	12.1105	13.0731	13.1705	11.9333	12.6555	13.1576	12.9051	12.6114	12.6398	12.4391	12.4847	12.1546	12.325	12.2842	11.9512	12.2291	12.1241	12.7479	12.9789	13.0068	12.9246	12.323	12.4296	12.53	12.4785	12.5977	12.4949	12.7673	12.6508	12.6844	12.9275	12.2982	12.1462	12.4471	12.108	13.0931	12.9802	540.13
EIF5A	12.4179	12.6953	13.2197	12.3342	12.9896	12.2047	13.1078	11.6958	12.8601	12.7297	12.6646	12.1856	12.3322	12.4977	12.9656	11.2448	13.3031	13.0273	12.6851	12.6961	11.2133	11.4196	11.3177	13.2412	13.4111	12.7696	12.8384	12.1815	12.1113	12.1753	12.2657	12.7611	12.7005	13.0202	13.4164	13.0204	12.9124	12.9344	12.8006	11.9516	11.8645	12.9529	12.6851	539.822
ACTN4	12.6859	12.3481	11.601	11.8583	12.4237	12.6012	12.9762	12.8956	12.3398	11.8036	12.4192	14.2741	12.7829	12.171	12.1751	12.6895	11.9293	12.5664	12.4237	12.2052	12.903	12.4013	12.7238	13.2728	13.3541	12.3478	12.5952	13.498	13.3728	12.9775	12.9709	12.2485	12.0691	12.8321	12.7538	12.5169	12.5508	12.6668	12.6379	11.8658	11.7175	12.2069	12.0474	539.701
EIF4H	11.9623	12.7655	11.9733	12.2159	13.1652	12.3013	13.0642	12.7875	12.7507	12.6318	12.0796	12.171	12.3413	12.7936	12.8618	12.1058	11.6916	13.2202	12.9636	12.8306	12.0952	12.2967	12.2219	12.5942	12.8726	12.5783	12.5652	12.7719	12.8745	12.5815	12.5596	13.1516	13.0164	12.72	12.8176	12.9568	12.8173	11.462	11.3517	12.9448	12.8403	12.5358	12.3808	539.683
KPNB1	12.9593	12.2781	12.5238	12.2933	13.074	12.0849	12.7344	12.465	12.4982	11.962	12.6773	13.2343	12.2759	12.5223	13.0829	11.9017	12.7906	12.9011	12.9663	12.5602	12.4056	12.6946	11.7905	12.6291	12.9406	12.3267	12.2961	11.8317	11.7094	13.0487	13.0287	12.6374	12.5922	12.8619	12.9245	12.3543	12.4946	12.6187	12.4987	12.5273	12.3651	12.5772	12.4729	539.412
MYH9	12.6181	12.5314	11.2068	12.2371	12.6803	11.9973	12.3843	11.8094	12.792	12.2029	12.9546	13.521	12.924	11.8405	12.6035	12.784	11.6527	13.1063	12.8729	12.7675	12.2354	12.395	12.7617	11.8252	12.149	12.639	12.9705	12.4015	12.3454	12.7856	12.7305	13.3257	13.1623	12.7937	12.8434	13.1997	13.2345	12.7575	12.6642	12.0977	12.1537	12.1501	12.2736	539.381
MYL6	12.4561	13.2187	12.5078	13.0751	13.2293	12.6377	12.1005	12.4783	12.4849	12.6027	11.5331	11.8841	11.702	11.2205	12.0973	13.1975	11.9616	12.9911	12.5109	12.5984	12.0023	11.8937	13.0265	13.1072	13.3484	12.8688	12.7462	12.7643	12.9518	11.7234	11.5244	13.4931	13.4217	12.8973	13.1672	13.0479	12.4695	11.8587	11.9873	12.4124	12.0614	12.9805	12.7316	538.973
CSPG4	13.5848	7.44662	12.9637	13.1842	13.6716	13.3081	12.7467	13.1656	7.07342	14.1667	13.5221	15.7034	12.9104	12.6593	13.9912	11.5151	13.8317	13.6738	14.4162	14.1609	14.1617	13.4507	12.2688	11.3168	11.4022	13.1199	13.3106	14.3898	14.333	12.5806	12.511	6.75084	7.88495	11.6459	11.1688	12.2008	12.4246	13.3271	12.9745	12.7206	12.3798	12.5066	12.3048	538.83
IQGAP1	12.09	11.809	11.4002	11.8207	12.401	12.5219	12.218	12.0248	12.2356	11.2751	13.6356	12.8337	12.9704	13.0485	12.9081	12.8532	11.4685	12.5655	12.6979	12.6085	12.1389	12.1463	12.4025	11.7984	12.1418	12.4353	12.2822	12.4729	12.5047	12.8977	12.6868	13.1757	12.9651	12.5267	12.6288	12.2413	12.4445	14.1009	14.0597	13.1925	12.7422	12.8173	12.5793	538.767
PRAME	9.88494	13.8195	12.5312	13.859	13.0613	13.1346	14.1265	7.69978	13.8706	13.0037	12.3471	9.49253	13.1404	13.6684	13.7993	12.2234	12.1358	12.5815	13.148	13.5599	13.375	13.3334	12.1577	11.2643	11.1098	12.849	12.895	12.5511	12.4824	10.735	10.8897	11.6664	11.8787	12.3937	12.0592	13.1917	13.0623	13.7736	13.7172	12.3102	12.6478	13.5794	13.6356	538.646
ZNF106	12.4246	11.2844	12.4592	13.4129	14.7024	13.1282	12.104	13.1256	11.8359	13.1677	12.7028	13.831	12.953	14.5852	14.323	13.4131	12.3259	14.3985	15.3631	14.8532	12.9164	13.4921	12.8088	10.1784	10.1513	12.9308	12.7547	10.3733	10.2732	13.6578	13.6505	10.8538	10.803	11.2802	10.8139	10.9283	11.4032	13.2163	13.0955	11.9422	11.8092	11.2599	11.3201	538.307
SERBP1	12.1843	12.7161	12.7482	12.2163	12.8065	12.6569	12.1358	12.7156	12.9078	11.9295	12.4425	12.5785	12.6326	13.1768	12.4731	11.659	12.922	12.8561	12.871	12.8342	12.4329	12.5264	11.4631	13.2212	13.5025	12.9675	12.9601	11.6662	11.8685	11.9994	12.0379	12.4048	12.3141	12.7514	12.9147	12.1732	12.25	12.4297	12.3483	12.6113	12.4615	12.6517	12.5374	537.957
XRCC6	12.0709	12.5267	13.2781	12.1389	12.9736	12.1971	13.1714	12.3141	12.4642	12.2746	12.1443	12.1971	12.0968	12.1218	12.7811	11.1721	13.0892	12.5944	12.5913	12.5349	11.909	12.2499	11.1007	12.1669	12.4062	12.7604	12.7563	12.6812	12.6949	12.9053	12.9358	12.0484	12.0048	13.4056	13.5616	12.912	12.8527	12.7248	12.5992	12.5007	12.6714	12.7089	12.4571	537.746
TMED10	13.05	11.7406	13.1942	13.0949	13.1185	12.6319	13.2271	12.4354	11.958	11.8572	12.4744	13.1998	11.5419	12.1489	13.0286	12.4488	13.1436	13.2807	13.2186	13.3111	12.5443	13.0239	12.4357	11.0979	11.2741	12.5723	12.3811	12.3731	12.3699	12.7923	12.6764	12.2155	12.0464	11.7842	11.6175	12.8775	12.8273	12.2434	12.1796	12.6497	12.2808	12.499	12.3692	537.236
XRCC5	12.34	11.9978	12.5418	12.2359	12.5732	12.4404	12.4514	12.2985	12.2474	11.9932	12.247	12.2889	12.4902	13.1738	12.1983	12.0707	12.5272	12.6516	12.671	13.1035	12.1445	12.378	12.0166	12.482	12.8835	12.9696	12.8802	12.2637	12.3043	12.9896	12.8685	12.3702	12.2355	12.7877	12.8507	12.2247	12.3346	12.5642	12.4966	12.7598	12.4342	12.6272	12.5141	536.922
SNRNP70	12.6704	13.1921	11.4849	13.4412	13.3055	13.5832	11.7457	12.6454	12.8222	13.5429	11.7204	12.2068	12.118	13.2184	12.1518	12.4863	11.3992	13.0482	13.1359	12.9781	13.2197	13.1779	12.7882	11.7815	11.3045	11.6735	11.8441	12.7908	12.74	12.107	12.362	12.1191	12.3272	12.1077	11.902	12.5094	12.5076	12.2208	12.2473	12.2348	12.5765	12.4143	13.0301	536.883
MYO5A	13.0706	11.5071	12.9529	12.9479	13.3666	11.1179	11.7716	12.7261	12.3949	13.8342	12.941	13.2894	12.3497	13.6248	14.2553	15.1619	12.6857	13.3436	13.966	14.0265	11.8856	12.5585	14.763	11.2112	10.0308	12.5475	12.4662	10.0087	9.84682	14.2806	14.165	11.4001	11.2715	10.4091	9.68288	11.9787	12.1936	12.1652	12.0929	12.6236	12.5432	12.2397	12.4199	536.118
2015-09-02	12.3691	11.7954	12.4368	12.6786	13.1341	12.8605	12.8026	12.9481	11.7467	12.5986	12.4921	12.2108	12.6614	13.3854	12.0372	12.5768	12.2587	12.9349	13.0697	13.1135	12.3083	12.4551	12.3096	11.8145	12.056	12.7356	12.6674	11.6566	11.5701	12.3594	12.3662	11.9906	12.0336	12.5172	12.6023	12.4446	12.2978	12.7789	12.7061	12.7449	12.5494	12.5626	12.4769	536.115
RPL38	13.3115	12.9889	12.1873	11.6571	11.0409	12.003	13.237	13.1323	12.8076	12.2524	12.8563	13.2482	11.9261	12.3777	11.4731	11.3938	12.2167	11.4937	11.0249	11.5824	12.7251	12.8807	11.7507	12.5879	13.2268	12.2609	12.5707	12.0445	12.5049	12.7066	12.7021	11.5396	11.6235	12.0904	12.1905	14.1404	13.2722	12.3117	12.2295	12.9781	13.1202	14.1574	14.0137	535.839
SON	12.0952	12.0739	12.4464	12.4824	12.7385	12.514	13.0216	11.422	12.1576	13.5506	12.3176	12.4448	12.3485	13.2022	12.9442	12.703	12.6951	12.6348	12.999	12.7673	12.2057	12.3174	12.3752	11.6437	11.3652	12.0527	11.9938	13.235	13.0043	12.6322	12.6491	11.7397	11.7742	12.4894	12.5629	11.6678	11.7903	12.5773	12.465	12.5736	12.7691	12.9868	13.3351	535.764
SET	12.2128	13.1708	12.3337	11.5627	11.8719	12.4911	12.7859	13.4863	13.3636	12.5616	12.5332	12.5331	13.4096	12.2586	12.4812	11.6789	12.4621	11.9641	11.8308	11.6745	12.1708	12.4187	11.63	12.6943	13.0067	12.9177	12.9359	12.0778	12.1636	12.0751	11.9993	12.4503	12.3077	12.8635	13.0976	12.9609	12.7752	12.2407	12.2532	12.791	12.489	12.4131	12.3348	535.733
UBB	12.5592	13.6447	13.5127	12.5726	8.11453	12.9666	13.8149	11.5998	13.6768	13.0997	12.8238	12.5243	12.3269	12.6372	12.8775	12.4337	13.2302	6.84386	8.36874	9.77846	11.8953	12.5547	12.6778	12.6407	12.8158	12.3223	12.6171	12.6362	12.9248	13.1558	13.2759	13.1549	12.8064	12.6342	12.6192	13.7591	13.6216	13.3653	13.3013	12.2829	12.7492	13.3486	13.0694	535.635
2015-09-09	13.0617	11.6289	12.4715	12.675	12.065	12.2404	12.7536	12.0095	12.007	12.1868	12.7379	13.5048	12.5883	12.4618	13.2185	12.3849	12.972	12.295	12.2882	12.7432	10.0919	10.3491	12.3396	11.4258	11.6802	11.6109	11.678	11.585	11.7969	12.6436	12.581	12.4645	12.4417	12.0514	12.1185	14.694	14.5833	12.9084	12.6698	13.231	13.2472	13.5579	13.5274	535.571
GNB1	12.3202	12.0155	12.0438	12.0845	12.7417	12.6021	11.4369	12.7963	12.0736	11.7343	12.5282	12.6132	12.5715	12.8821	12.3955	12.9227	12.0476	12.8743	12.7189	12.5903	12.519	12.7828	12.4735	12.2007	12.397	12.1596	12.1075	11.5881	11.6421	12.8526	12.7232	12.6814	12.4881	12.5026	12.6754	12.7483	12.3921	12.3165	12.36	12.7036	12.8092	13.1962	13.084	535.396
TKT	11.5704	12.631	11.9736	11.7883	12.2925	11.5482	12.8173	13.6463	13.0603	11.7454	11.893	13.37	12.5046	11.4477	12.2716	12.2199	11.9525	12.2574	12.287	12.4069	12.5862	12.2244	11.897	12.6098	13.2549	12.5053	12.8194	11.1921	11.3004	11.579	11.6095	13.3756	13.3211	13.2528	13.4361	14.1663	13.8365	12.2841	11.9918	13.1042	13.1723	12.1692	11.9699	535.342
MORF4L1	12.134	12.0276	12.0388	12.68	12.7505	12.6274	12.4667	12.043	11.85	12.0102	12.0983	12.0784	12.393	12.6779	12.4563	12.7502	11.6908	12.4335	12.4776	12.4825	12.0112	12.2969	12.5536	12.3762	12.596	12.5363	12.3825	12.6479	12.8584	12.7024	12.6115	12.8994	12.8448	12.3952	12.587	12.5644	12.2873	12.2536	12.2492	13.0014	12.7422	12.8401	12.6853	535.089
SFPQ	12.4553	12.6302	12.4288	12.7717	12.615	12.7663	11.8561	12.7665	12.4065	12.2733	12.3322	12.1475	12.7626	12.87	12.6237	12.316	12.4169	12.59	12.3842	12.272	12.9506	12.9028	12.3092	12.74	12.5359	12.5318	12.4281	12.6096	12.3618	12.162	12.3267	12.1951	12.3077	12.6877	12.8822	12.1235	12.2507	12.0139	12.0974	12.2466	12.3468	12.0995	12.123	534.918
TTYH3	10.9282	11.9799	12.546	11.2377	11.7435	10.8666	13.0892	12.705	12.214	13.1265	14.3263	11.484	11.6499	12.1708	13.3172	12.1049	12.2864	12.0043	12.0117	11.1706	11.3203	11.417	11.7379	11.3446	11.0766	10.9863	11.0118	11.4034	11.341	11.8933	11.9317	14.5282	14.4297	11.4331	11.1216	14.9849	15.2788	13.7336	13.4676	14.479	14.5798	14.0995	13.9793	534.542
EIF3L	12.3106	12.7747	13.0866	12.1714	11.4724	12.7316	13.5428	11.6274	12.7161	12.4512	12.14	12.6041	12.1101	11.8024	12.282	10.9113	12.9648	11.5955	11.7786	11.936	12.2334	12.4087	11.3562	12.9572	13.1937	13.0964	13.1847	12.6131	12.8866	13.4636	13.6273	12.3593	12.3484	11.4198	11.238	12.9087	12.4321	12.6301	12.5364	12.5532	12.6146	12.6666	12.6126	534.35
CNBP	11.9019	11.8584	13.148	12.6697	12.5521	12.264	12.2328	12.7258	11.7263	12.0636	12.46	12.1051	12.472	12.0255	12.9157	12.3175	12.8613	12.5877	12.4601	12.3107	12.2711	12.349	12.4014	12.0844	12.5349	12.9119	12.9732	12.3986	12.6931	12.147	12.1463	12.4357	12.3578	12.577	12.6278	12.9436	12.5544	12.5631	12.6448	12.6521	12.3826	11.8867	11.9311	534.126
TPM4	12.0551	12.48	11.5414	11.8247	13.1763	13.0365	12.3717	12.2689	11.9212	12.0394	11.5248	12.1205	12.7098	12.5063	12.2993	12.5334	11.3765	13.2984	12.8486	12.7452	11.4207	11.9649	12.0732	13.2118	13.2974	12.8467	12.9467	11.9029	12.1913	11.9213	11.7593	13.2537	12.9997	12.7198	12.7915	12.2535	11.7871	12.8049	12.7239	12.5171	12.3238	12.9532	12.7273	534.07
CCNL2	12.6993	12.1202	12.0263	13.1215	12.1178	12.6635	11.5998	12.6589	11.5795	12.5826	12.2288	12.6453	12.5513	12.4932	11.795	12.2272	11.9992	12.1993	12.1703	11.9177	13.3597	12.8519	12.3805	12.5419	12.0557	12.4476	12.6091	12.34	12.1519	12.507	12.8181	11.9108	12.1663	12.5089	12.5211	12.9034	12.4979	12.259	12.4149	12.4259	12.6233	12.8699	13.4799	534.041
RPL36	12.7805	13.8046	11.8731	11.944	11.4625	12.2257	12.8575	12.1952	13.5038	12.9314	12.3095	12.7202	12.1835	12.4558	11.0324	11.29	11.8186	11.6643	11.2928	11.8126	12.4641	12.6416	11.7297	13.1936	13.5922	12.9305	13.3612	11.673	12.1734	12.7432	12.685	12.4856	12.4869	11.8915	11.6298	13.0668	12.1726	12.6459	12.3578	12.4002	12.572	13.5252	13.3035	533.883
ARF1	12.0778	13.3125	13.2876	11.9972	12.1717	13.1322	12.8912	11.3046	13.3531	12.7312	11.0144	11.9689	13.223	12.5	12.4294	12.3299	12.7935	12.2323	12.2298	12.5889	11.8892	12.0742	12.3756	12.548	12.5762	12.377	12.5134	12.4118	12.5026	11.997	11.8406	11.988	11.8115	12.3904	12.4807	12.68	12.4877	12.7195	12.4742	11.974	12.2544	12.7123	12.4266	533.074
RPL26	13.0218	13.4127	12.3355	11.8873	10.819	12.7995	13.388	12.3355	13.1233	12.8466	12.6947	12.6468	12.3292	11.6212	11.6504	10.4668	12.4525	11.217	10.968	11.4126	11.9942	12.0983	11.187	13.1477	13.5933	13.4299	13.4046	11.8257	12.3367	12.5578	12.6244	12.4203	12.4818	12.0795	12.2118	13.2698	12.4661	12.591	12.4569	12.4299	11.9482	13.2637	13.4155	532.662
H3F3A	11.9697	13.8226	12.5895	12.541	12.7797	13.9199	12.6061	8.69146	13.807	13.2217	10.4048	12.0388	13.737	13.1423	12.3332	12.6401	12.3127	12.622	12.6258	12.4645	12.2366	12.4946	12.586	12.7151	12.8313	13.0295	12.9901	12.8329	13.0662	12.1454	12.1076	11.2657	11.1636	12.3411	12.4405	12.0411	11.7689	11.9702	11.8809	11.9217	11.6573	12.3657	12.4063	532.528
CCND1	11.8285	9.07107	10.5273	12.5844	12.4226	11.7141	12.7789	12.8357	9.4746	11.7263	13.1421	13.9016	13.8912	12.5979	12.4772	12.9927	11.0385	12.1887	13.0768	13.1282	11.4762	11.8132	13.6467	11.8833	11.3002	11.4877	11.4723	10.3507	10.5779	14.5456	14.3239	12.6773	12.294	11.6548	12.061	13.7815	13.5297	13.8024	13.7317	14.2415	14.1175	12.3877	11.9481	532.503
CCT3	12.0613	13.7967	12.645	11.5615	12.3822	13.3396	12.6141	12.219	13.8658	11.8532	13.303	11.9954	13.0999	13.0433	12.007	11.9919	12.5845	11.9315	12.0232	12.1204	11.8963	12.1379	11.6109	12.6433	12.7445	12.0411	12.0787	12.4673	12.5481	11.4716	11.4286	12.3096	12.2157	12.4546	12.5625	12.3633	12.2196	12.5037	12.2791	12.2916	12.2905	12.9055	12.5727	532.475
OAZ1	11.3884	12.3574	12.4813	12.5285	12.7324	12.7402	12.4845	11.5918	12.3194	13.164	12.0029	11.5549	12.0776	12.664	12.1317	12.4453	12.2118	12.6227	12.6117	12.7018	12.15	12.2289	12.561	12.077	12.1761	12.909	13.1464	11.934	11.9361	12.9702	12.8553	12.5186	12.3218	12.2683	12.4707	12.6594	11.9805	12.9429	12.7167	11.6371	11.56	12.8663	12.4927	532.191
EEF1D	11.9117	14.6049	11.6807	12.4726	11.7252	12.9277	12.3381	12.5389	14.5108	12.2011	12.8165	11.9614	12.6347	12.991	12.0157	12.1955	11.6899	11.5743	11.6827	11.6606	12.8713	12.7288	12.6011	12.1692	12.3747	11.758	12.0692	12.2625	12.3968	12.7742	12.8744	12.1304	12.1727	12.5021	12.721	12.8667	12.5266	11.8573	11.6158	11.99	12.0121	12.4029	12.3441	532.156
CTSD	12.4223	11.3134	11.496	11.6133	12.5768	10.9282	11.3123	12.8556	11.7067	11.6289	13.6169	12.3719	12.4927	12.0427	12.1107	12.8154	11.3289	12.363	12.6783	13.2352	11.5251	11.5228	13.8701	9.94095	10.281	10.8066	11.0344	11.2524	11.364	13.6792	13.3354	14.6279	14.3157	11.9025	12.2042	13.5297	13.3558	13.5512	13.113	13.5828	13.3297	13.6009	13.5067	532.141
CCT6A	11.9318	12.9775	13.4632	11.9325	12.1555	11.8135	13.1714	11.8345	13.0228	12.2241	11.7387	11.8249	11.595	12.6687	12.6965	11.3894	13.3633	12.0494	11.8929	12.2022	11.371	11.7426	11.2438	12.5032	12.799	13.0027	12.925	12.0793	12.1126	12.2149	12.1584	12.5414	12.457	12.7004	12.8533	13.0967	12.9607	12.9863	12.8313	12.6408	12.4705	12.2476	11.9783	531.864
SEC61A1	12.1766	11.3917	13.2493	12.1746	12.726	12.255	13.2497	11.9937	11.4748	12.7542	11.6588	12.3228	12.3021	11.9358	12.998	11.9198	13.3532	12.8359	12.7747	12.757	12.0552	12.0532	11.8321	12.3571	12.3534	12.552	12.6079	12.8944	12.9147	12.4121	12.4429	12.4154	12.2986	12.4626	12.3908	12.3579	12.3839	12.5888	12.5712	12.1505	12.0533	11.7117	11.4981	531.662
HMGN2	12.7437	12.7279	12.3837	13.0351	12.3275	12.7833	12.2462	13.3624	12.665	11.8863	11.7189	12.2822	12.6176	12.8146	12.0334	11.6146	12.266	11.9217	11.8781	12.0587	12.7187	13.1604	12.2013	12.4709	13.0191	12.3166	12.3171	12.6084	12.6317	12.5806	12.5611	12.4916	12.4302	12.5909	12.9086	12.3678	12.0391	11.4225	11.4807	12.2364	12.1139	11.7113	11.7336	531.479
APOE	12.9752	12.9833	13.9725	15.0078	12.3927	13.5273	14.525	15.147	13.4358	14.8083	12.961	12.3843	14.0883	12.9633	12.6509	14.114	13.3087	11.3788	11.7497	10.9329	16.2524	15.9098	14.4248	5.46269	6.55049	12.0638	12.2678	6.91855	7.60473	12.8698	12.7929	12.5604	12.7576	10.0512	8.73172	12.7977	12.7083	14.0023	13.8339	11.8264	12.2748	10.6418	10.6851	531.296
CD81	12.3254	12.9901	13.3371	12.6986	13.1655	13.367	10.6758	13.0894	13.0761	10.9128	13.6561	11.1376	12.7285	13.6644	12.8483	12.3055	12.7952	12.7893	13.192	13.2425	12.4262	12.6422	12.4608	10.9644	10.9055	11.43	11.4987	12.0104	11.9252	13.4605	13.2849	12.2726	12.0736	10.6667	10.2938	11.8148	11.6017	12.6984	12.5637	13.4423	13.3186	11.8911	11.5912	531.235
PRPF8	11.9397	12.1538	12.4841	12.1738	12.6095	11.9723	12.4253	12.5212	12.467	11.9886	12.2836	12.661	12.3737	12.5992	12.769	11.5017	12.8142	12.826	12.8889	12.6692	11.2448	11.4351	11.5667	12.6177	12.5585	12.3867	12.5009	12.311	12.1683	12.4317	12.3984	12.4776	12.47	12.4207	12.6104	12.0591	12.2963	12.3612	12.2981	11.9674	12.0585	13.089	13.0568	530.906
MFGE8	12.7031	10.4356	11.1428	13.2745	13.1427	12.4263	12.5034	12.2411	10.1449	11.5994	12.9197	12.5572	12.0346	11.3788	11.445	12.6062	11.1792	13.089	13.2453	13.2247	13.7469	13.2484	12.98	9.17167	8.53023	12.2629	12.7841	13.5491	13.6819	13.41	13.3643	13.1734	13.2673	11.8492	11.7026	12.3999	12.2714	13.4014	13.517	12.0739	12.1026	12.3392	12.3515	530.472
LGALS1	12.3893	9.75678	11.2566	11.9049	12.7999	11.4738	13.7979	11.9826	8.83446	12.1917	11.6151	11.5231	11.8816	10.954	11.7671	11.5013	10.9484	12.3046	12.3236	12.7143	10.9738	11.6048	12.0952	13.2408	13.3072	13.1258	13.3674	12.5325	13.0032	12.5753	12.2229	13.0402	12.9234	12.4524	12.4349	14.4338	13.7257	13.9332	13.8242	12.7379	12.3099	13.4762	13.1785	530.44
CHCHD2	11.9117	12.6916	13.876	11.5958	11.9841	11.7684	12.7867	11.904	12.5619	12.669	11.7311	11.7236	11.6592	12.1605	11.7942	11.707	13.2663	11.8259	11.7236	11.9779	11.2904	11.65	11.869	12.3111	12.5428	12.5039	12.641	12.7114	12.8504	12.8064	12.6444	12.5739	12.5848	12.7031	12.8776	12.8067	12.3757	12.8761	12.6646	12.7236	12.4146	12.5021	12.1846	530.426
ATF4	11.8716	12.2142	12.725	12.569	12.0784	12.8541	13.2406	12.2317	11.8048	11.9317	11.938	11.8048	11.9444	11.2617	12.412	11.123	12.3404	11.813	11.5496	11.2807	12.2676	11.9485	11.3103	12.0057	12.5752	13.1539	13.245	12.3945	12.7583	12.6554	12.7516	13.6396	13.6194	12.503	12.5305	13.0752	12.5046	12.2404	12.2614	12.2767	12.2398	12.6727	12.7554	530.373
MAT2A	12.6452	12.1295	11.9072	12.7781	12.5176	12.3188	11.9683	12.4744	11.7535	12.0015	11.965	12.3584	12.429	12.1058	11.5274	12.1096	11.8899	12.1627	12.0988	12.2234	12.3095	12.1917	12.2396	12.6847	12.3358	12.4769	12.2653	12.4465	12.2584	12.5578	12.6589	12.2729	12.3406	12.8066	12.882	12.3246	12.7311	12.7944	12.8276	12.4782	12.4216	12.3677	12.2868	530.323
DDX3X	11.9938	12.3229	12.6925	12.5057	12.8074	12.4215	12.4439	12.3192	12.3779	12.2831	11.9941	12.2323	12.3949	12.212	12.2634	12.028	12.6836	12.582	12.7586	12.2755	12.2625	12.3172	11.6221	12.4902	12.4671	12.5185	12.265	11.9304	11.9692	11.986	12.0945	12.4572	12.5481	12.8289	12.8887	12.0678	12.2238	12.242	12.2331	12.3755	12.2375	12.3295	12.315	530.262
ASAH1	13.023	9.80026	13.418	12.2205	12.6197	10.3204	13.3254	13.3104	10.1777	13.0205	13.5326	13.0908	11.7363	13.0035	14.0465	13.8308	12.8706	12.5192	12.7231	13.3757	12.1602	11.4871	13.9393	8.24003	9.09528	12.501	12.3378	9.88509	9.97602	13.9688	13.7678	12.9739	13.0049	11.2543	10.785	12.2272	12.4132	13.2719	13.2021	12.9935	12.5332	13.1561	13.1083	530.247
TNFRSF14	12.7935	11.9031	11.6091	13.1311	12.6274	11.1314	10.9955	13.5774	12.1647	14.0796	12.5485	13.1736	11.7481	13.4502	12.4141	13.5414	11.628	12.6229	12.7845	12.8022	12.2821	11.6304	13.6233	7.14905	7.15236	12.0872	12.5147	10.5212	10.4092	13.1429	13.2991	13.9446	14.0281	10.8312	10.0499	13.4717	13.505	12.7924	12.7834	13.3274	13.6719	13.1476	13.9878	530.079
PSMB4	12.02	12.9206	13.7776	12.2471	11.8616	13.0413	12.6015	12.4864	12.7105	12.9397	12.645	12.1318	12.8505	12.3123	11.9447	11.6777	13.1827	11.5156	11.3939	11.4901	12.0616	12.3998	12.0945	12.674	12.8618	12.1824	12.1825	12.3315	12.3665	12.4718	12.4299	12.2536	12.2813	12.2672	12.3161	12.6034	12.2512	12.3652	12.3127	11.5301	11.7781	12.1339	12.1551	530.055
TOMM20	12.25	13.6738	12.7823	12.0196	11.6304	13.2017	12.39	11.7209	13.7438	12.2096	11.1578	12.3293	13.3497	12.5901	12.4094	12.055	12.7937	12.2349	11.7912	11.8805	12.5236	12.5837	12.1617	12.9886	13.3922	12.9504	12.9519	12.3454	12.5895	11.9346	11.9374	11.7488	11.6199	12.0168	12.0089	12.4714	12.2005	11.6847	11.6651	11.9328	11.8026	12.0863	12.1415	529.952
GAS5	12.0892	14.0521	12.0867	12.0986	10.461	13.7886	12.5723	13.4318	13.6468	12.7069	12.7907	12.1496	12.0423	11.8254	11.5956	10.687	12.0322	10.5292	10.3719	10.6066	13.4462	12.9555	10.9907	13.0877	13.624	13.6244	13.9636	12.4816	12.7667	11.8682	12.08	12.14	12.2446	12.216	12.0029	12.7986	12.0735	12.067	12.0281	11.7185	11.517	13.2128	13.4181	529.89
PYGB	14.1104	12.8046	11.9707	11.5501	11.409	11.8361	13.3903	12.4621	13.5384	11.1346	11.7821	15.3264	13.6958	12.563	11.5337	11.1749	12.0222	11.6765	11.3549	11.4171	11.3392	11.6529	10.6236	13.2856	12.7334	13.4582	13.6532	11.4393	11.2172	9.77079	9.82944	13.2867	13.232	11.6786	11.3264	14.3342	14.4531	13.0101	13.1902	13.252	13.0537	11.6277	11.5669	529.767
ARPC1B	12.8509	11.016	12.6306	13.0945	13.2005	12.3239	13.4653	13.095	10.8456	13.6298	12.1088	12.8746	12.2181	10.7186	13.6352	9.28022	12.3213	12.9441	12.9694	13.5154	12.1556	11.8909	10.8947	11.3943	11.4654	13.1425	13.2775	11.5609	11.1729	11.9715	11.741	11.9318	11.9429	11.9831	11.7627	13.6428	13.4261	13.6657	13.4016	12.0476	11.9385	12.2694	12.1145	529.531
LENG8	13.1072	13.3178	11.1702	12.9094	12.3764	12.7506	10.6979	12.6539	12.7206	13.2439	12.4888	12.6909	12.6292	12.7726	11.7421	13.079	11.7193	12.4284	12.4003	12.2706	12.9035	12.5981	12.9508	12.5671	10.9086	11.0714	11.4578	12.7375	12.6165	11.9694	12.3585	12.6374	12.8854	12.4251	12.1921	11.9335	12.0747	12.0882	12.3032	11.5012	12.2434	11.4123	12.3877	529.392
TRIB2	13.0785	5.38969	11.6282	13.1079	13.145	12.9962	13.3767	12.6744	3.94018	12.2507	12.5644	13.422	12.9581	12.7772	13.655	13.7379	11.6811	13.3871	13.4458	13.2011	12.2293	12.1408	14.3745	11.6518	10.8326	12.8385	12.9199	12.669	12.6842	12.8797	13.107	12.827	12.7543	10.8959	9.80295	12.0379	11.9307	13.2894	13.2279	12.4082	12.5374	13.2607	13.6412	529.358
ST13	11.6102	12.3926	12.8469	12.043	12.4541	12.1221	13.1254	12.4878	12.6169	11.9165	11.7109	11.7622	12.3314	12.1547	12.5262	11.3373	12.7822	12.4677	12.5643	12.6118	12.6666	12.6941	11.4371	11.9646	12.2522	12.2101	12.3509	12.2871	12.5926	12.9582	12.9968	11.6308	11.5744	12.4271	12.5123	12.645	12.1802	12.51	12.4249	12.1857	12.4198	12.3898	12.1797	529.354
GRN	14.0468	12.0927	12.4157	11.8839	12.314	11.2377	12.4589	11.6706	12.5616	12.1521	13.6856	13.5756	11.4602	10.7586	12.1404	12.9691	12.3929	12.1905	12.3656	12.8109	12.3583	12.4139	12.9562	11.0522	11.0427	11.2895	11.484	11.8748	11.8849	12.0361	11.8957	12.1766	12.2331	12.148	11.9703	13.3372	13.3362	13.774	13.5934	12.3298	12.3228	12.4875	12.144	529.325
EWSR1	11.9842	12.2767	12.1526	12.5912	12.7846	12.7856	12.2549	11.9819	12.0806	13.0705	12.0198	11.9538	12.512	12.2351	12.6321	11.3846	11.9893	12.1975	12.52	12.2614	12.2518	12.4762	11.6032	12.0631	11.7947	12.198	12.2739	12.7006	12.4598	12.3028	12.5927	12.4314	12.6737	12.303	12.3456	12.567	12.5187	12.6085	12.7972	12.0421	12.2925	11.9694	12.2031	529.137
ACSL3	12.2759	10.0301	12.0116	11.7975	12.9697	12.2734	13.1854	12.7181	10.087	12.1204	12.526	13.1228	11.9994	11.3734	12.3775	12.171	11.8133	12.8609	13.6036	13.5495	12.1302	12.1107	11.8877	10.4101	10.374	13.0664	12.9738	12.8007	12.9306	11.7958	11.5363	12.8366	12.7364	11.7523	11.594	12.6997	13.1409	12.8887	12.5719	13.757	13.2326	12.6176	12.2903	529.001
SERF2	12.231	12.2694	12.4454	12.5267	12.5897	12.5095	12.966	11.8601	11.9874	12.725	11.2784	11.6905	11.6446	12.742	11.7567	12.3474	11.7629	12.2361	12.2039	12.7895	12.1001	12.0864	12.3607	11.7556	11.8457	12.2835	12.3509	11.9715	12.2439	12.3562	12.3203	12.671	12.6258	12.3222	12.4762	12.7127	12.0974	12.4586	12.3173	12.7713	12.6191	12.9136	12.7266	528.949
PLEC	13.1362	13.3715	10.4879	11.9718	11.0348	12.739	11.717	12.7391	13.5741	11.5953	12.7099	13.2007	13.0992	12.1303	12.4978	12.1844	11.2563	11.7931	11.5283	11.6676	12.8183	12.1048	11.5701	13.7436	13.2459	11.4651	11.9063	12.1136	12.1974	11.4731	11.0287	12.222	12.1222	13.6582	13.8965	12.6028	12.7576	13.1393	13.0507	11.2648	11.4718	12.16	12.4591	528.906
PLOD3	12.6016	13.0307	11.8218	11.6871	11.931	10.9533	13.9616	12.1732	13.114	12.9935	12.3087	12.2404	12.0561	11.9683	13.1274	12.2128	11.7396	11.8375	11.7928	11.9584	11.6402	11.3284	11.9111	12.0242	11.6071	12.4491	12.6634	13.1677	13.0087	11.2351	11.2129	12.3227	12.2372	12.0845	11.9661	13.427	13.3324	13.3239	13.0632	12.8522	12.7542	11.8144	11.6393	528.575
ATP2A2	12.7635	12.1245	12.0735	11.9772	12.538	12.4684	12.7253	12.7001	12.3597	11.8269	12.7266	13.2821	13.2504	11.5866	13.0051	11.8123	12.3707	12.8381	12.6573	12.7179	12.0117	11.5026	11.7279	12.2684	12.0645	11.6011	11.5808	12.8603	12.7107	11.4129	11.4061	12.3342	12.2239	12.3619	12.4056	12.704	12.8138	12.2106	12.1844	11.7019	11.8508	12.4633	12.2441	528.45
PRDX1	12.0205	12.8318	8.7699	12.2579	12.7035	12.3516	11.9432	11.9384	12.7687	11.8321	12.0589	12.0463	11.8153	12.3468	12.0801	12.3243	9.56873	12.3957	12.371	12.4642	12.8682	12.7636	12.5589	12.7051	12.9616	11.6948	11.7137	11.7635	11.8693	13.3535	13.3567	11.9559	11.7247	13.8253	13.9672	13.1526	12.9175	12.1396	12.0032	12.5746	12.3072	12.6272	12.2724	527.965
C17orf76-AS1	12.3793	13.9499	11.7837	11.6294	10.7605	13.0512	12.7712	12.8091	13.901	12.2793	13.7562	12.677	12.5356	12.4157	11.7162	10.6423	11.7982	10.5301	10.6428	10.5063	12.2301	12.008	10.9835	12.9493	13.5438	12.8049	13.1086	12.043	12.5038	12.762	12.772	12.3559	12.3963	11.8344	11.919	12.6088	12.0723	12.6305	12.5183	11.1129	11.1615	13.5881	13.4141	527.856
OGT	11.6073	13.1008	10.9501	13.3251	12.856	13.1906	12.3311	12.7464	13.0765	13.383	11.5547	11.4012	11.8926	12.2931	11.5669	11.0716	11.4063	12.4569	12.897	12.5547	13.4841	13.3599	11.3692	13.3016	12.6641	12.2578	12.281	11.4633	11.4029	11.838	12.2155	11.4418	11.8887	13.5406	13.5836	11.8209	11.7818	12.3684	12.4089	11.7448	12.0808	11.5468	11.9557	527.462
TYR	13.3608	12.6115	14.5316	14.2631	13.9473	11.6678	13.1282	12.8556	13.3645	12.5881	14.2494	14.2058	11.4304	12.3236	13.516	13.8937	13.5955	13.6409	14.5008	15.1525	12.7705	13.717	13.117	3.18789	3.34515	12.5461	12.4107	3.23485	3.99079	13.4109	13.253	13.5759	13.4552	11.7539	10.5174	13.2524	13.4061	12.5123	12.3853	14.1164	13.7539	12.5457	12.3578	527.443
YWHAB	11.7304	12.2072	12.4233	11.6379	12.5489	11.7735	12.1781	12.5106	12.5242	11.6694	11.4595	11.6853	11.7462	12.5794	12.1847	12.3568	12.4547	12.4766	12.3348	12.4719	11.4605	11.6956	12.2299	12.2425	12.3865	12.3948	12.2895	12.3309	12.2325	12.7687	12.6418	12.9893	12.7783	12.2355	12.3314	12.7829	12.791	12.2833	12.165	12.5378	12.554	12.3297	11.9827	527.387
CHD4	12.3015	12.5607	12.7471	12.4174	11.8989	12.5873	12.0359	12.5361	12.789	12.0434	11.5628	12.7096	13.0614	12.553	12.5794	12.4511	12.8796	11.9956	12.0076	11.816	11.8487	12.018	12.1068	12.7964	12.7304	12.237	12.1615	12.1206	12.0155	12.2283	12.083	12.2561	12.1203	12.5331	12.5972	11.9515	12.1682	11.9204	11.8664	11.9866	12.033	12.0455	11.9227	527.28
ADAR	12.2942	12.434	12.2947	12.2821	11.9538	12.6821	12.4637	11.8493	12.7293	12.165	13.2035	12.6799	12.9248	12.1685	12.2044	12.3597	12.6137	12.1546	12.2361	12.2085	12.5922	12.3195	12.748	12.2555	12.0591	11.4823	11.4653	12.7371	12.6883	11.5781	11.6324	11.6289	11.5691	12.2447	12.2044	12.3601	12.5403	12.1312	12.0768	11.7569	12.0498	12.5127	12.5486	527.083
EIF3B	12.0011	13.2627	13.0385	11.377	11.9881	11.6212	12.9518	12.027	13.3101	12.6642	12.0232	12.1325	11.8713	12.7673	12.3067	11.4901	13.0565	12.0125	11.826	11.6314	11.3666	11.4201	11.4106	11.9052	11.8758	11.7876	12.01	12.4304	12.3863	11.5123	11.6776	12.7538	12.7224	13.1161	13.2375	12.9284	12.8625	12.9832	12.864	12.17	12.3542	11.8037	11.7733	526.711
CAP1	12.8334	11.3344	12.3557	11.6953	13.029	12.5337	10.7621	12.0716	11.3235	10.8436	12.3367	12.7553	12.1458	12.664	11.9429	12.0489	12.1294	12.6866	12.9395	12.9543	11.8576	12.1232	12.1414	12.3526	12.531	12.7028	12.6163	11.8148	12.0488	11.9764	11.8791	12.7549	12.6951	12.1575	12.1866	12.5577	12.3	12.8127	12.7254	12.4983	12.2267	12.2665	12.0545	526.666
DDOST	12.8031	11.7697	12.8625	11.9133	12.3193	11.844	11.606	11.9867	11.6938	11.1299	12.0871	12.399	11.9378	12.023	11.6885	11.3971	12.482	12.2358	12.067	12.0837	12.0876	12.1657	11.3845	12.4395	12.5956	12.4085	12.5181	12.8991	12.9819	12.4728	12.366	12.9018	12.791	12.0609	12.1179	12.5836	12.4661	12.6404	12.5674	12.4744	12.2264	12.6417	12.4731	526.593
HNRNPDL	12.7	12.6945	11.9806	12.3593	12.5907	12.997	11.8933	12.5925	12.2689	12.4008	12.2083	12.0994	12.411	12.4723	12.4213	11.9424	11.8873	12.216	12.206	11.9006	12.2649	11.9772	12.0186	12.3127	12.3763	12.592	12.662	12.1196	12.1008	12.0617	12.1834	11.7954	11.9404	12.3343	12.1877	12.1979	12.1499	12.0268	12.2414	12.0465	11.9321	11.9774	12.3201	526.062
WDR1	12.1126	11.8434	12.269	11.9888	12.1355	12.098	11.5259	12.468	11.9171	11.6726	12.5212	12.5738	12.5089	12.291	12.9823	12.44	11.9115	12.1204	12.0058	11.9667	11.6487	11.6296	12.4142	11.8695	11.8166	12.0394	12.0982	11.7418	12.0148	13.7763	13.6953	13.0827	12.9449	11.978	12.1646	12.269	12.2114	12.5385	12.3401	12.0846	11.9976	12.1427	11.9247	525.776
LARP1	12.0111	12.6789	11.5225	11.8267	12.278	11.9518	12.4725	12.6706	12.9281	12.4746	12.6024	12.571	12.4009	11.879	12.4041	12.5453	11.6188	12.3043	12.3275	12.2172	12.6579	12.4706	12.202	12.1602	11.9371	11.6441	11.6228	12.431	12.2787	12.3682	12.416	12.3143	12.25	12.4871	12.5587	11.811	12.0343	12.0221	11.9908	11.9268	12.0736	12.041	12.0253	525.409
GSTP1	11.1991	11.6156	12.6442	11.6627	12.5722	9.96997	12.0254	12.4019	11.5951	11.695	11.8165	12.7583	11.6906	11.5415	12.995	11.4669	12.1499	12.5283	12.4624	12.9409	11.4355	11.3611	10.8282	11.5906	11.8672	11.0921	11.1484	11.0657	10.8839	11.936	11.9063	14.9559	15.0198	11.9743	12.4497	12.4452	12.2446	12.8968	12.664	14.8045	14.854	13.1792	12.9616	525.296
STMN1	12.5647	13.4271	12.4785	11.9518	13.2913	12.3429	11.3085	12.8299	13.2626	11.3119	11.3512	12.0806	12.7915	13.3397	12.2029	12.4944	12.046	12.7075	12.7837	12.9189	12.1346	12.6611	12.5988	11.8997	12.4566	11.9672	11.8086	11.959	12.2254	12.8073	12.6407	11.698	11.5364	11.7149	11.8545	12.0127	11.7635	11.1487	11.3	11.8294	11.8023	11.9089	11.9985	525.212
RCC2	11.6302	12.3846	12.1747	12.519	13.2199	12.4825	11.9611	12.4828	12.4639	12.2931	11.8504	12.1785	12.7377	12.905	12.2651	11.6697	12.2329	12.7657	13.1308	12.8194	12.8053	12.6551	11.6158	12.1684	11.8457	12.0341	11.9169	12.0662	11.9217	11.8543	12.0044	12.3576	12.4815	11.9662	12.0601	11.042	11.3733	12.2439	12.1978	11.8399	11.987	12.2608	12.268	525.133
CCT5	11.5851	12.7929	12.8798	11.3516	12.6144	10.7689	11.9261	11.9248	12.7022	10.3924	11.9547	11.4261	12.0923	12.4803	12.0627	11.7415	12.5552	11.9953	11.9953	11.6935	11.3089	11.3758	11.2317	12.4996	12.623	12.2222	12.1694	13.2323	13.2274	11.9853	11.8208	12.2567	12.0854	13.8867	14.2199	12.8211	12.7168	12.2744	12.1416	12.9528	12.8792	12.3069	11.943	525.116
CDK2	12.8759	9.51249	13.1697	12.0605	11.2279	9.89442	13.2203	13.381	9.59953	10.2496	13.4788	13.8699	12.0077	9.06844	12.8886	12.981	13.1456	11.6877	11.117	11.8304	12.2976	11.7287	12.642	9.80707	10.0052	12.1863	12.2193	11.0598	10.815	11.5256	11.4901	14.0925	14.1828	11.9608	11.7168	13.9592	13.9091	13.4892	13.4857	13.2484	13.8235	13.8661	13.888	524.665
EEF1B2	12.7983	12.0556	11.8192	11.5982	11.2113	12.0372	13.1132	12.6112	11.5957	12.2087	12.7944	12.3464	11.3756	12.0962	11.2151	10.4156	11.7509	11.107	10.9361	11.2603	12.6746	12.6651	10.8699	12.5594	12.9701	13.0708	13.2246	12.2497	12.5384	12.5005	12.6024	12.0463	12.1	12.3172	12.3868	13.1645	12.5519	12.4312	12.2801	12.4501	12.1267	13.3632	13.1349	524.624
PTBP1	11.8136	12.6587	12.2622	11.9269	12.7795	12.2811	11.9844	11.7468	12.6931	12.1043	12.262	12.0362	12.3973	12.5229	12.0979	12.0338	12.2228	12.5796	12.5631	12.2582	11.8492	11.884	11.823	12.4645	12.4161	12.2359	12.4026	12.0206	12.0277	12.1855	12.2813	11.9637	11.9371	12.3755	12.4739	12.1757	12.2858	12.3935	12.3024	11.8895	11.8505	12.083	12.04	524.585
UBR4	11.5061	11.4468	11.6341	12.1804	12.368	11.9706	11.0819	11.9905	11.3688	11.9155	13.1529	12.1492	11.7321	12.624	11.685	11.9781	12.2242	12.6137	12.6277	11.9523	12.5792	12.2409	11.8418	12.1955	11.6509	11.4755	11.6932	12.1557	12.0214	12.2105	12.3221	13.1493	13.2395	12.7348	12.8723	12.9158	12.9446	12.4771	12.5429	12.0337	12.3761	12.0866	12.5448	524.506
SRSF11	12.4241	12.2666	11.5632	13.0021	12.2642	12.6896	11.1659	12.3335	12.0247	12.0071	11.8708	12.0199	12.7046	13.2298	12.0804	11.8348	11.8361	12.2385	12.2766	11.8878	12.1783	12.2143	12.0618	12.3224	11.9789	12.1953	12.0794	11.994	11.9579	11.8376	12.0672	11.8083	12.1137	12.1212	12.1582	12.101	12.0474	12.2219	12.4803	12.3627	12.3995	12.5929	13.2059	524.22
PHLDA1	13.6113	9.94465	12.1779	12.6885	12.5438	12.4401	11.7187	13.0231	10.491	12.7334	12.7785	13.8017	13.2163	12.0355	13.3368	12.3068	12.6735	12.5462	12.5315	12.3879	12.4503	12.5381	11.8902	13.7786	13.642	12.4388	12.4524	11.9094	11.3979	12.8393	12.8349	11.654	11.443	11.0232	10.801	11.1718	11.2237	12.0461	11.9308	10.6887	10.4184	12.489	12.1244	524.173
SCARB2	12.5872	10.6322	12.7373	12.3634	12.8858	12.2441	12.7894	12.7345	10.7441	12.6215	12.2026	12.5503	12.3137	12.2489	12.4437	11.0764	12.5164	13.1108	13.0874	13.188	12.1281	12.2576	10.4503	10.9779	11.0955	12.3799	12.2626	13.474	13.4121	12.6809	12.4483	12.3105	12.0854	11.9385	11.9629	12.1129	12.1515	11.9004	11.9072	11.7951	11.4609	11.9196	11.8916	524.081
MITF	12.0394	12.3829	12.3603	12.8014	12.5481	11.7955	12.4158	12.3275	12.652	11.7769	13.0597	12.1957	12.9273	12.2783	13.2117	11.5642	12.2864	12.2373	12.9439	13.2143	12.6291	12.8989	11.8877	8.02689	8.4566	12.0284	11.9275	9.75346	9.29006	13.1111	13.1062	13.1213	13.1173	10.481	9.54157	13.0513	13.1411	13.0254	13.022	13.3832	13.52	13.4131	12.9216	523.874
DST	11.6932	11.9376	11.4699	13.0715	14.0901	11.6948	12.2642	12.4762	11.4527	10.3054	11.4229	13.0043	12.0383	12.2722	13.4464	12.5351	12.5732	14.5404	14.4762	13.8541	13.3273	12.9202	11.0869	11.0769	10.9464	12.1346	12.0825	11.1039	10.7013	10.8909	10.7397	12.3169	12.3269	11.6611	11.5423	11.9677	12.4014	11.8502	11.8702	12.5683	12.3575	12.2481	13.0301	523.77
SND1	11.3695	13.3385	12.488	11.3516	12.2037	11.4752	12.6878	13.1745	13.6731	11.8797	12.0333	11.6689	11.3722	12.1443	12.3118	11.5235	12.5648	12.2568	12.219	12.2646	12.3981	12.2073	11.4273	11.6245	11.984	12.1486	12.3049	12.4487	12.5988	12.0834	12.0785	11.9541	11.9537	11.8127	11.7026	12.5817	12.4341	12.8757	12.5761	12.1297	12.182	12.1927	11.9895	523.689
PGAM1	12.0141	11.8976	12.3079	11.3845	11.6006	11.8865	11.5458	12.2053	11.6938	11.6931	12.0232	12.1391	11.7743	11.5529	12.5451	12.121	12.0859	12.0467	11.7	11.5188	10.6252	11.019	12.0361	13.0549	13.1984	12.491	12.7903	11.4438	11.4491	12.7404	12.5713	13.1641	12.9551	13.1974	13.1926	13.0053	12.7753	11.989	11.698	12.3075	12.0262	13.2001	12.9159	523.582
ACLY	12.53	11.7432	12.5108	11.5615	12.6731	14.0157	12.4398	11.2672	11.8702	11.6649	12.3569	12.6663	11.8723	11.074	12.7494	11.9493	12.5479	12.3946	12.6092	12.2223	12.0187	11.961	11.3001	12.4746	12.6005	13.9409	13.9436	11.4578	11.5543	12.4492	12.2739	11.7055	11.5169	12.06	11.756	11.7963	11.9412	12.1675	11.915	11.7873	11.7445	12.2602	12	523.344
RBM39	12.2844	12.5119	11.9779	12.5495	11.5627	12.3137	12.5839	12.7657	12.4124	12.1976	11.9766	12.0062	12.0622	12.2129	11.937	12.1175	11.9455	11.6419	11.6717	11.9593	11.7792	11.8875	12.1703	12.1803	12.2797	12.5337	12.4667	11.9276	11.9548	12.2645	12.2818	11.7761	11.89	12.2002	12.26	12.2928	12.2623	12.3805	12.3418	12.6899	12.5076	12.0537	12.2506	523.322
CLCN7	12.0244	13.1606	11.9432	12.8601	12.6516	11.8215	10.8986	11.8249	13.5102	13.2276	12.2633	12.3342	11.7183	11.1337	13.3643	13.0766	11.9147	12.5884	13.1926	13.3685	12.3457	11.9392	12.8426	10.048	9.5875	11.4853	11.6395	10.9335	10.7711	13.2452	13.2514	11.9723	11.9952	11.372	10.8053	12.5322	12.9188	12.8449	12.7498	12.7417	13.0499	11.4339	11.8652	523.247
RAC1	11.6694	12.263	12.8909	11.7853	12.3173	11.8372	12.7846	12.0993	12.4348	12.5976	11.604	11.6727	11.8015	12.0268	12.6471	12.3334	12.7307	12.2786	12.2316	12.2118	11.6163	11.7773	12.2666	11.7918	12.0518	12.5506	12.5465	12.2059	12.3258	12.0146	11.929	12.648	12.4147	12.2037	12.1844	12.4449	12.0418	12.1413	12.1128	11.9021	11.9283	12.0437	11.7851	523.145
TOMM7	12.073	12.5413	12.5825	11.3716	11.6027	11.5677	13.6766	12.8122	12.2664	12.4601	11.4531	12.1076	11.4694	11.4235	12.5935	11.5659	11.8902	11.4041	11.2539	11.9391	12.0894	11.9999	11.9596	11.0616	11.5451	12.828	12.9584	12.2059	12.6683	11.7935	11.7391	12.2551	12.309	11.5833	11.5582	13.5575	12.8981	13.4021	13.265	12.5982	12.2999	12.2452	12.2514	523.126
AHNAK	13.7542	13.1993	4.7524	12.9241	11.1269	12.378	10.7588	12.2639	13.18	5.49676	12.6254	13.3957	12.0367	12.3164	9.98054	14.0501	5.49475	12.3936	11.2024	10.7535	12.9413	13.0375	13.6916	14.1701	13.414	12.1971	12.4877	13.1878	13.4808	11.8689	11.6452	13.008	13.0667	13.2012	13.3018	13.0259	13.0089	12.9074	12.931	13.2186	13.1472	12.7169	13.2494	522.989
2015-09-07	11.9197	12.1704	12.4485	12.5103	12.561	12.0414	12.7177	11.7125	11.8957	12.5286	11.3443	11.3134	12.1095	12.4856	12.3864	11.9094	12.1731	12.353	12.3033	12.3548	11.3732	11.6784	11.5169	11.5311	11.7519	12.3558	12.2001	13.0568	13.1116	11.5895	11.4452	12.894	12.8219	12.1387	12.1607	12.4114	12.264	11.8811	11.9351	12.8792	12.5006	12.0471	12.0864	522.869
IVNS1ABP	12.0008	12.8612	12.1608	11.5746	11.4836	12.1301	13.3027	12.0901	12.786	11.2083	14.1498	12.1589	12.4014	11.4067	12.2566	12.4578	12.152	11.7935	11.3686	11.6143	12.4621	12.2986	11.9365	11.278	11.3579	12.5569	12.6057	11.6341	11.4155	12.101	12.1578	12.2539	12.4408	12.0369	11.2795	12.251	12.4276	12.7792	12.8575	12.2351	12.3615	12.2597	12.442	522.787
VDAC1	11.9896	12.0401	12.098	11.5805	12.2325	11.2235	12.1756	12.3482	12.1423	12.0836	12.0435	11.7659	11.9683	11.1994	12.2895	11.6922	11.9183	12.5243	12.1369	12.3465	11.7808	12.1147	11.6205	12.0645	12.318	11.8568	11.886	11.9268	11.975	12.219	12.1396	13.034	12.8039	12.5564	12.5878	12.9034	12.5063	12.2309	11.9427	12.9984	12.9206	12.4173	12.1559	522.758
GPI	11.1221	12.5208	11.7419	11.3073	11.9991	10.5665	11.8597	12.5267	12.786	13.5392	12.159	11.2305	11.2299	12.3374	12.0255	12.4433	12.0269	12.687	12.5346	12.6471	11.5019	11.2592	12.5726	11.9513	12.5345	11.5056	12.1641	11.0257	10.9379	12.2719	12.1616	13.3542	13.3258	12.2868	12.5052	12.8503	12.4601	11.9754	11.6091	12.6936	12.8378	12.9066	12.7677	522.749
TRIM28	11.594	12.8575	12.5035	11.9119	12.3402	11.9299	12.0405	12.5828	12.8799	12.1773	11.8493	11.8262	11.6067	12.6089	11.862	12.2687	12.5124	12.1707	12.2426	12.1027	11.8049	11.759	12.0318	12.6515	12.7606	12.0244	12.2782	12.5419	12.44	11.8219	11.925	12.3067	12.2219	12.3469	12.2564	11.9978	11.9035	11.6903	11.4274	11.8366	11.9554	12.5107	12.281	522.642
IGSF3	10.7926	11.1218	12.7768	12.6168	11.9304	11.8832	10.7915	12.9592	11.4264	11.4301	12.9589	12.5556	12.3801	12.9937	12.1075	12.7744	12.3754	11.9513	12.3947	12.3159	12.6355	12.1839	12.3652	10.2687	10.0087	12.6147	12.5956	11.7459	11.8722	12.1998	12.0447	12.8928	12.7386	11.8213	11.9342	12.0737	12.3129	13.0177	13.0887	12.3565	12.1331	12.555	12.632	522.628
COPA	11.5057	12.4214	13.0499	11.2936	11.3862	12.6028	13.0602	11.6773	12.7062	11.717	13.3573	11.7677	12.9499	12.0817	11.9062	11.9668	13.0242	11.5257	11.5995	11.7122	11.6792	11.4393	11.8584	12.4758	12.5388	11.6846	11.8031	12.4532	12.5246	11.3996	11.2909	12.0579	12.0503	12.5415	12.5402	12.2141	12.3099	12.8584	12.7519	12.0311	12.2763	12.2123	12.1732	522.476
LAMB1	11.7986	13.5046	10.2394	12.6888	13.8253	13.3822	13.6228	10.2507	13.3936	13.0683	11.2017	11.9098	11.6097	13.0838	13.0802	10.0786	10.6567	13.6339	13.3932	11.8394	11.3429	11.5667	9.41221	13.9722	14.0848	13.0044	12.9949	15.1	15.1387	9.21212	9.3698	11.6845	11.676	12.2776	12.0135	12.0338	12.0776	11.0411	10.9704	11.5914	11.0594	12.2426	12.2911	522.419
PEBP1	11.8627	12.7366	11.4671	11.2317	12.5266	11.3111	12.3634	11.9994	12.6909	12.1307	11.8114	12.4448	12.1398	12.0554	12.4978	12.3651	11.1774	12.6525	12.5264	12.8997	11.8455	11.8276	12.3072	11.1614	11.1485	11.3583	11.4797	11.4908	11.5755	13.5295	13.4098	12.3944	12.3773	11.3247	11.5402	13.064	12.6449	12.8091	12.7027	11.8141	12.0253	12.91	12.7139	522.345
TAGLN2	12.6355	12.77	12.2792	11.4193	11.2048	12.4842	11.3198	12.4598	12.4143	10.9526	13.2133	11.9641	13.0186	10.8709	11.1906	12.8247	12.0868	11.7896	10.3923	10.9006	11.9644	11.8399	12.9302	13.5911	14.087	12.1581	12.4148	12.0157	12.4261	10.274	9.93103	12.3671	12.0056	13.4886	13.6702	13.209	12.763	11.2457	11.371	12.1929	12.1186	13.1525	12.8457	522.253
BACE2	12.5025	9.79245	12.4651	12.0008	11.9903	10.9779	13.3474	10.1665	10.2932	12.6968	12.5947	12.2945	12.1048	12.3613	12.5262	12.6281	12.3119	11.996	12.2248	12.5696	11.3615	11.2062	12.0073	10.2534	10.2664	11.7249	11.7812	12.0393	12.2365	12.7962	12.6219	13.8818	13.7839	11.7052	11.51	12.7625	12.8245	12.7061	12.5815	13.34	13.3286	13.026	12.6362	522.226
MLEC	12.0913	11.7304	12.6828	12.1353	12.0743	11.6094	12.9289	11.832	12.1786	11.9819	11.8525	12.6519	11.7847	11.8028	12.5834	11.5084	12.8728	12.2629	12.4851	12.8963	12.1908	11.8198	11.6534	11.5284	11.453	11.9156	11.8474	13.7817	13.8969	13.3581	13.2669	12.1027	11.9578	11.9264	11.9385	11.5936	11.78	12.0532	11.9344	11.4738	11.2241	11.9364	11.627	522.205
GSN	12.6077	10.9367	11.2777	12.1191	11.195	13.0731	13.2809	12.7347	10.4469	13.6422	11.5001	12.4825	12.9856	11.4397	11.1881	12.2872	10.8014	11.4197	11.2887	12.2807	11.9463	12.637	12.294	11.302	11.0208	12	12.3159	12.9341	13.0426	12.7371	12.674	13.1193	13.1166	11.7792	11.4847	12.1521	11.9836	13.2988	13.227	11.7973	11.4238	12.2652	12.41	521.949
UBA1	11.4134	12.2273	11.9248	11.9072	12.3118	12.055	11.9611	12.1963	12.467	12.2272	11.6884	11.7668	11.7492	12.5867	11.2284	12.3157	12.0236	12.1648	12.3163	12.4202	11.7946	12.2163	11.9672	12.5865	12.5062	11.4416	11.5278	11.4126	11.2928	11.7832	11.7578	13.5946	13.7364	12.6696	12.8199	12.6709	12.5625	12.4491	12.1855	11.9402	12.1024	12.0318	11.9188	521.919
HP1BP3	11.8679	12.0617	11.6758	12.1393	12.3515	12.4093	11.5336	12.5504	12.1055	11.8589	11.9846	11.7194	12.6373	12.282	11.6612	12.2558	11.7912	12.0025	12.4187	12.4837	12.704	12.7671	11.8508	12.2222	11.8975	11.6384	11.7722	11.9232	11.7036	12.0789	12.1425	11.9246	12.0194	12.2606	12.265	11.8688	12.1077	13.0613	13.0289	11.6959	11.9842	12.3572	12.4371	521.502
DUSP4	11.6831	8.91798	12.2931	10.435	11.6084	10.7484	13.6963	12.741	9.30431	11.5582	13.1836	13.1357	11.0557	12.3929	12.6242	12.801	12.4037	12.0349	12.2151	11.9307	11.9794	11.5212	13.7218	12.6754	12.8905	12.1057	12.1861	12.2615	12.3472	13.2981	13.073	12.1482	12.1942	11.5215	11.0818	11.7513	11.8242	12.7749	12.439	12.6862	12.7485	12.8748	12.3896	521.257
SQSTM1	12.126	10.6816	12.1967	11.8072	11.6006	11.7986	12.2208	12.7288	10.8668	11.6255	12.7252	12.6209	12.3149	10.234	11.7205	12.9917	12.3993	11.6791	11.5013	12.2081	11.8403	11.7249	12.5022	11.7115	12.6861	12.2015	12.3431	11.2068	11.2982	11.8922	11.8084	12.6915	12.6284	12.9873	13.0926	13.4056	13.299	12.9499	12.7304	12.409	12.4505	11.8948	11.3944	521.196
PLXNA1	13.4819	10.6963	12.6388	12.5988	12.0404	10.5845	12.2631	14.0403	11.3701	12.43	11.206	13.6913	13.0069	10.8659	12.8565	13.1671	12.7213	11.9552	12.5305	13.3843	12.3258	11.9296	13.6279	11.1918	10.6917	11.6649	11.5638	10.7665	10.7773	12.8907	12.9546	12.8102	12.7659	11.437	11.0329	12.2717	12.6383	11.7557	11.7066	12.2992	12.2536	10.7306	11.0687	520.684
PRKCSH	11.7408	11.9931	12.2894	11.8312	12.6274	11.712	11.9582	11.0488	12.12	11.9472	11.6817	12.2628	11.5243	12.3789	11.6558	12.1129	12.4611	12.6921	12.5259	12.3892	12.0751	12.1577	12.144	12.9554	13.0418	12.3987	12.6949	11.9519	12.0371	12.0197	12.0425	12.3207	12.1592	12.0508	11.9757	11.7325	11.598	12.0566	11.865	12.1525	12.2287	12.0594	11.9282	520.599
NUCKS1	11.5599	13.0372	12.7648	11.7651	12.0103	12.951	12.7419	12.352	13.166	12.2136	13.5432	11.8262	13.1655	12.0878	12.4774	12.0982	12.6838	12.0729	11.9143	11.4991	11.8275	12.2252	11.8728	12.4068	12.6308	12.8395	12.7174	12.5372	12.6769	11.5393	11.5109	11.1517	11.0531	12.1676	12.1415	11.1002	11.0778	11.3716	11.4875	11.3587	11.261	11.7867	11.8098	520.482
SLC3A2	11.9206	13.1116	13.1104	11.9749	12.1024	11.7581	11.0889	12.5737	13.1614	10.8697	12.0868	12.06	11.7684	11.67	11.9156	11.7799	12.331	12.222	11.9611	12.4767	11.4487	11.918	11.4114	10.5396	11.3995	12.0318	12.3468	10.0813	10.2721	12.6208	12.4943	13.001	12.9686	12.4239	12.6659	12.9001	12.6767	12.0615	11.9394	13.1555	12.8705	12.8297	12.4709	520.471
XPO1	12.2439	11.6942	11.7867	12.2071	12.5065	11.9511	12.4032	12.4941	11.8625	11.8344	11.836	12.0324	11.9049	12.8913	12.3971	11.8094	11.9961	12.3018	12.5146	12.4447	11.4932	11.5538	11.6132	12.0452	12.2572	12.1547	11.9859	12.1308	12.0776	11.5917	11.4942	12.2396	12.0962	12.1242	12.2863	12.0563	12.1963	12.4544	12.3229	12.7471	12.3733	11.9426	11.9459	520.295
HMGA1	12.085	13.1938	12.7511	12.6366	12.2925	12.2676	11.2964	12.6754	13.3532	11.2242	11.7432	12.5203	12.8459	12.4757	12.3535	11.0703	12.7812	12.7647	12.1603	12.1762	11.4439	11.6173	11.4254	14.0349	14.0522	12.2454	12.5687	10.2795	10.1243	12.094	12.1715	12.3927	12.1089	11.7547	12.1694	11.6394	11.3336	11.073	10.9263	11.2884	11.3849	12.7104	12.5553	520.061
MLANA	4.53112	13.4791	14.0165	12.7008	13.027	11.9675	13.3686	12.9103	14.0098	12.2298	12.7572	12.1162	12.2928	12.3841	13.8798	12.3688	13.5095	12.5599	13.21	13.8162	13.0293	13.8775	12.4291	4.14903	4.24332	13.4486	13.2569	4.83331	5.6004	13.278	13.174	15.1951	15.0159	11.5434	10.2825	13.595	13.2965	13.9861	13.9549	12.316	12.4405	13.0082	12.8828	519.971
MAGED2	11.6255	12.5375	11.804	12.8978	12.3138	13.214	13.6382	12.0764	12.2125	12.9034	11.989	11.8314	12.092	12.1553	11.6016	11.8291	11.4646	11.5767	12.0023	11.7829	12.5805	12.6381	11.0941	10.2611	10.6946	11.3657	11.3403	12.1829	12.0776	12.356	12.5895	12.1976	12.2153	12.1233	12.2702	11.267	10.83	13.6012	13.5026	11.9885	12.041	12.5498	12.4206	519.736
AP2M1	11.7485	12.3939	12.4373	12.2505	12.7581	12.1209	11.8685	12.1844	12.5719	11.8802	11.4691	11.6014	11.7861	11.3901	12.6173	12.5305	12.0834	12.5257	12.7056	12.7905	11.8799	12.2158	12.1633	12.0916	12.2572	11.9766	12.0247	12.2949	12.1252	11.8483	11.896	12.4233	12.2122	11.7261	11.8007	12.5339	12.2021	12.3036	12.2384	11.6711	11.7019	11.3419	11.0815	519.724
NFE2L1	13.0161	11.7021	12.3157	11.7853	12.1189	12.0333	11.7079	12.4623	12.1674	11.321	12.3569	13.2082	12.1765	11.367	11.9597	11.7539	12.3911	12.2726	12.3599	12.5411	12.9279	12.7345	11.4341	11.832	11.9484	11.7588	11.7069	11.839	11.9364	12.6952	12.4189	12.2756	12.1759	11.8183	11.5718	11.8195	11.884	12.0993	12.0701	12.2161	11.8478	11.813	11.7483	519.589
IFI16	12.9239	12.5874	13.0251	12.421	12.5174	13.1176	13.2922	11.8091	12.4257	12.21	12.1411	12.7253	12.9158	13.179	12.7454	11.5939	12.7945	12.4147	12.6826	13.5314	12.2972	12.3436	13.0793	11.4402	11.4431	11.5673	11.2523	11.003	11.2126	12.5673	12.4278	10.6204	10.3678	11.4554	11.0075	10.5754	10.5887	12.2812	12.255	10.8369	10.9049	12.4592	12.4962	519.536
PLP1	13.9113	13.064	12.6967	14.0572	12.8729	12.6527	12.9784	12.6803	13.3385	13.6456	11.9654	13.5904	13.2355	13.1737	12.3772	11.8956	12.5818	12.6667	13.182	12.817	13.0886	13.6199	11.3586	7.92424	6.66199	11.9271	11.8948	12.3755	12.4525	11.1718	11.2872	10.0615	10.269	10.4696	10.0328	12.1205	12.2148	11.6811	11.6735	10.8019	11.0229	12.6457	12.963	519.101
IPO7	12.199	12.7861	11.6977	11.504	11.9261	11.5234	11.5023	11.3721	12.9812	10.4964	12.5792	12.4588	11.6799	12.8348	11.8743	11.5309	11.8117	11.5219	12.0673	11.8773	11.7764	11.827	11.2161	12.1904	12.3756	12.589	12.5074	11.5384	11.6578	12.1064	12.1938	12.5567	12.2671	12.465	12.5449	12.1067	12.1995	12.5771	12.3541	12.8345	12.5313	12.2722	11.9727	518.885
SRSF3	12.1132	12.6406	12.175	12.2531	12.477	12.5964	12.1744	12.1874	12.5099	12.0483	11.6335	11.8623	12.0698	12.5914	11.5176	11.6899	11.9244	12.2885	12.3353	12.2077	11.9697	12.0008	11.8446	12.1325	12.3395	12.6006	12.5046	11.8769	12.0404	12.0809	11.9593	12.137	11.93	11.9106	12.0857	11.6699	11.737	11.5198	11.4531	12.1867	11.7123	12.0516	11.8137	518.853
PRRC2C	11.6754	12.5451	12.1257	10.7158	11.9583	12.4418	12.2427	11.7438	12.9099	12.07	13.3704	12.2679	13.1062	12.2567	12.4372	11.8587	12.4721	12.2231	12.3359	12.0558	11.8529	11.9422	11.7692	12.221	12.0109	12.2731	12.2595	12.3245	12.1483	11.3887	11.4296	11.5356	11.5572	12.0155	11.8352	11.7404	11.998	12.0575	11.9747	11.892	12.0675	11.8148	11.8793	518.8
FKBP1A	11.619	11.5483	12.9813	11.604	11.6892	12.7852	12.063	12.448	11.4603	11.9445	12.1736	11.0315	11.8751	12.1359	11.9114	11.6179	12.6836	11.5868	11.4718	11.8432	11.7154	11.7668	11.8499	12.7014	12.8755	12.7846	12.7635	11.5799	11.614	10.9625	10.9123	12.5816	12.4299	12.3637	12.3272	13.1526	12.8674	12.1206	12.033	12.282	12.2554	12.2657	11.9852	518.664
TBC1D16	12.032	11.0815	11.8862	11.1772	11.9159	11.4313	12.2156	11.6966	11.6015	11.7834	14.0182	12.6482	11.9288	12.816	12.1052	11.4824	12.1731	11.7678	12.21	12.4053	11.312	11.5292	11.5536	10.3393	9.98391	11.8178	11.8308	10.5297	10.5734	12.5511	12.46	11.8235	11.8502	11.014	10.2575	14.0309	14.3529	12.9381	12.7031	13.6446	13.9914	13.5828	13.5518	518.598
CLIC4	12.3153	11.2983	11.4299	13.3856	14.2076	13.27	11.8322	11.906	11.3498	10.7108	11.2437	12.5206	12.7216	12.5149	12.0667	12.1847	11.5193	14.1531	14.6191	14.6684	13.2855	13.2175	11.7501	12.2772	12.6815	12.4325	12.2364	11.5289	11.6196	11.0208	10.8405	11.4524	11.1038	11.3862	11.4246	11.3256	11.1008	12.4197	12.4139	9.54822	9.53927	12.0792	11.9388	518.541
NES	12.3486	11.5053	11.5052	12.7586	15.1009	12.4725	12.1531	13.636	10.8848	10.8708	12.6947	13.7849	13.9069	12.35	12.2762	12.2553	12.1599	14.9666	15.1707	14.5427	12.9776	12.8516	10.9983	12.2205	11.1707	12.8379	12.8511	12.0742	11.9702	9.98971	9.74635	13.0303	12.7616	10.2777	10.1753	12.4561	12.6957	6.11723	6.39921	12.0122	11.4922	11.9298	11.9054	518.285
TSPAN3	12.2995	11.8167	12.4869	12.7154	11.1841	12.2731	12.6618	11.9619	11.7046	11.9871	11.6331	12.9081	12.518	11.3393	12.259	10.9809	12.165	11.0594	11.0684	11.419	12.1526	12.6387	10.7994	11.7002	11.6765	12.0318	11.8747	12.4546	12.5057	13.1285	13.015	12.9545	12.8356	11.8851	11.7833	11.5456	11.5641	12.5715	12.5676	12.3711	12.081	11.9066	11.745	518.23
SRSF1	12.1774	12.1644	11.9934	12.1178	12.2351	12.2345	11.7062	12.0728	12.0358	12.0066	12.3339	12.07	12.2389	12.5072	11.8199	11.817	12.1029	11.9673	11.9419	11.8446	12.1825	12.044	11.6919	12.4402	12.2999	12.258	12.0638	12.1336	12.062	12.042	12.112	12.0586	12.0068	12.2784	12.4032	11.6792	11.7092	11.655	11.4948	12.3001	12.289	11.7928	11.5752	517.96
CSRP1	11.9717	11.1257	13.1894	13.2423	13.0387	14.0812	12.2395	9.67461	10.4132	13.0175	11.8317	11.961	12.5284	11.4958	11.4883	11.1363	13.236	12.7339	12.8855	12.6779	13.7636	13.246	11.4539	11.832	11.1437	13.1795	13.1696	13.5267	13.3498	9.81174	9.77358	12.1608	12.063	11.7109	11.7309	11.7996	11.6209	11.3873	11.4652	10.565	10.5632	12.3834	12.1781	517.847
RAD21	11.2966	13.2092	12.3744	12.2605	12.1344	12.8909	11.9315	12.1799	13.3022	11.2936	11.5969	11.4494	12.9507	13.0429	12.5082	11.7163	12.3808	12.0204	12.1212	11.7389	12.3811	12.3666	12.5875	11.8294	12.1332	11.9474	11.8772	12.0854	12.2248	12.2078	12.1168	11.7846	11.6168	12.0369	12.0943	11.897	11.999	11.3731	11.4898	11.2189	11.2277	11.4486	11.3968	517.74
HDGF	11.303	12.9984	13.2084	11.5022	12.1695	12.7464	11.8878	12.0886	12.8847	11.2878	12.6806	11.3239	13.1097	12.5604	11.4194	11.5625	13.2217	12.0944	11.7904	11.4366	10.8657	11.3687	11.2412	13.2112	13.3988	12.0742	12.1628	12.4576	12.5783	11.3819	11.3634	11.6247	11.4756	12.6591	12.8102	12.3023	11.9552	11.6387	11.6278	11.3339	11.4582	11.7783	11.6798	517.724
SORT1	12.8634	11.8894	11.8047	12.3954	11.9628	12.7551	11.0968	13.4872	12.6573	11.5449	13.3171	12.8811	12.959	12.4922	11.7132	11.9128	11.47	11.7081	12.531	13.0016	12.3836	12.5829	11.3864	9.29646	9.51186	11.8571	11.7352	11.048	10.8716	11.9603	11.777	12.6222	12.4821	11.3061	11.3067	11.5703	11.8162	13.3166	13.3385	12.9022	12.5675	11.7676	11.7847	517.634
FAM210B	11.3978	12.8046	12.7391	11.5633	11.2321	10.8114	12.1814	13.2309	12.7893	11.1751	12.3444	11.7946	12.3244	12.1696	11.4938	11.6404	12.585	11.3947	11.0863	11.12	12.1834	11.8636	11.1473	10.0436	10.2085	12.2266	12.1638	12.8425	12.8517	13.8786	13.7932	11.8033	11.7568	10.9558	10.6215	12.5549	12.4106	12.7275	12.9124	12.4798	12.6354	12.7956	12.7881	517.522
MAP4	11.6578	11.5517	10.9887	11.4846	12.976	12.1704	11.7705	12.5526	11.9508	12.0294	11.7847	12.3027	11.4482	11.4926	13.0401	13.3355	11.2232	12.8877	13.2054	12.7439	11.9404	12.0598	12.7386	11.7671	11.5491	12.0065	12.0748	12.0292	11.9503	11.6371	11.7097	11.8479	11.6629	11.7888	11.7752	12.6104	12.5072	11.5541	11.5742	11.652	11.8444	12.3127	12.2583	517.447
YWHAQ	11.7062	11.4555	11.8473	12.0554	12.6185	12.1141	12.3214	12.325	11.5108	11.4186	11.7322	11.6814	12.3522	12.8707	11.8888	12.2068	11.8597	12.8019	12.6133	12.3561	11.8162	12.0802	11.7537	12.0941	12.4641	11.9979	11.9205	11.2614	11.2546	12.2181	12.1241	11.9432	11.624	12.2914	12.5986	12.3116	12.1573	11.9829	11.9552	11.7591	11.7311	12.3008	12.034	517.41
TPP1	12.6468	12.2449	11.7856	12.3286	12.1642	11.0259	11.9797	10.7579	12.8707	11.5035	12.6767	12.5624	11.3243	11.9132	11.5391	13.5413	12.1764	11.7686	12.7379	13.3765	12.6125	12.4373	13.3697	9.7482	9.87381	10.8625	10.8891	10.4525	10.4712	12.579	12.6001	11.4796	11.4576	11.1896	11.3418	12.662	12.7013	13.9371	13.656	12.9389	12.8647	12.222	12.0046	517.275
ACTR2	12.0216	11.5656	12.3249	11.7325	12.3156	12.2869	11.8705	11.9211	11.6484	11.646	12.1825	12.0169	11.8168	12.427	11.9469	11.755	12.3662	12.3419	12.2731	12.3111	11.6691	12.0507	11.9272	12.2139	12.3557	12.2373	12.0773	12.1108	12.203	11.9406	11.8477	11.9027	11.6	11.7648	11.7825	12.0757	12.1548	12.3447	12.2691	11.894	11.5844	12.2859	12.106	517.168
PDIA6	11.9446	10.8349	12.8219	11.9417	12.3955	11.9008	12.7613	11.1717	10.8696	11.1687	12.006	12.1076	11.0167	12.4195	12.1378	11.0764	12.5744	12.2495	12.3239	12.3608	11.4058	11.4045	10.9445	11.4798	11.5079	12.0971	12.1208	12.9718	13.1139	12.2387	12.1212	12.708	12.3844	12.0654	12.1086	12.3688	12.4888	12.3399	12.132	12.5744	12.2483	12.2764	11.881	517.065
SAT1	11.8282	12.005	10.6789	12.4978	12.6609	12.685	12.2701	11.0524	12.473	13.1126	11.5491	12.0298	12.2774	11.73	12.2298	10.4913	10.7013	12.8504	13.2394	13.2844	12.7313	12.8411	12.9613	9.42333	10.1765	12.1016	12.2592	11.4711	11.5584	12.9697	12.952	12.4898	12.6644	11.2443	10.845	12.3163	11.8515	13.0272	13.1159	12.0315	12.0052	11.1847	10.9592	516.827
LRPAP1	11.9022	11.7212	12.7751	11.3144	12.0398	10.9813	11.6388	12.7313	11.704	12.9072	11.2421	11.3502	11.4703	12.7626	12.9414	12.5847	12.0156	12.1124	11.8461	12.3059	12.9991	12.1468	12.2761	10.3202	10.1256	11.606	11.8157	11.6336	11.5929	13.6125	13.5251	12.4439	12.3135	11.8021	11.9349	12.4391	12.5746	12.1023	11.9503	11.8471	11.5925	11.8945	11.6519	516.547
ZC3H13	12.155	10.5592	12.7064	10.7467	12.7169	13.7508	11.3604	13.1767	10.7061	13.1431	13.4179	12.6658	12.3686	12.8178	12.4898	12.9485	12.4866	11.9355	12.5234	12.2033	13.3378	12.9028	12.4064	10.4635	9.98272	12.6979	12.5513	10.9141	10.8665	13.7752	13.7549	11.6429	11.6543	10.4772	10.018	10.9737	11.5846	12.3647	12.4521	11.4894	11.2084	11.0113	11.0768	516.485
MCM7	10.9416	12.8306	11.8036	12.1568	12.5298	11.3927	12.6586	12.0562	12.6968	11.8298	11.1055	11.2442	12.0277	11.9758	12.4434	11.4669	11.6646	11.8019	11.9967	11.4828	11.5159	11.5519	11.6365	12.0965	12.1216	12.4381	12.5424	12.8565	12.8118	11.6816	11.8381	11.8539	11.8292	12.4925	12.5328	12.4024	12.4273	12.3608	12.2757	11.9543	12.0232	11.4952	11.6401	516.484
ATP5E	11.6273	12.1175	12.5538	11.8297	11.7536	11.6977	12.5305	11.8007	11.7099	11.7423	11.1779	11.1418	10.9206	11.7078	11.1931	11.4114	11.8545	11.3197	11.2853	11.7429	11.1222	11.1121	11.6592	12.7038	12.4889	12.8416	12.8468	12.7195	12.9183	13.0149	12.8492	12.5807	12.5912	12.0845	12.1237	12.7162	11.911	11.9505	11.9595	12.5205	12.1894	12.1998	12.0439	516.266
LAMP2	12.4339	11.7228	11.6864	12.0528	12.4731	11.2823	11.4642	11.6911	12.0665	11.6421	12.3854	12.6144	12.0881	12.3651	11.9289	11.9124	11.7336	12.7678	12.7743	13.0117	11.3051	11.7311	11.7925	10.1046	10.6344	11.9357	11.7761	11.1411	11.3235	12.0598	11.927	12.1615	12.0702	11.5877	11.7774	13.0255	12.9155	12.235	12.1805	13.226	12.732	12.2849	12.1331	516.157
CAPRIN1	12.1347	12.4039	11.7826	11.944	12.2946	12.3537	11.2397	11.5817	12.6401	11.0158	11.9508	12.189	12.1988	12.6215	12.0539	11.6985	11.7783	12.4284	12.4116	12.5466	12.1475	12.2837	11.4609	12.2471	12.4356	12.0723	12.0356	11.9507	11.9902	12.2321	12.1854	11.2771	11.2009	12.3497	12.5001	12.0717	12.1296	11.4292	11.2907	12.5242	12.3476	11.4062	11.2308	516.067
CTTN	12.0326	10.9674	11.2836	11.6649	11.6607	11.6199	9.56846	11.5656	11.0714	11.9349	12.4363	12.1137	11.2546	11.9002	11.3848	11.5004	11.5891	11.9351	11.6735	11.705	11.8602	11.9637	11.4516	12.2205	11.7841	11.6795	11.7406	10.5919	10.6798	12.1867	12.1512	12.7689	12.7164	13.0388	12.8728	14.8849	14.9416	11.5265	11.6232	12.5076	12.6395	13.4926	13.76	515.945
IGF2R	11.2658	11.2167	12.2472	10.6632	12.5743	11.7323	11.0588	12.3738	11.6186	11.2709	12.1164	11.5999	12.6863	12.2899	12.5391	12.305	12.4082	12.5305	12.7337	12.53	11.0426	10.8455	11.8364	10.9263	10.8909	12.0105	12.0818	11.8196	11.6074	11.8944	11.6712	13.1798	13.2087	11.8217	11.434	12.2755	12.6709	12.6011	12.4592	13.1708	13.098	11.7688	11.7431	515.819
SLC39A6	11.6684	11.8406	11.6888	11.6843	12.3724	11.0818	10.8507	12.0353	12.0994	10.6015	13.7051	11.951	11.253	11.9607	12.0754	12.1808	11.486	12.4333	12.5574	12.3408	11.5512	11.5503	11.2756	10.5277	11.0541	11.7681	11.7267	11.6187	11.8247	12.0552	11.9364	12.9012	12.7415	12.5294	12.0849	12.4942	12.5228	12.1419	12.101	12.8943	12.7017	13.153	12.7735	515.795
PARP1	11.533	12.7836	13.1478	11.59	12.308	12.032	12.287	10.7654	12.6974	11.8555	10.9937	11.612	12.8789	11.8537	11.9773	11.758	12.9787	11.8681	11.9953	12.0065	11.5389	11.5895	11.4642	12.054	12.0628	11.9206	11.8617	12.2802	12.1922	11.5962	11.573	11.4592	11.427	12.4115	12.3396	11.7013	11.89	11.9854	11.8608	11.7973	11.9168	12.7505	12.7217	515.316
GNG12	11.3837	10.8659	11.6253	12.0012	12.0837	12.6898	11.5089	11.9571	10.9017	11.478	12.5225	11.9931	12.586	12.6192	11.9484	12.2521	11.6995	11.8937	12.418	12.5544	12.8536	12.4884	11.9391	11.681	12.0231	11.9866	11.7847	12.738	12.6012	12.0486	11.9951	11.8296	11.6795	11.1803	11.0119	12.1083	12.2717	12.2336	12.058	11.883	11.8893	12.1597	11.8594	515.286
GNS	12.4281	10.6731	12.8778	11.7573	12.5718	11.6337	12.4835	11.4139	10.9956	12.721	13.163	12.7091	11.7669	10.7714	12.5652	13.5334	12.7898	12.8931	12.9916	13.2532	11.3369	10.8972	13.3029	10.4118	10.5763	11.2371	11.1491	12.0225	12.069	11.3923	11.1663	12.1235	12.0183	12.6215	12.4291	12.1071	12.0653	12.4472	12.3981	11.2408	11.3615	11.4912	11.2412	515.099
USP22	11.5002	12.2013	12.3383	12.2631	12.7188	12.3435	12.5389	11.8778	12.5233	12.1895	11.8629	11.9069	12.4889	11.5998	12.8806	11.653	12.4493	12.7611	12.771	12.4961	11.1777	11.3029	11.2476	12.0978	11.9088	11.6445	11.6566	11.1968	11.212	11.8801	11.7755	11.9212	11.8555	12.2242	12.2963	11.6229	11.8498	11.9445	11.8268	11.3416	11.6395	12.0425	11.9314	514.961
HUWE1	11.6182	11.6937	11.1214	11.5446	11.8909	11.7878	12.1702	12.0978	12.1716	12.1443	11.9988	12.4639	11.909	12.6707	11.8103	12.4599	12.0989	12.115	12.3786	12.1098	12.2629	12.3835	12.1511	12.2715	11.8816	11.1548	11.2423	11.4859	11.3133	11.8353	11.863	11.7514	11.8124	12.5079	12.8083	11.7877	12.1071	12.2059	12.1559	11.7981	12.0064	11.8679	11.9686	514.878
TGOLN2	12.0762	10.8743	12.0193	11.8152	12.1564	11.5821	11.7136	11.8327	10.8427	11.7251	11.3398	12.3464	11.8386	11.2287	11.3488	11.8653	12.1404	12.278	12.1815	12.1512	11.9512	11.7422	11.9674	12.473	12.2978	11.9257	11.8601	12.7104	12.7249	11.3745	11.292	12.4952	12.3048	12.0057	11.9047	12.3774	12.5174	12.5603	12.5708	12.161	11.9704	12.1636	12.1379	514.845
SSR2	11.3322	12.8056	13.4722	11.7909	11.6682	12.5811	12.5514	11.0856	12.4843	12.1019	12.1813	11.3239	11.9294	11.798	11.3354	11.6914	13.0696	11.6401	11.4606	11.5682	11.5622	11.5336	11.6704	12.8117	12.9774	12.4993	12.5191	12.7648	12.8463	11.3751	11.2972	11.6609	11.5175	11.3993	11.4034	12.142	11.8386	11.4335	11.2243	12.0739	11.7049	12.0173	11.8769	514.021
LUC7L3	12.8486	11.4243	11.4905	12.5404	11.9261	12.3121	11.4396	12.2443	11.0888	12.2788	12.2565	12.5366	11.8991	11.9676	11.877	11.4765	11.824	11.8518	11.8057	11.5434	13.0795	12.749	11.629	12.4221	12.0529	11.8162	11.7468	13.0178	12.8192	12.1503	12.4187	11.3606	11.6609	12.307	12.2341	11.4115	11.4577	11.2924	11.5308	11.4792	11.4918	11.3678	11.807	513.934
DDB1	11.8018	11.8678	11.6734	11.8772	12.0817	12.1603	11.3906	11.0609	12.1124	11.688	12.1794	12.2247	11.0091	12.6553	11.4963	12.1628	11.6175	11.9627	12.1675	12.3247	12.0331	12.2465	11.9995	12.285	12.3952	11.9057	11.8844	11.6556	11.6738	12.3326	12.2673	12.2545	12.1938	11.9106	12.1069	11.8381	11.8026	11.4311	11.3011	12.2931	12.2251	12.1836	12.1592	513.893
PCBP1	11.8404	11.6414	11.9158	11.8617	12.3218	11.9094	12.3561	12.0264	11.7342	11.2961	12.0067	12.1513	11.7854	11.9277	11.4512	11.9364	11.9187	12.1537	12.1215	12.1386	11.4	11.6628	11.7407	11.8187	12.2014	11.7848	11.8515	11.789	11.8168	11.4196	11.4181	12.3328	12.1552	11.8362	12.0076	12.3338	12.2661	12.6899	12.4268	12.0024	11.9839	12.3686	12.0766	513.878
SPTAN1	11.7358	11.656	11.5859	11.0309	11.1292	12.2133	11.8248	12.8768	11.7389	11.7888	12.2662	12.382	12.2884	11.5716	11.7795	12.5231	11.9396	11.2435	11.4391	11.8498	12.0706	12.0807	11.8894	12.032	11.5927	11.5224	11.4856	12.2126	12.0313	11.2862	11.2783	12.1501	12.131	12.1495	12.4188	12.0893	12.1672	12.6766	12.6686	12.0753	12.152	12.2172	12.2467	513.487
hsa-mir-6723	6.63897	11.0855	10.751	10.3653	13.1368	14.1052	11.8837	10.9632	11.17	16.5263	14.4084	11.25	10.5299	14.1657	10.5449	14.45	11.392	13.3596	13.1861	13.2499	11.3407	10.7885	14.3359	9.49832	9.50025	14.6259	14.0019	9.74253	9.83039	10.6429	10.5869	13.7205	13.5379	12.0292	11.9174	10.4955	10.4824	13.5549	13.5383	13.5755	13.1179	9.42796	9.99592	513.45
VCP	11.8416	12.6253	12.0695	11.178	11.6452	12.2096	12.9932	11.205	12.6702	12.3397	10.7355	12.0437	11.2251	11.9797	11.8397	11.2801	11.9661	11.5142	11.404	11.6209	10.8822	11.0786	11.4438	12.4584	12.5043	12.2295	12.1185	12.0356	11.905	11.7729	11.78	12.5651	12.5657	12.3752	12.5357	12.1651	12.2782	12.8207	12.7601	11.4629	11.4831	11.98	11.7519	513.339
METTL9	10.8724	11.7983	12.7299	12.2734	12.5333	11.838	11.3835	12.152	11.9567	11.6202	12.8502	11.7407	12.0162	10.2053	13.4002	11.9893	12.1033	12.3624	13.01	13.0079	12.2676	12.1455	11.877	11.0936	11.2688	11.9453	11.9844	10.4857	10.5806	14.7459	14.6491	11.0979	10.8649	10.9304	10.6248	11.4201	11.1661	12.3901	12.3904	12.3856	12.099	11.5744	11.4894	513.32
PSMD2	11.3468	11.9198	12.1155	11.514	12.4814	11.2613	11.828	11.5973	12.0152	11.6937	11.7028	11.6301	11.6336	11.4307	12.4499	11.9447	11.8782	12.5044	12.325	12.1169	10.8138	11.2878	11.8198	11.5192	11.8328	11.9235	11.9256	12.1853	12.0313	12.4077	12.3887	12.7946	12.5271	11.9212	12.1669	12.521	12.4526	12.3065	12.2944	11.8883	11.8247	11.5442	11.3604	513.126
PAICS	11.6564	12.3695	11.7612	11.7256	12.2705	11.4038	12.0208	12.1354	12.4528	11.1796	11.6774	11.6518	11.6155	12.7153	12.4411	11.2838	11.7324	12.1124	12.106	11.723	11.7148	11.7689	11.0428	12.5193	12.8713	12.6238	12.4824	11.5027	11.7236	11.8886	11.906	12.4616	12.3443	12.3992	12.5578	11.5501	11.5059	11.0809	10.8932	12.18	11.838	11.9688	11.8328	512.691
C1orf43	11.8516	12.355	12.5172	11.647	11.0863	12.4655	12.1268	12.1469	12.2725	11.5651	12.8939	11.7476	12.3905	12.0138	11.0488	12.3948	12.2426	11.1057	10.9978	11.3495	11.4925	11.7031	12.1744	12.2942	12.6409	11.7604	11.8824	11.9684	12.1459	11.9285	11.804	11.7967	11.6725	11.566	11.6056	12.7073	12.4244	11.6209	11.4762	11.8924	11.8424	12.1376	11.8659	512.621
SLC38A2	11.9901	12.2701	11.8883	12.2857	12.5797	12.8693	11.2468	12.6587	12.3886	10.4309	10.9416	12.5283	12.7079	11.2893	12.1763	11.7993	11.9619	12.5671	12.6461	12.1996	11.6601	11.7546	11.3427	12.9732	13.0835	12.2454	12.0839	11.4194	11.5039	12.452	12.3254	11.9957	11.8568	12.1723	12.2558	11.124	11.5157	10.9924	11.17	10.8259	10.8071	11.942	11.6809	512.609
MFSD12	11.4843	11.7197	9.67117	10.8572	12.5183	11.0324	11.16	11.5562	12.4345	11.0568	10.6611	12.1426	10.7209	11.7381	12.7477	13.4464	9.94445	13.697	13.0628	12.7846	10.9564	11.441	14.0542	10.2301	10.0134	12.5316	13.1499	9.35019	9.38107	11.9558	11.4754	12.9394	12.8598	11.5868	11.3595	14.4318	14.4268	13.7978	13.3887	11.9284	11.8312	12.6702	12.3841	512.58
TPR	11.4702	12.4262	11.9993	11.4494	12.0928	12.6248	11.983	11.9305	12.3409	11.8006	12.388	11.7645	12.4571	12.3356	12.1192	11.8033	12.1584	11.9448	12.196	11.8837	11.6565	11.6459	11.6155	12.0992	11.9888	12.6419	12.5468	12.1037	12.0977	11.3427	11.3398	11.6673	11.7121	12.0676	11.8239	11.213	11.4465	11.7808	11.7761	11.7258	11.7862	11.4921	11.6429	512.381
TOP2A	12.3429	12.1049	11.8361	11.4526	12.6362	11.3577	12.1018	12.2168	12.0307	11.3773	12.8127	12.1471	11.9281	12.3097	11.9013	11.2728	12.0859	12.1863	12.3678	11.767	11.7907	11.9128	11.096	11.9049	12.3829	11.7003	11.5242	12.5922	12.7197	12.4896	12.3146	11.5241	11.4733	12.0997	12.264	11.1285	11.5842	11.3562	11.5553	12.1217	11.761	11.4227	11.4112	512.366
TAX1BP1	11.5618	11.4179	13.0163	12.0409	12.751	11.0551	12.3102	11.0104	11.5494	11.5251	10.8391	12.0214	11.9969	12.8122	12.2838	11.9215	12.6922	12.5528	12.8171	12.6417	11.4912	11.7457	11.6847	10.9239	11.3852	12.2818	12.1665	11.7734	11.9206	11.6845	11.5177	12.497	12.412	11.6043	11.5479	11.8701	11.6671	12.1791	12.0831	12.209	11.8778	11.5451	11.4386	512.323
LY6E	13.7884	12.7192	12.6558	12.5498	11.9486	12.6567	12.1337	11.1633	13.2664	10.9579	11.4111	13.4171	11.709	11.1826	12.5008	7.7789	12.205	11.4957	11.6664	12.5793	13.0592	12.6669	10.3142	10.1713	10.5427	10.3466	10.6756	13.4265	13.198	11.3576	11.4224	11.7879	11.8093	10.8665	11.1882	13.4281	13.2806	13.0527	12.8112	12.2064	12.132	11.4569	11.1528	512.139
TNPO1	11.8513	11.8566	11.5006	11.5109	11.9695	11.5677	11.7067	12.5367	11.8905	10.5492	12.3173	12.0559	11.6188	11.7105	12.5171	11.7039	11.6841	12.043	11.9654	11.8731	12.0647	12.4494	11.3534	11.6035	12.0774	12.0075	11.7299	11.0874	11.1747	11.8944	11.8413	12.5034	12.3244	12.1444	12.3307	12.1247	12.2394	12.0246	11.8885	12.7446	12.5055	11.8328	11.6901	512.066
CTSA	12.4888	11.3364	12.4585	11.8495	12.103	10.4404	11.975	11.3209	11.8261	11.6048	12.609	12.1268	11.0136	11.0807	11.0996	12.7476	12.1806	11.8873	12.1765	12.5326	11.2966	11.0477	12.3297	11.0243	11.107	11.4396	11.5396	12.0119	11.7694	12.0702	12.0325	12.3023	12.3276	11.8059	11.7902	13.2096	13.2033	13.2539	13.0539	11.7938	11.9438	11.5408	11.2918	512.043
DHX9	11.5828	12.6501	11.9832	11.7346	12.0109	12.2461	11.8756	11.6606	12.6101	11.3891	12.3026	11.6572	12.17	12.2996	11.8627	11.8376	12.1942	11.6525	11.897	11.8633	11.7479	11.8604	11.6172	12.2734	12.3534	12.4618	12.3645	11.8235	11.7077	11.6532	11.5513	11.6106	11.5947	11.9526	11.9385	11.6132	11.7163	11.8755	11.7993	11.9125	11.7307	11.7896	11.5711	511.999
FBXO7	13.1074	11.1984	12.3936	12.4057	12.6522	11.1946	12.8542	11.2061	11.3463	12.7578	11.6196	13.3218	11.6768	11.2687	13.666	10.518	12.0976	12.6866	13.0028	12.4946	12.4883	12.6155	10.8615	9.84588	9.88278	11.7721	11.981	12.5195	12.6368	12.0529	12.1541	11.3096	11.2827	10.3991	10.2491	12.3126	11.9928	12.4644	12.3787	11.7148	11.8151	11.8162	11.9234	511.938
GAS7	12.3414	10.7747	12.8409	13.1531	13.1739	13.0117	13.4946	11.2083	10.7627	13.7552	12.2591	12.0889	12.7886	13.1783	13.6329	10.4089	13.4034	13.2193	13.4666	12.8763	11.2873	12.0709	11.0458	9.68825	7.12669	12.7694	12.8497	13.5073	13.5536	10.2752	10.2707	10.9626	11.0298	10.8394	10.615	11.111	11.3052	12.7129	12.6055	10.0952	10.2246	11.8268	12.3038	511.915
HSPB1	12.1769	13.0107	10.9873	12.7253	13.3947	11.232	13.0561	12.368	13.5541	11.8071	11.3418	11.8766	11.2668	10.7139	12.2289	12.0547	10.8921	13.2048	12.8562	13.0376	11.3481	11.6404	12.0199	10.6808	11.6294	11.7556	12.7888	10.596	10.6815	11.4312	11.4828	12.4152	12.333	11.6582	11.7938	13.6131	12.7628	10.3031	10.0638	10.531	11.3752	12.847	12.3551	511.891
BZW1	11.4007	10.8234	11.6754	12.0626	12.2738	11.9916	12.2697	11.8618	10.7263	11.4101	11.4577	11.3628	11.4556	12.2288	11.4933	11.6101	11.468	12.052	12.0386	11.9253	11.4817	11.5872	11.4386	11.8339	12.1648	12.2341	12.0474	12.1963	12.2721	11.9417	11.8651	12.5077	12.3231	12.6627	12.7313	12.2649	12.0885	12.2693	12.1499	12.3102	11.8768	12.1498	11.7823	511.767
FAU	12.3893	12.5366	11.7954	12.1158	11.9009	11.8506	11.2461	11.0463	12.2015	11.5243	11.7648	11.9728	10.2704	12.2335	11.0192	11.219	11.2953	11.8556	11.522	11.8356	12.2809	12.4361	11.6997	12.4929	12.654	11.9873	12.2084	11.4539	11.8527	12.4422	12.384	12.2469	12.207	11.5565	11.741	12.0913	11.5119	11.1579	11.0308	12.6495	12.272	12.9739	12.8362	511.762
CALD1	11.3564	13.2015	11.0752	12.3304	12.5597	11.8781	11.8504	10.1608	13.0112	11.6662	11.067	11.2795	11.382	12.2833	12.8754	11.7996	11.1558	12.5953	12.6671	12.63	11.9265	11.9413	12.1197	10.9178	11.0057	11.5525	11.5263	12.9746	12.9177	11.4877	11.4564	12.3285	12.1022	11.6607	11.6646	12.1852	12.1984	11.9887	11.897	12.2576	12.1809	11.261	11.3737	511.75
HNRNPF	12.0036	11.9044	12.2469	11.1231	11.6587	11.9655	11.6471	12.59	11.9208	11.302	12.0826	12.0548	12.2701	11.3383	11.9539	11.7494	11.9965	11.1924	11.4135	11.4247	12.3661	12.2267	11.6787	11.7875	11.9558	12.3437	12.359	10.3886	10.3632	12.0959	12.0721	11.4598	11.3885	12.0398	11.9286	11.7454	11.8744	13.1487	12.8988	12.501	12.3221	12.5582	12.2452	511.586
APLP2	12.9252	12.1202	11.6286	11.6672	12.2637	13.1668	11.6667	11.5041	11.9821	12.0081	11.3233	11.2429	12.4351	12.8386	11.6464	11.9829	11.5688	12.044	12.1669	12.366	11.4817	11.089	11.7131	10.6808	10.566	12.3791	12.3357	13.7573	14.0552	11.83	11.6582	12.7837	12.5467	11.552	11.4372	12.3222	12.3539	9.98317	10.0318	12.4957	12.1057	11.0847	10.7354	511.526
TTC3	11.8716	11.8752	10.8576	11.7132	11.497	12.0505	13.1201	11.0047	12.1071	12.5049	11.5191	11.9366	11.8657	11.9412	12.0757	12.7107	11.2156	12.2686	12.2406	12.4828	12.2727	12.4288	12.6679	11.1171	10.7069	11.3545	11.3491	11.9155	11.7799	13.8609	13.776	10.79	10.7677	10.9178	10.9292	11.4825	11.4929	12.7327	12.8085	11.6978	12.0498	11.7632	11.9777	511.498
CCT7	11.8646	11.8061	11.9519	11.1182	11.9231	11.6051	12.2067	12.0562	11.7963	11.4609	11.5666	11.7803	11.4071	12.1815	11.0798	11.099	11.9529	11.6911	11.6655	11.6606	11.5964	11.9658	10.8317	12.4184	12.6747	12.0078	12.0517	11.8231	11.842	11.7733	11.8266	12.2932	12.161	12.4172	12.5278	12.1603	12.0859	12.3707	12.1602	11.959	11.9523	12.4642	12.1244	511.361
ARHGDIA	12.575	11.0719	11.5543	11.0844	11.648	11.6112	11.291	11.8962	11.2717	11.6235	12.0965	12.9177	11.5657	12.0665	11.264	12.264	11.5574	11.5822	11.2091	11.5762	11.6317	11.7231	12.1063	12.0106	11.8545	11.1048	11.241	11.4483	11.4195	12.9302	12.9007	12.2384	12.1538	11.6199	11.589	13.5191	13.4001	11.7485	11.636	12.8237	13.1063	11.8158	11.569	511.317
SRSF5	12.9775	11.3524	11.6353	12.5221	11.9644	12.2458	11.2625	12.5061	11.1139	11.3969	12.5216	11.9649	10.64	11.0003	11.6246	11.7151	11.5828	11.5296	11.5577	11.6237	12.5104	12.4397	11.9687	11.5035	11.0872	11.3768	11.4972	11.8308	11.7473	11.242	11.6246	12.6306	12.9293	11.818	11.8898	12.3106	12.2913	11.8262	12.0965	12.2869	12.756	12.1224	12.7174	511.24
RPS28	12.0915	13.022	11.5689	12.0845	11.1038	11.908	12.1847	11.375	12.863	12.5074	12.1998	11.9919	11.2982	12.3821	10.3332	11.4928	11.3587	11.0081	10.8952	11.4553	12.5459	12.4486	11.9625	11.5799	12.0698	11.9894	12.391	11.296	11.6826	12.1849	12.1863	11.9174	11.9118	10.9414	10.7117	12.3009	11.5289	12.0969	11.792	12.0892	12.0591	13.3296	13.0054	511.145
PRRC2B	12.0205	12.1299	11.0147	10.6864	11.0721	12.1922	12.2371	13.313	12.5972	12.4523	11.8684	13.0531	13.1357	11.3251	11.4194	11.3744	11.436	11.6115	11.6351	11.3726	12.3315	12.2835	11.2322	11.891	11.6415	11.1621	11.4184	11.4057	11.4516	10.8909	10.849	12.513	12.5668	12.4386	12.6251	12.3249	12.4219	11.842	11.6723	11.9671	12.1383	11.9847	12.1283	511.127
CTNND1	12.4963	12.2377	11.255	12.3544	12.7153	12.0617	11.4649	11.7194	12.3675	11.5086	11.3423	12.6514	11.1173	12.5097	12.1227	12.6979	11.2214	12.8264	12.9168	12.9265	12.0943	12.4427	12.1579	11.7048	11.3729	11.3454	11.3807	11.9248	11.9454	11.7721	11.6935	11.5828	11.6235	11.0153	10.9683	11.218	11.5119	11.3208	11.3226	12.0966	11.9903	11.9898	11.9337	510.922
SRSF2	12.0421	11.8972	11.8703	12.01	12.0808	12.1061	11.5122	12.2001	11.6754	11.717	11.6817	11.8749	11.9204	11.8348	11.5876	11.3197	12.0005	11.827	11.6783	11.2786	11.7446	11.6935	11.6447	11.8037	11.7222	12.0173	12.0567	11.7765	11.6451	11.808	11.9577	11.6705	11.7798	12.1402	12.1827	12.4609	12.3507	11.2185	11.3103	12.3853	12.3898	12.2911	12.5274	510.692
S100A1	13.2069	14.1501	13.2872	13.5181	13.1416	13.4377	13.8467	10.5951	13.9275	13.759	13.6892	12.9455	12.9293	10.8959	11.7659	12.7838	12.3481	12.5173	13.0122	13.5717	12.7777	12.9432	11.8327	9.21382	8.28546	12.3872	12.5993	10.1	9.64296	9.05047	8.7381	7.12489	7.65242	11.3347	10.7481	13.5945	13.0222	13.0736	13.0234	10.8652	10.6164	11.1984	11.2832	510.437
EDNRB	13.4102	11.8495	13.0729	14.2641	14.5388	12.7138	12.8734	12.339	12.3943	13.2135	11.5457	13.5697	12.9531	13.362	13.6537	13.6332	12.5973	14.2586	14.7201	14.9012	12.8327	13.4896	13.719	8.02238	7.1859	11.1989	10.9058	5.59001	5.76086	11.568	11.6154	12.0248	12.063	8.88538	7.75188	10.8021	11.5106	11.7347	11.7642	11.9137	11.6407	10.9419	11.4881	510.274
AHCY	11.6446	13.0611	12.1089	10.8602	11.5597	10.8258	12.3725	12.4505	13.149	11.1271	12.1869	11.5565	11.0329	11.9247	11.1937	10.8474	12.0738	11.3395	11.3295	11.2925	11.5356	11.2577	10.7682	11.4966	11.7772	12.0884	12.2329	11.9179	12.135	12.7778	12.8344	12.1044	12.0004	11.9884	12.0561	12.3707	12.1896	12.1212	11.8509	12.3979	12.3912	12.0663	11.8324	510.128
PCBP2	11.842	11.7258	11.8873	12.0253	11.646	11.7116	11.8587	12.6647	12.0719	12.1081	11.6962	11.9041	12.0265	11.2276	11.692	11.6989	12.1859	11.8888	11.7501	11.8121	11.9688	11.847	11.8959	11.9655	12.2891	11.8115	11.8682	11.5855	11.6118	11.3035	11.4499	12.2573	12.0977	12.0369	12.1576	12.3106	11.9213	11.5576	11.5932	11.2105	11.289	12.2753	12.3638	510.091
AP1S2	12.2026	11.2385	13.4147	12.5924	12.4038	11.3341	12.647	12.2788	11.7576	11.6361	11.4443	11.4972	10.9901	12.6865	11.9784	11.7312	13.1941	12.2157	12.6131	12.7951	12.7127	12.7279	11.7452	10.3582	10.4825	12.779	12.5907	9.4204	9.44722	11.8614	11.9026	12.4029	12.1599	10.6734	10.2427	11.3043	11.4384	11.9177	11.9972	12.5171	12.0439	12.3205	12.3563	510.054
DEK	11.5457	12.6239	12.0861	12.0135	13.2762	12.413	11.6912	11.7577	12.4808	10.9767	11.2559	11.5978	12.357	12.4621	12.6205	11.436	12.2466	12.9711	13.0775	12.5018	11.432	11.7006	11.4083	11.1536	11.5659	12.719	12.4087	11.3059	11.424	11.9112	11.8488	11.5668	11.1535	11.9557	12.1927	11.8957	11.9155	10.6754	10.6289	11.8192	11.4498	11.2457	11.215	509.983
TUFM	11.4751	12.9797	13.1418	11.71	11.9979	11.2785	11.6115	10.8555	13.05	11.6988	11.6644	11.666	11.8088	10.7886	11.7033	11.233	12.7833	11.7157	11.7451	11.7065	11.5225	11.7332	11.12	12.4981	12.4897	12.1751	12.238	11.6468	11.4004	11.8652	11.7803	11.992	11.8617	12.0214	12.0173	12.1304	12.0163	11.5423	11.299	11.9732	12.0342	12.0576	11.9289	509.957
LYST	13.2431	10.7944	12.2072	12.8328	13.3323	12.2099	12.5156	14.0225	11.2015	12.382	11.1299	13.46	13.9936	12.3566	13.3875	14.0606	11.9647	13.174	13.6455	13.3162	12.6251	12.8812	13.2738	8.4325	8.68478	12.9389	12.5888	8.84743	8.61418	11.9346	11.863	10.194	10.1458	10.3207	9.11715	11.1164	11.2569	12.0996	11.875	11.7881	11.3131	11.3458	11.4112	509.897
QARS	11.3102	12.708	11.8357	11.6588	11.4401	11.8958	11.7749	11.7895	12.7129	11.824	11.2732	11.8966	11.5048	11.2505	12.0996	11.5681	11.5873	11.4629	11.4375	11.5182	12.1991	12.0856	11.8973	12.0811	12.2716	12.1221	12.2065	11.673	11.6608	12.1559	12.3244	11.5818	11.5787	11.6472	11.5263	12.6172	12.277	11.3999	11.4165	12.1491	12.2197	12.0842	12.0748	509.798
COX4I1	10.756	12.357	12.9762	10.9608	12.1725	11.4333	11.5762	12.2982	12.151	12.7777	11.9222	10.2581	11.4332	10.9867	11.641	11.5279	12.2173	11.79	11.85	12.1829	11.8248	11.7706	11.7276	11.8378	12.088	11.9517	12.079	11.1888	11.3362	12.392	12.2715	12.5156	12.447	12.0063	12.1352	12.3524	11.8331	11.6059	11.4283	11.5838	11.5538	12.398	12.202	509.798
RPS10	12.3974	13.624	11.8603	11.8559	11.5482	12.497	12.6577	12.4611	13.099	11.9133	11.8207	12.0674	11.3955	12.0132	11.0751	10.3713	11.5174	11.6169	11.1357	11.5305	12.0952	12.0609	10.8064	11.6728	11.9885	11.7556	11.9411	11.2193	11.4815	11.9392	12.0515	11.7323	11.6225	11.5339	11.7057	12.2999	11.699	11.5753	11.4406	11.9713	11.7492	12.5618	12.414	509.775
HNRNPUL1	10.8614	12.128	11.8361	11.7261	12.305	11.8599	11.6249	12.2133	12.4081	11.7232	12.0095	11.0457	12.1717	12.6565	11.5956	12.3945	11.9147	12.2755	12.3425	12.0595	11.7842	12.056	12.3727	12.0256	12.0637	11.2377	11.3268	12.4682	12.398	12.1873	12.1752	11.6705	11.4336	11.6814	11.7895	11.3595	11.2767	11.5247	11.3857	11.3006	11.5779	11.7889	11.728	509.764
CAPN2	12.1406	11.3761	11.8724	12.4894	12.3088	11.7315	11.4396	10.5517	11.2775	11.5308	10.6109	11.8275	12.3154	11.6065	11.0691	12.1146	11.581	12.4966	12.1722	11.9891	11.2165	11.1681	11.6019	12.835	12.9238	12.4561	12.549	11.4039	11.2895	11.7685	11.4362	12.0738	11.9152	11.8536	11.8793	12.4226	12.094	11.9861	12.0992	11.5503	11.8804	12.3896	12.4479	509.742
LGALS3	14.9383	4.77447	11.4946	13.3638	13.1265	11.366	12.8772	11.505	3.94018	10.0481	12.9793	14.6064	11.2191	9.66347	13.0284	13.3514	11.0253	13.2915	13.3094	13.7784	12.2032	12.9018	13.8416	9.88987	10.4143	13.1482	13.136	5.13249	5.09667	13.7602	13.5317	12.4015	12.4872	11.9385	11.8111	14.1605	13.677	12.6992	12.8238	13.0749	12.6264	12.7434	12.5507	509.737
MRFAP1	11.7736	11.8779	11.9766	12.1292	12.1991	12.0674	11.4307	12.1394	11.8108	12.3582	10.3565	11.6508	11.9696	12.4653	11.8674	11.9842	11.6883	11.9022	11.9875	12.0435	11.8397	12.1603	11.6508	11.9477	12.1219	11.8624	11.9795	11.7224	11.8707	12.9512	12.8708	11.812	11.7208	12.088	12.2671	11.5825	11.3481	11.2196	11.1604	11.1282	11.0853	11.9295	11.6405	509.638
EIF3D	11.8535	12.2327	11.6908	11.337	11.0614	11.9246	12.5814	11.2604	12.2263	11.3543	11.5607	11.7677	11.2504	10.9212	11.7592	10.6528	11.3513	11.0474	10.9419	11.2238	12.268	12.3585	10.8029	11.663	12.0263	12.7543	12.8752	11.7271	12.044	12.338	12.5151	11.6822	11.752	11.3903	11.3259	13.0833	12.7676	12.4458	12.3543	12.1269	11.9882	12.6814	12.5804	509.549
YWHAG	11.3542	11.9207	10.8825	11.5811	12.308	11.4607	12.5593	11.7316	12.1931	11.9018	11.751	11.5549	11.8128	12.0093	12.4645	12.1178	11.2127	12.6617	12.4966	12.4822	11.06	11.1738	11.8146	11.9836	12.0941	12.2274	12.2585	11.8815	11.9692	11.2483	11.2533	12.1459	11.9525	12.0904	12.0846	12.478	12.3902	10.6049	10.4991	12.2093	11.9691	11.9633	11.5838	509.392
LAPTM4B	11.8491	12.8622	12.5046	12.4117	11.4947	11.8818	11.7221	11.468	12.7293	11.5651	12.4685	11.4895	13.2813	13.5268	11.9876	12.2414	12.3037	11.9831	11.4355	11.6237	11.5964	12.2718	12.3406	11.1113	11.4684	12.2872	12.2151	12.272	12.1588	10.9792	11.011	12.0347	11.9076	11.4014	11.4838	12.1002	12.3663	10.9943	10.8558	11.0452	10.726	11.0014	10.8186	509.276
ERGIC3	11.5944	12.0569	12.8281	11.7442	11.2396	11.766	12.5221	11.9822	11.8315	11.6082	11.1241	11.4884	11.0041	11.9206	11.0522	11.5195	12.3491	11.1612	11.0515	11.4853	11.8365	11.855	11.719	12.0289	12.0421	11.9145	12.0766	12.4576	12.3899	12.2929	12.3527	11.4154	11.3413	11.9127	12.0422	12.4528	12.1424	12.0208	11.9045	11.977	12.0856	11.8133	11.605	509.008
ZC3H11A	12.008	12.4437	11.9586	11.7105	11.0476	12.6144	12.1917	12.4457	12.3208	12.2576	12.9534	11.7834	12.8748	11.8682	11.8063	11.8334	11.9311	11.2086	11.1293	11.3778	11.8302	12.0585	12.0489	11.7087	11.6059	12.7511	12.592	11.8096	11.8758	10.9062	10.9684	11.6224	11.6523	11.8961	11.541	10.9524	11.0825	12.048	12.1051	11.432	11.4279	11.5455	11.7014	508.927
AP2B1	12.5615	11.2428	11.8155	11.2541	11.9621	11.7971	11.4251	11.7043	11.4886	11.4444	12.8758	12.9056	11.9284	11.3029	11.5707	11.9222	11.9033	12.0762	12.2199	12.2041	12.3642	12.5201	11.6749	12.2902	12.6272	11.8282	11.7945	11.3353	11.3856	12.5707	12.3945	11.6988	11.4864	11.6665	11.5675	11.766	11.6173	11.5723	11.5488	11.4797	11.4396	11.3324	11.3147	508.88
ETV5	11.6471	8.47149	12.7734	12.9652	12.5688	12.6289	12.2638	12.3375	7.77388	12.9593	12.1621	12.5629	11.9434	11.5304	12.6558	14.0467	12.4543	12.2127	13.071	13.0113	13.1288	13.1382	14.1646	9.92291	9.64437	11.5051	11.3066	12.8772	12.7829	13.4743	13.388	11.3747	11.2675	10.0715	9.47805	10.4184	10.6161	12.5179	12.6366	10.7311	11.1664	10.6297	10.5952	508.876
SREBF2	10.6206	10.4788	12.8655	11.1416	11.7734	13.2235	12.7967	12.324	11.0096	11.6302	11.8427	11.8787	11.9867	10.6605	12.2843	11.9278	12.6209	11.3509	11.9636	11.944	11.7929	11.682	11.0334	11.0801	11.2814	13.2765	13.3207	11.5588	11.6809	12.5546	12.6559	11.2783	11.1806	11.974	11.682	11.8756	12.165	11.9375	11.8782	11.9101	12.0163	11.493	11.2235	508.855
WSB1	13.4249	10.7427	10.9433	12.307	12.1678	11.7952	11.6596	11.9658	10.5277	11.0813	11.5994	13.9276	11.0776	10.3269	12.8426	10.5365	11.3481	12.9493	12.8248	12.3918	11.4844	11.4899	11.0898	10.5522	10.2556	10.8745	11.2138	12.1758	11.836	11.5625	11.9993	12.2648	12.4895	11.6905	11.5873	12.4117	12.0175	12.0337	12.0747	13.6638	13.6127	11.7881	12.2124	508.82
SCARB1	11.3503	12.3205	11.8207	10.9672	12.2231	10.6489	11.8913	11.2381	12.2761	11.33	12.3143	12.34	10.3006	10.5822	12.6086	12.3374	11.7818	12.6489	12.6868	12.4734	10.3139	9.88999	12.2208	10.3266	10.2497	12.2728	12.4935	11.4348	11.5351	13.0706	12.885	12.433	12.3276	11.8919	11.7403	12.9734	13.0467	12.1632	11.9895	11.9915	12.1913	11.4072	11.449	508.437
FAM129B	12.6355	11.191	11.4676	11.1874	11.4424	12.0189	12.1711	13.1722	11.0514	11.6746	11.2229	13.0991	12.7312	11.2761	11.6563	10.9956	10.9734	11.1211	11.1131	10.8441	11.6292	11.394	11.2361	13.3817	13.2599	11.1156	11.363	11.0795	11.2702	11.0059	10.9736	11.8495	11.7411	12.7324	12.9464	12.4818	12.3548	12.5538	12.3607	12.208	11.7668	12.3586	12.3197	508.427
SKP1	11.503	12.0339	11.477	12.0473	12.314	11.7463	11.6778	11.8702	12.0161	11.8802	11.2039	11.514	11.8001	11.4331	11.8705	12.0382	11.0844	12.1437	12.0988	12.3545	12.3068	12.6635	11.998	11.5188	12.0504	11.6705	11.5583	12.1005	12.1576	12.3429	12.2412	11.693	11.5739	11.9205	12.0984	11.6725	11.1828	11.4163	11.4036	11.9531	11.6798	11.5862	11.4395	508.335
COX7C	11.5629	12.7593	12.3869	11.6425	11.5504	11.4269	12.1561	11.8313	12.345	12.1809	11.9172	11.2245	10.928	10.4324	11.2716	11.657	11.6522	11.2323	11.3138	11.7348	12.3156	12.3468	11.8227	11.8272	12.3822	12.4915	12.291	11.7899	12.0971	12.5191	12.4714	12.239	12.2937	11.4879	11.6824	11.9954	11.3476	11.3627	11.2518	11.9915	11.5641	11.7732	11.7855	508.335
SRSF6	11.615	11.7707	11.5971	12.1027	11.7138	11.9525	12.2498	12.4817	11.829	12.1507	11.3689	11.092	11.7248	11.9138	12.1429	11.2936	11.7672	11.4986	11.77	11.8469	11.828	11.6385	11.2463	11.6009	11.3879	12.1318	12.1096	12.4504	12.3327	12.0048	12.2894	11.1524	11.4459	11.8314	11.9067	11.486	11.6347	12.3505	12.2593	11.9375	11.9504	11.6167	11.8189	508.293
TEAD1	11.9988	10.4957	10.6251	12.3672	12.6686	11.5446	10.0735	11.3996	10.827	11.0754	11.524	12.171	12.1621	12.3556	12.4268	12.6765	10.8606	12.4724	12.9481	12.1079	12.3405	12.4712	12.0078	11.5422	11.1623	11.5295	11.2529	11.5177	11.2155	11.1675	11.3708	12.0015	11.8647	12.0207	12.1025	11.3819	11.6402	12.5055	12.5648	12.9054	12.8573	11.8279	12.1122	508.143
PLOD1	11.9708	10.7915	11.6483	11.4546	12.5833	10.6884	11.9981	10.925	10.3186	10.7936	10.4507	12.162	11.824	11.8832	10.9954	10.4787	11.9332	12.7205	12.6955	12.4964	11.8392	11.3512	10.4999	12.2423	12.3013	11.7187	12.5368	12.4507	12.9528	10.1989	10.1326	12.0648	11.7978	12.2391	12.5773	12.826	12.7894	13.3321	12.8655	11.8761	11.7042	12.5241	12.422	508.054
IMPDH2	11.6715	12.9049	11.3211	11.6655	10.8732	11.3681	11.8201	12.2915	13.0986	11.1224	11.2164	12.1582	11.0273	10.8904	11.3521	11.5634	11.2266	10.957	10.5767	10.3973	12.3296	12.2718	11.5123	13.1941	13.4149	12.1556	12.4306	12.1683	12.3712	11.5726	11.5652	11.9085	11.7525	11.8915	11.5535	12.5348	12.1471	11.8004	11.7147	11.7326	11.9362	12.4225	12.1462	508.029
LAMB2	12.5099	11.2406	11.3602	12.0357	12.4834	11.3825	12.018	11.9463	10.9221	12.4798	12.6575	12.7822	12.2191	10.7699	12.0175	12.7737	11.7177	12.2891	12.7948	12.7236	12.2922	11.941	12.5085	11.3052	11.0156	10.4533	10.769	12.7249	12.8137	10.3195	10.384	11.6558	11.7784	11.0509	11.0317	11.7419	11.3017	11.7447	11.6675	12.0479	12.0547	11.9582	12.2532	507.937
DAG1	13.0458	11.445	11.2297	11.7352	13.1074	12.3775	12.1835	11.7982	11.6158	10.8809	12.0953	13.2418	11.8117	9.64555	11.8511	11.7876	11.2742	13.3097	12.9495	12.6893	11.4271	11.8479	10.793	11.2728	11.2688	11.406	11.3526	12.7719	12.5549	10.4815	10.3918	12.0008	11.7667	11.6607	11.4414	12.5512	12.6661	11.2053	11.2912	11.962	11.6982	12.0501	11.9436	507.88
ITM2B	12.3256	12.1969	12.7669	12.7065	11.8461	13.3956	11.7339	11.9298	12.3141	12.7383	11.7262	11.5274	12.1487	12.8409	10.9186	11.4072	12.3741	11.7187	11.5967	11.9141	12.2301	12.2217	12.4172	11.2117	10.9136	11.2912	11.2309	12.3716	12.491	11.6502	11.265	11.5176	11.6431	10.8282	10.9106	12.0261	11.7043	10.6553	10.7049	11.9473	11.4551	11.5878	11.357	507.758
RPN1	12.109	10.8603	12.5498	11.3293	11.9291	11.4084	12.4232	11.3784	10.9798	11.292	11.4948	12.2158	11.2779	11.238	12.2217	12.0716	12.6037	12.058	11.9309	12.0145	11.3644	11.6389	12.1208	11.2122	11.3592	12.1356	12.1525	12.4863	12.4333	11.7251	11.6558	12.0477	11.8696	11.613	11.6828	12.1458	12.1333	11.9999	11.8304	12.319	11.9058	11.4519	11.042	507.711
FKBP10	13.3994	11.2983	13.2385	12.5254	8.77328	12.0716	13.4491	10.5344	10.4558	12.9351	12.4398	12.8174	12.4445	11.1325	12.043	10.3427	13.2705	9.55399	8.92144	9.6021	12.4771	12.3789	10.5135	12.9213	12.6756	11.7053	11.9388	12.8016	12.8267	11.6226	11.808	12.1221	12.0992	11.1286	11.0452	11.7385	11.652	13.2893	13.0643	12.0218	11.9799	11.2287	11.3556	507.643
TLN1	11.681	12.2395	11.9973	10.8217	11.6857	12.3334	12.6835	11.1559	12.5595	12.2277	11.2022	12.3802	11.3304	12.0992	11.6749	12.0369	12.1986	11.8518	11.9338	11.9092	11.4979	11.4558	11.9967	12.1445	12.0062	11.4779	11.6102	11.9851	11.8853	11.2052	11.152	12.1175	12.0076	11.6548	11.606	11.6105	11.696	12.5888	12.496	11.1171	11.2318	11.5685	11.4828	507.597
HNRNPM	11.5315	12.0923	11.9947	11.6571	12.3692	11.7902	11.8893	11.5596	12.1427	11.7953	11.6644	11.4528	11.9764	12.3752	11.7667	11.4129	11.866	12.0207	11.9075	11.8285	11.5165	11.7665	11.4258	12.1066	12.0771	11.9938	11.9553	11.6643	11.7826	11.7131	11.6246	11.8116	11.7358	11.7369	11.7064	11.4706	11.5895	11.7614	11.6651	11.9069	11.8548	11.8772	11.6916	507.527
EIF3H	11.5408	13.5888	11.9068	11.6893	10.7011	12.9589	12.0418	12.1551	13.5644	11.2145	11.5401	11.7301	12.1567	12.4572	11.8023	11.1546	11.8156	10.8629	10.8185	11.157	12.8715	13.0211	11.567	11.9116	12.4681	11.7939	12.0225	11.45	11.7114	12.2525	12.2528	11.3819	11.2682	11.6169	11.6583	12.2762	11.6717	11.3116	11.2232	10.8561	10.8827	11.5429	11.4167	507.285
RNF213	12.993	10.7528	11.0421	11.7625	10.7156	11.324	11.931	11.817	10.8231	11.9488	12.4591	13.6274	11.8368	11.7719	11.114	11.6311	11.9399	10.8275	11.3885	11.1623	12.6016	12.5864	12.8768	11.4017	10.6807	10.3129	10.3709	11.7321	11.5188	11.2671	11.1293	11.0699	11.1764	11.9212	11.8885	12.9295	13.1264	12.4674	12.4008	12.5784	12.7201	12.5601	13.0719	507.257
MACF1	12.7288	11.1327	11.2637	11.5464	12.406	12.4524	11.4458	11.653	11.2248	11.297	11.8356	12.9658	11.9231	12.7652	11.8739	11.7599	11.7348	12.5384	12.7065	12.3311	12.498	12.6562	12.0662	12.3229	11.5447	10.9634	11.0007	11.739	11.5118	12.107	12.0382	11.3396	11.3133	11.4331	11.3838	11.3387	11.6379	11.8942	11.913	11.56	11.4564	10.7487	11.1786	507.23
IARS2	11.0254	12.335	12.6022	11.6481	12.3653	12.1209	12.0558	10.481	12.4607	11.712	13.0059	11.3901	12.0042	12.0625	12.2391	11.2905	12.3512	12.3051	12.4161	12.1844	11.2133	11.2707	10.9691	11.7587	12.0774	12.1881	12.1075	11.0628	11.2269	11.6951	11.4814	11.621	11.4401	11.7032	11.6979	11.5164	11.6866	11.6978	11.6125	11.9125	11.8468	11.7787	11.5863	507.206
UBE2D3	11.673	11.8486	11.74	12.3034	11.9382	12.0582	12.0701	12.1838	11.8422	11.6467	11.8663	11.5876	11.945	12.2498	12.2102	11.7573	11.5882	12.1223	11.7944	11.8251	11.9175	11.9681	11.8432	11.7536	11.9201	12.3494	12.2964	11.3689	11.4584	11.8641	11.7729	11.6558	11.4864	11.6653	11.5764	11.672	11.4701	11.5502	11.5784	11.3628	11.1873	11.7109	11.4784	507.157
RRBP1	12.16	11.5529	12.287	11.3349	11.7488	10.8826	13.5828	11.5855	12.023	13.8534	11.77	12.7648	11.9234	12.978	12.1651	11.7399	12.4668	11.9984	11.9331	12.2103	10.7833	10.568	11.7561	11.2426	11.0133	11.5056	11.6376	10.7208	10.6435	10.595	10.4963	12.0273	11.8731	11.5242	11.4851	12.0423	12.1405	12.5424	12.4444	11.6482	12.001	11.484	11.8936	507.029
PTGES3	11.6525	12.1518	11.6299	11.7646	12.0168	11.644	11.8776	12.0788	12.3416	11.3053	11.5848	11.4123	11.7163	11.5375	12.0512	11.7297	12.0106	11.8918	11.7802	11.9409	11.9909	11.7665	11.6427	12.1411	12.6975	12.1231	12.1622	11.0436	11.1369	12.1819	11.9977	11.8511	11.6523	11.9475	12.1156	11.833	11.3828	11.432	11.2819	11.5223	11.2554	12.0684	11.6078	506.952
MORF4L2	11.6539	11.976	11.5937	11.3933	11.3684	11.4905	12.7329	11.6686	11.9746	12.0354	11.9807	11.3423	11.8933	12.135	11.4527	10.6933	11.3193	11.3638	11.3093	11.5486	11.481	11.7542	10.6341	11.6518	11.7841	12.1436	12.0503	11.4843	11.5902	11.5735	11.5226	11.1582	11.1442	12.1796	12.3732	12.7287	12.562	12.3326	12.3343	12.2699	12.2055	12.555	12.5083	506.947
NDUFA4	11.2175	12.8368	12.784	12.0473	12.0041	11.9566	12.1009	11.4177	12.3183	12.5342	11.4149	10.8373	11.5345	11.9975	11.6854	11.2135	11.9375	11.53	11.381	11.5422	11.7195	12.0008	11.1334	10.7452	11.1087	12.3359	12.1618	12.352	12.4517	12.1696	12.0038	12.1446	12.191	11.6121	11.7564	12.0607	11.5516	11.5585	11.5958	11.7754	11.4143	11.3967	11.3874	506.918
PSMA7	11.1318	11.7747	11.9858	11.0395	11.1468	10.67	12.2415	11.9248	11.6765	11.1905	12.0266	11.0117	11.0104	11.5233	11.1645	11.1574	11.6466	10.9549	10.751	10.8685	10.7192	10.8339	11.2726	11.9119	12.1216	11.8212	11.8275	12.596	12.608	12.8859	12.7117	12.7969	12.7383	12.4221	12.5655	12.4821	12.3307	12.2722	12.1911	12.2752	12.2599	12.2849	12.0367	506.862
KIRREL	12.6593	11.7021	11.604	12.1381	12.1423	12.6365	12.5804	12.1891	11.5583	10.4744	11.6628	13.3785	12.886	11.5737	11.9597	12.002	11.5296	12.2738	12.1635	11.9396	11.7496	11.7175	11.7376	11.6319	11.8752	11.3873	11.3468	14.6647	14.6788	10.0316	10.041	11.3084	11.1564	11.2201	10.7346	10.5732	10.9278	11.7173	11.6012	12.3053	12.0306	10.4151	10.8338	506.739
SRP14	11.9887	11.1947	12.1376	12.1207	12.1022	12.1283	11.8903	12.0164	11.0113	11.8662	11.0187	11.4601	11.6965	12.2554	11.412	11.5	11.4661	11.742	11.6983	11.911	11.5198	11.5296	11.4933	11.8569	12.2027	11.8571	11.9442	11.3534	11.4835	12.4026	12.2311	11.6877	11.6553	12.1811	12.2999	12.0237	11.4307	11.2971	11.2216	12.2539	11.9229	12.1204	12.0406	506.626
OS9	12.4551	10.9751	11.9009	12.0803	12.4015	11.7688	11.7629	11.1519	10.8895	11.6249	11.7262	12.3014	11.173	10.7812	11.4913	11.5195	11.9258	12.2868	12.3264	12.5934	11.5901	11.3261	11.7615	10.9808	10.8839	11.8305	11.8996	11.5252	11.6515	14.1035	14.0555	11.6224	11.6885	11.355	11.427	12.0314	11.9139	11.8831	11.9008	11.2222	10.9836	11.9504	11.8486	506.571
HNRNPR	11.3242	12.1602	11.6231	11.8632	12.8625	11.8131	10.8916	11.273	12.0455	11.3884	11.2234	11.3066	11.6336	12.2395	11.926	11.4157	11.4558	12.627	12.5836	12.166	11.8413	12.0824	11.2034	12.1201	12.3507	11.8929	11.7218	11.345	11.3805	11.9417	11.8984	11.9652	11.87	12.0456	12.1866	11.4361	11.4894	11.7119	11.6763	11.845	11.7012	11.4245	11.5719	506.524
CCT2	11.4771	12.2313	11.8678	11.6464	11.7473	11.6355	11.4139	11.8018	12.165	10.903	11.5513	11.3848	11.3166	11.5044	12.0049	10.9783	11.8793	11.6406	11.4235	11.5733	11.4965	11.2621	10.8254	12.547	12.8732	12.6033	12.4148	10.8392	10.7851	12.7197	12.7338	12.1589	12.1251	12.1288	12.3766	12.1562	12.0583	11.4648	11.2834	11.8818	11.5267	12.199	11.8564	506.462
AGRN	11.3161	13.0098	10.9372	11.2987	11.9512	11.4119	11.5968	13.0369	12.7898	12.2588	13.3415	12.4022	12.2202	10.3442	11.9535	8.59466	11.3925	12.1577	12.0027	12.4419	12.2008	10.9442	9.16866	12.5814	12.7134	11.9188	12.2323	11.8947	11.9841	11.4652	11.5015	10.1213	9.97254	12.5225	12.6504	11.9694	11.8757	11.7794	11.7248	11.959	11.8692	12.3713	12.5542	506.433
HMGN1	12.0386	11.8249	12.12	12.1812	12.4796	12.3247	12.4819	11.4454	11.5589	12.49	10.5554	11.6009	11.6648	12.3493	12.1878	11.266	11.9981	11.9687	12.0447	12.009	11.7479	11.6251	11.3562	11.3939	11.4239	11.7797	11.783	12.1741	12.157	11.9028	12.0165	10.2596	10.3899	12.1056	12.2958	11.3097	11.0474	11.6234	11.6331	12.1596	12.0559	11.6729	11.7808	506.284
LRPPRC	11.7885	11.7217	11.7562	11.5758	11.9392	11.3084	12.0554	12.1134	11.8344	11.2945	12.5481	11.9657	11.5738	12.8516	11.7962	11.1534	11.7649	11.9337	11.9783	11.968	11.7446	11.8825	11.0614	11.3047	11.771	11.7323	11.6789	10.852	10.9594	11.2631	11.1305	12.2368	12.0668	11.8396	11.8959	12.0901	12.0917	11.8381	11.7627	12.1176	11.8938	12.0913	12.0171	506.243
CD164	11.3939	10.7202	11.5343	11.0902	12.3453	12.4475	11.4676	11.9341	10.8591	11.6752	12.0909	10.9612	12.1858	12.6142	11.9099	11.585	11.4524	12.2709	12.4195	12.1463	11.3964	10.9507	11.7047	11.3177	11.5099	12.1857	11.8788	12.2602	12.4561	12.0224	11.8345	12.0498	11.8292	11.7333	11.6338	11.4083	11.56	11.5198	11.3261	12.624	12.1386	12.0039	11.7926	506.24
CCT8	11.4446	12.3494	11.9034	11.2325	11.6279	11.4114	12.2885	10.7919	12.3641	11.4824	11.742	11.3441	11.2461	12.3784	11.7209	11.4587	11.9065	11.3941	11.3081	11.4322	11.8291	11.9419	11.5622	11.6001	12.0053	12.0051	12.0207	11.7014	11.8486	11.9342	11.9128	11.477	11.3495	11.9944	12.1534	11.4251	11.0882	11.8559	11.7132	12.4731	12.2411	12.7004	12.4225	506.082
MCL1	12.5643	11.7578	11.5807	11.6733	11.4479	12.8739	11.8142	11.8601	11.73	11.2382	12.1921	12.0567	13.0273	11.4789	11.6504	11.6101	11.5193	11.3547	11.2127	11.8652	11.0053	11.4605	12.341	13.2107	13.0334	11.9938	11.7639	12.0919	12.165	10.6429	10.5559	11.4697	11.3261	12.3001	12.1896	11.8629	11.964	11.5671	11.5322	11.1344	10.7883	11.8155	11.224	505.946
RBMX	11.5866	12.1484	11.4319	11.7073	11.9297	11.932	11.6176	12.2939	12.0773	11.973	11.6715	11.6891	11.8357	12.1914	11.4527	11.6237	11.4917	11.9003	11.7155	11.4447	12.1076	12.1922	11.6392	12.0642	12.1857	11.8609	11.8031	12.3822	12.4096	11.6871	11.8724	11.0336	10.9616	11.942	12.1885	11.4694	11.5332	11.2798	11.37	11.4464	11.363	11.6551	11.6851	505.846
CTSZ	12.1451	11.4154	13.2341	11.461	11.2427	10.1977	12.856	11.655	11.5754	11.0168	12.4093	11.6962	11.5441	11.398	3.34202	11.7178	12.7011	10.9333	11.1641	11.4919	10.6676	10.8391	12.6504	12.7434	11.7906	11.874	11.924	12.1332	12.2665	10.4002	10.1384	13.7155	13.5297	11.3263	11.0286	13.6538	13.3172	12.9259	12.8363	12.8835	12.9693	12.617	12.3397	505.767
HMG20B	11.2903	12.0601	10.4503	11.7832	13.3439	11.7286	10.7676	11.0154	11.918	11.6854	10.6411	11.5032	10.93	12.1031	12.3144	12.4419	10.308	13.4026	13.1887	12.8277	10.8437	11.3494	13.1912	10.1559	9.98867	12.2154	12.8101	10.9892	11.1363	11.3051	11.0683	11.8366	11.5803	11.2504	11.1893	13.3664	12.899	12.8104	12.66	11.266	11.2037	12.3925	12.4225	505.634
SLC4A2	11.0407	13.1558	10.1519	11.2718	12.397	10.8992	12.3426	12.687	13.297	11.4743	11.4939	11.7086	11.2914	12.1973	12.3081	12.1161	10.1456	12.8005	12.4677	12.3138	11.5775	11.25	11.8284	11.0752	11.0231	11.2167	11.3421	12.1564	12.1076	11.5388	11.506	11.7544	11.6513	11.1443	11.1428	12.5993	12.6449	12.0424	11.8667	11.8179	11.6854	11.4587	11.5346	505.525
GLTSCR2	11.7866	13.0065	10.9427	11.6532	10.0139	11.9466	11.8649	12.2554	13.0619	12.0173	11.8207	11.9538	11.245	12.0179	10.0824	11.3822	10.9761	10.5358	10.4834	11.0039	12.7744	12.8133	11.9757	11.9207	12.1469	11.3831	11.8022	12.323	12.8872	12.3242	12.3704	11.5609	11.487	10.9969	10.7353	11.9782	11.4546	11.6875	11.4406	11.9457	11.9848	12.6936	12.7393	505.476
RTN4	11.7455	10.8301	10.8352	11.452	11.1507	11.3815	11.6819	11.8542	10.827	10.8124	11.9205	11.983	11.2883	10.9996	10.9712	12.0332	10.8176	11.5324	10.978	11.2653	11.4536	11.3525	11.6359	12.8392	12.6516	12.192	12.2017	11.3981	11.6266	12.4735	12.2821	12.6998	12.5319	12.1291	12.1349	12.1129	12.0604	12.1566	12.2317	12.5591	12.1796	12.2402	11.9324	505.435
CD46	11.4425	11.7507	11.7298	11.8077	11.8325	12.633	11.5095	11.4611	11.5899	11.2163	12.8202	11.7109	12.217	10.6702	11.597	12.2347	11.7449	11.7208	11.9375	11.9182	11.8587	11.3247	11.9402	11.5594	11.8051	13.1464	13.0163	11.6483	11.7702	11.0947	10.9041	11.102	11.1053	12.1191	11.9177	11.3743	11.4239	11.374	11.3572	12.0559	11.7241	11.9958	12.0945	505.256
CIRBP	12.4221	12.1576	11.7053	13.2004	11.5124	12.8398	11.6176	11.2989	11.6562	12.2973	11.5335	12.0119	11.2278	11.1419	11.4983	11.6138	11.4139	11.2877	11.1222	11.5451	12.6516	12.9425	12.3742	11.5055	11.2916	11.9203	12.1622	11.7308	11.7884	11.6692	11.771	11.1718	11.2203	11.2899	10.8891	12.0065	11.581	11.6473	11.967	10.7183	11.0265	12.1348	12.6468	505.21
NARS	11.5419	12.9895	11.848	11.9297	12.5036	11.5798	10.858	11.634	12.9504	10.8206	11.9855	11.2878	11.6291	12.3628	12.1995	10.8347	11.6475	12.2501	12.2959	12.2136	11.4172	11.3352	10.749	11.4052	12.1614	12.3124	12.2545	10.8246	10.7797	11.8277	11.7093	11.6068	11.5203	11.6573	11.6391	11.8413	12.0014	11.3012	11.1415	12.294	12.0939	11.9315	11.8853	505.052
U2AF2	11.2457	11.8002	11.6689	11.8475	12.3844	11.6363	11.0933	12.0316	11.8251	12.004	11.1218	11.2526	11.4556	12.0449	11.4742	11.6517	11.4504	12.2005	12.2112	12.0232	11.3747	11.5574	11.4401	12.2718	12.0785	11.4537	11.5045	11.7694	11.8042	12.2034	12.2498	12.0762	12.0175	11.603	11.6615	11.5456	11.6709	11.548	11.3129	11.6696	11.7134	12.1614	11.9217	505.032
NOP56	11.7199	12.428	11.9265	11.661	11.802	12.1974	12.1079	12.0692	12.1063	11.4055	11.7988	11.2219	11.2472	12.1446	11.5674	11.1236	12.0673	11.4819	11.3194	11.2568	11.2456	11.0387	11.1316	11.8285	11.6305	12.0401	12.1425	11.276	11.048	10.5732	10.7489	12.4346	12.4027	12.0308	12.048	12.3755	12.3674	11.8424	11.8214	12.0002	12.175	12.0343	11.9484	504.837
PLCG1	10.7731	11.9687	12.5808	11.5349	11.3578	11.2512	12.6031	12.8546	11.6803	12.11	10.8841	11.41	12.4571	12.0486	12.1055	11.9114	12.4426	11.5594	11.5068	11.1683	11.39	11.0955	11.9677	10.9317	10.8877	11.5861	11.8009	12.689	12.469	12.5668	12.7867	11.9139	11.826	11.049	11.0579	11.8213	11.8857	11.4588	11.3154	12.1141	12.396	10.4402	10.9873	504.645
CYCS	10.9733	12.1651	12.6708	10.8227	11.2263	10.917	12.1247	11.0585	12.2489	12.1119	12.1508	10.271	10.5826	11.885	12.0344	11.719	12.1818	11.1045	10.9964	11.0668	10.831	10.8429	11.3617	11.0073	11.2872	12.9945	12.8162	12.1993	12.198	12.0317	11.8273	12.6694	12.5951	12.3453	12.449	12.2652	12.181	11.8534	11.8339	11.9328	11.69	11.6944	11.3255	504.543
DHX15	11.3781	11.8344	11.4997	11.955	11.9714	11.6811	10.9274	11.7625	11.655	11.297	11.686	11.1235	12.1372	12.6364	11.9389	11.2097	11.4449	11.7166	11.9102	11.5847	11.736	11.6266	11.0502	12.044	12.1072	12.1833	12.0413	11.75	11.651	12.7848	12.8165	11.6921	11.6482	11.8055	11.8847	11.1886	11.3263	11.8406	11.6964	11.6332	11.3521	11.6602	11.6182	504.487
MCM3	11.4585	12.7332	12.3457	11.9754	13.5381	11.0107	11.84	11.52	12.6403	11.3446	11.3997	11.3404	11.5336	11.782	11.2774	11.4143	12.2833	12.5676	13.1898	12.8436	11.7206	11.9596	11.4087	10.9941	10.9808	11.5539	11.5457	11.1841	11.1526	12.1674	12.1405	11.4051	11.2209	12.0175	12.0931	11.0769	11.2122	11.3527	11.1643	11.8391	11.7336	11.2879	11.184	504.434
MPRIP	11.7431	12.1446	11.9002	12.1913	12.0137	11.838	11.423	11.2979	12.2743	11.9482	11.8556	11.9876	11.8885	11.5646	12.1829	11.5084	11.9598	11.867	12.0899	11.9457	11.2583	11.1052	11.3578	11.9171	11.8319	11.3106	11.3209	12.2736	12.2932	11.7476	11.7563	11.9432	11.9346	11.2189	11.3968	11.2258	11.3317	11.4671	11.4198	11.1908	11.1691	12.0346	12.2762	504.406
EIF5	11.925	12.282	11.7001	11.9654	12.1583	11.7055	12.0643	12.0631	12.1364	10.9871	12.0303	11.8136	10.7686	11.5985	11.7158	11.3976	11.668	11.7511	11.7086	11.5199	11.961	11.9584	11.5664	11.4394	11.5451	11.9983	11.9095	11.5722	11.6218	10.6542	10.5844	11.9741	11.9462	12.1172	12.2172	11.8742	11.8627	11.722	11.913	11.8268	11.7212	11.6322	11.698	504.275
CCDC50	11.5511	10.899	12.5836	12.5113	12.3067	14.1285	12.571	11.7396	11.0606	12.3258	11.1629	12.0092	13.4549	11.353	12.9098	10.559	12.484	11.9191	12.4667	12.3189	12.423	12.4427	10.2836	10.4315	10.6268	12.7939	12.6188	10.406	10.3817	11.4246	11.6431	11.8207	11.8831	11.0949	10.5006	11.1835	11.1973	12.3168	12.3135	11.0321	10.8216	11.0427	11.078	504.075
HINT1	11.768	11.8867	11.5043	11.4846	12.3498	11.0799	11.81	11.7577	11.5034	11.6041	10.8621	11.4012	11.2774	11.0624	11.8342	11.1681	10.9775	11.67	11.7363	11.8179	11.8534	11.9235	11.1186	11.7146	12.2177	11.9856	11.8005	12.1076	12.317	12.5352	12.4546	11.9246	11.893	12.0142	12.2627	11.6169	11.0438	11.5554	11.4921	12.4285	11.9964	11.6559	11.5452	504.012
ATP5G3	11.2644	11.3242	12.5019	11.7083	12.0202	11.4149	11.0641	11.774	11.1075	12.444	11.7959	10.8076	11.2407	12.2167	10.5206	11.1647	11.6591	11.5664	11.5691	11.6977	11.3921	11.417	10.9618	10.9317	11.1894	12.0027	11.8792	11.2646	11.2652	12.3928	12.2952	12.4524	12.5633	12.1468	12.2405	12.1394	11.819	12.576	12.4539	11.9449	11.7995	12.1608	11.8486	503.999
ANKS1A	10.1408	11.3511	11.0408	13.3156	13.4537	15.0602	12.1998	10.6183	11.5022	13.9205	11.0991	10.8604	9.93778	12.9153	12.4401	13.1308	11.2809	12.7232	14.1248	13.7081	15.3376	14.2564	13.2029	8.94499	8.8455	11.5142	11.3433	13.2082	12.9393	12.8032	13.0879	10.1607	10.124	10.0057	9.88279	9.01715	9.22208	13.2339	12.6358	10.0839	10.2513	9.47384	9.58536	503.983
MGAT5	11.7455	10.3168	12.2035	11.4757	12.5581	12.2237	12.9932	11.5231	10.2571	12.6202	11.9625	12.9379	12.3226	11.8341	10.4284	11.2576	12.1189	12.417	12.6754	12.2249	13.368	13.2071	12.3322	9.78727	9.80266	11.3205	11.2347	12.7251	12.8452	14.2276	13.9647	11.5496	11.4669	10.0952	9.84692	10.1807	10.5399	12.5805	12.5996	10.7329	10.6843	10.3536	10.3675	503.909
SSFA2	11.9839	11.2471	11.0826	12.1714	11.9437	13.2371	12.0755	11.8281	10.8485	11.8532	11.5907	11.929	12.4084	13.9488	11.524	11.1253	11.0107	11.6708	11.9819	12.1436	11.8205	12.0217	10.9072	11.9436	12.0152	11.3368	11.1282	12.2056	11.8153	11.562	11.5986	11.283	11.2393	11.5806	11.735	11.0793	11.2373	11.7681	11.7446	11.6587	11.5157	11.4583	11.6278	503.887
ATP5G2	12.038	12.5959	11.9415	11.8612	11.9086	12.0063	11.7479	12.1965	12.4979	12.0086	11.6278	11.738	11.3926	11.0525	11.4367	11.2921	11.6003	11.5627	11.5308	11.8531	12.2297	11.8486	11.6049	11.6069	12.0082	11.4462	11.6514	11.178	11.5104	11.9378	11.9835	11.8567	11.8586	11.4148	11.4661	12.1746	11.4184	11.136	11.0357	11.0217	11.1381	12.2997	12.0131	503.728
ACADVL	12.2306	11.5741	12.1593	12.3244	11.1102	12.2228	11.2029	10.4801	11.1708	12.9862	11.7303	11.7559	10.9584	10.4653	10.6509	10.9334	12.378	11.1717	11.0048	11.1623	10.6375	10.5555	11.4243	13.1115	13.1516	11.0805	11.3066	12.423	12.5269	11.3161	11.3539	12.1625	12.392	12.8056	13.0218	12.0069	11.5691	12.0353	11.9731	11.0254	11.1479	12.3908	12.5961	503.686
ACTN1	11.9037	10.808	10.9433	11.1231	11.9897	11.1616	12.3587	11.8503	10.6539	9.27715	12.1227	12.7856	10.3799	10.8216	12.1162	11.4651	11.1313	12.1587	11.8288	11.3042	11.9325	11.7682	11.7689	11.685	11.4967	12.0341	12.1027	11.1053	11.1935	12.2856	12.2196	12.7628	12.6073	11.9416	11.9467	11.8105	11.9708	12.4416	12.3155	12.2863	12.2546	11.9384	11.6066	503.658
SPAG9	12.0175	12.2556	10.8698	11.732	11.9554	11.7859	11.6358	12.0057	12.2034	11.2886	12.033	12.1492	11.7628	12.142	11.4843	11.6204	10.9519	12.0074	12.0985	11.9545	12.1155	12.5474	11.3673	10.6298	10.7642	11.6476	11.5852	12.5965	12.3618	12.2318	12.0669	11.4176	11.4681	10.9962	10.8196	11.6521	11.7414	11.5723	11.5869	11.7715	11.6132	11.5634	11.5682	503.638
CALM1	11.3107	12.3232	10.719	11.5245	11.9205	12.603	11.7524	12.0449	12.5142	10.8183	11.5819	10.8442	11.9268	11.4917	12.3343	12.4734	10.8037	11.6661	11.6142	11.8712	11.6571	12.0066	12.5274	10.9013	10.5395	11.9679	11.7423	11.4466	11.6463	11.7677	11.6619	11.5336	11.1848	11.6434	11.6785	11.3902	11.3582	12.2744	12.5384	12.0189	11.9579	12.2234	11.794	503.598
EIF3I	11.4413	11.6683	12.2173	11.4833	12.2073	11.037	10.9936	11.273	11.6633	10.8066	11.5654	11.6819	10.9965	12.0848	11.0818	11.0418	12.0499	12.0973	11.9434	12.0145	11.4376	11.7263	11.3419	12.4802	12.665	12.186	12.2279	10.8937	11.0492	11.8033	11.8102	12.0775	11.9566	11.8627	12.0135	12.4309	12.0671	11.3956	11.2128	11.9197	12.0521	11.8724	11.7037	503.534
PABPC4	11.3183	12.026	11.4671	11.2951	10.9934	11.0768	11.3287	11.9016	12.1958	11.2443	11.7345	11.237	11.6535	12.0305	11.645	11.2512	11.5922	11.1102	10.9978	11.0964	12.4558	11.7967	11.1794	12.2682	12.5151	11.6441	11.8354	11.5437	11.3176	11.4093	11.5434	12.0244	12.0974	11.8381	11.9197	12.3793	12.0298	12.209	12.153	11.3941	11.5989	12.5768	12.4773	503.402
ATP1B3	11.4532	11.4776	13.0717	11.4449	12.0618	11.0383	12.1904	10.8879	11.6214	12.1317	11.1002	11.3404	11.0148	10.8253	12.7756	12.7952	13.1859	11.9376	12.027	11.4743	12.1517	11.7041	11.8155	10.889	10.979	12.6053	12.4793	12.1311	12.0804	12.0575	11.8714	11.6975	11.5292	11.7015	11.559	11.321	11.1823	11.7305	11.7112	11.4286	11.2498	10.8523	10.4881	503.071
ANAPC5	12.463	11.44	11.8081	12.0486	11.6658	12.0687	12.0794	11.006	11.4302	11.9089	11.4925	11.8896	11.4209	10.4984	11.8972	11.3039	12.0773	11.5074	11.5303	11.4082	12.047	11.455	11.6352	11.578	11.1878	11.6493	11.706	11.8161	11.6408	12.3009	12.4737	11.3247	11.4704	11.7052	11.766	12.3173	12.1685	12.0212	12.0162	10.8792	10.9775	11.9119	12.0634	503.056
HNRNPD	11.5427	11.926	11.922	11.8612	12.3434	11.8694	11.4472	12.1656	11.9887	11.8763	11.7663	11.4506	11.807	12.4879	12.2295	11.3661	11.8232	12.0866	11.9393	11.6961	11.6571	11.6225	11.4701	11.7195	11.796	11.862	11.8772	11.7224	11.6675	11.4775	11.5301	11.1347	11.0775	11.9043	11.9454	11.5631	11.4767	11.3193	11.4943	11.3546	11.3373	11.1741	11.2214	503
DSTN	11.5988	11.8301	11.9683	11.4403	12.1566	11.0589	11.8771	12.1715	11.6895	10.9882	11.3137	11.5784	11.1871	11.3302	11.8163	11.8754	11.7045	12.5863	11.8169	11.7585	11.5769	11.7655	11.4457	11.5323	11.8048	12.7674	12.727	11.7024	11.8725	10.8967	10.7251	12.5178	12.1896	11.256	11.2566	11.9421	11.492	11.3325	11.483	12.0013	11.6504	11.6654	11.5611	502.911
SF3B2	11.4396	11.5713	11.9037	11.6242	12.0066	11.508	10.8486	10.678	11.5642	10.9355	11.8701	11.69	10.5273	12.1878	11.4757	11.4402	12.1123	12.0329	12.0051	12.039	11.3219	11.654	11.3054	12.2725	12.3923	11.7032	11.8503	11.47	11.3331	12.168	12.0669	12.1881	12.2236	11.5965	11.7301	11.8166	11.5703	10.9756	10.8529	12.3144	12.3092	12.1853	12.1011	502.862
HADHA	11.2376	10.9508	11.5954	10.891	11.462	11.7463	11.643	12.1869	11.1623	11.7667	12.3699	11.7226	11.3248	11.9408	11.4496	11.5706	11.3487	11.3692	11.6133	11.766	11.7946	11.837	11.5533	10.997	11.259	12.2341	12.2071	11.5541	11.6412	11.6007	11.5252	11.9016	11.6141	11.5806	11.756	12.0539	12.0677	12.8834	12.845	11.86	11.8575	11.6614	11.3647	502.767
PDIA4	11.3255	12.1434	11.8795	11.3335	12.1844	10.3532	13.1297	9.03039	12.2057	11.8968	11.1796	11.6405	10.2944	11.258	12.2864	9.91787	11.8848	12.1131	11.9257	11.9173	10.8904	10.7622	10.2014	11.1381	11.0074	11.9275	11.9874	13.9691	13.96	11.4463	11.4381	12.4378	12.1833	11.8119	11.6196	11.7963	11.9589	12.3026	12.0268	12.4443	12.115	11.7812	11.3752	502.481
NCKAP1	11.3048	11.2305	11.5198	11.8598	12.144	11.6169	11.477	11.7865	11.2448	11.2903	12.0016	11.6335	11.4818	11.9953	11.3955	11.9288	11.377	12.0912	12.2271	11.961	10.9485	11.1296	11.1172	10.8289	11.2992	12.0477	11.7898	11.0197	11.1259	12.0146	11.8477	12.166	12.0932	11.8116	11.7087	11.4896	11.5132	12.2893	12.239	12.173	11.8635	12.1993	12.0343	502.317
CALM3	11.6775	11.6837	11.7017	11.9311	13.0077	11.8521	11.0739	10.9029	11.7597	10.9944	11.8071	11.3598	11.3771	12.641	11.7815	12.0026	11.2602	12.5223	12.9776	12.9345	11.1343	11.2156	11.9439	11.5272	11.2973	11.0675	11.1664	11.5536	11.6519	12.9122	12.9146	10.7824	10.9534	10.826	10.7563	11.5781	11.2953	12.0495	11.9224	11.4197	11.3578	11.8683	11.7154	502.157
ARPC2	11.7004	11.3195	11.6341	11.4565	12.1412	11.8683	11.6327	11.6678	11.4035	11.4609	11.5301	11.4534	11.6882	11.6452	11.5773	11.603	11.337	11.9932	11.7794	11.6782	10.9959	11.1386	11.7196	11.4073	11.5794	11.9206	11.9469	11.5305	11.6369	12.0079	11.9182	11.8145	11.6619	11.5677	11.5436	11.8719	11.5174	12.2979	12.1533	12.076	11.66	11.8898	11.6973	502.123
CNP	12.4164	9.75879	12.5745	11.5847	10.6903	11.9221	12.8074	12.4591	10.2498	13.1509	11.5028	12.8757	11.5636	10.6743	12.0654	11.3338	12.5726	10.6574	11.04	11.2828	13.0514	12.8471	11.2843	10.9935	10.9341	11.2208	11.2391	11.8	11.5977	11.7472	11.9063	11.5486	11.5495	11.297	10.9066	11.235	11.2992	12.1782	12.123	11.6968	11.747	12.3449	12.3766	502.106
TUBB4B	11.4939	11.9376	11.6104	10.0488	11.4876	10.8325	11.497	12.5923	11.9064	11.8338	12.0104	11.4718	11.7298	11.4981	11.063	10.7937	11.1245	11.0177	10.832	10.4979	10.9767	11.0572	10.8793	12.4148	12.4997	12.1171	11.9438	11.7187	11.7709	11.5056	11.4357	12.156	12.1085	12.8966	13.2084	12.1175	12.5035	11.7107	11.6376	12.3087	12.0507	12.1422	11.6146	502.054
RPS26	12.0197	11.4666	11.7539	11.2105	11.6807	10.9608	11.3963	12.9047	11.2825	12.3586	10.7127	11.6655	11.8088	11.8042	11.5013	11.495	11.6419	11.7633	11.4082	11.802	12.7043	12.212	12.0296	11.9003	12.1818	12.2195	12.3771	11.0429	11.1859	10.9428	10.9559	11.7497	11.8639	11.8251	11.9057	12.002	11.3596	11.4057	11.2918	10.5972	10.4604	12.6652	12.4634	501.979
FMN1	13.062	6.58784	11.0275	13.2772	11.6436	10.4916	12.8205	12.3219	7.60987	11.0725	12.7876	13.3088	12.5673	11.922	13.8679	13.1504	11.83	12.3339	12.6335	13.2227	13.1411	13.569	12.7607	9.73448	9.44421	11.7872	11.5329	6.75416	6.66821	12.896	12.9205	12.3786	12.3566	11.0309	10.3132	11.8984	12.2536	12.2098	12.1186	12.8522	13.0099	11.274	11.4859	501.929
MALAT1	13.6995	11.59	10.0625	12.2227	11.9043	12.3334	9.65169	11.651	13.2413	11.6262	12.5607	13.1369	11.45	10.6581	11.6819	11.982	10.789	12.4516	12.0304	12.1989	11.5363	11.3498	12.2136	12.6467	12.0082	11.1231	11.2429	10.4048	10.4071	11.0428	11.5824	11.3736	12.0383	12.1968	12.0934	12.018	11.8664	11.284	11.7582	11.0784	12.0318	10.2178	11.449	501.886
INPPL1	11.2852	12.2341	11.7294	11.7415	11.189	11.3079	10.9264	10.8638	12.1039	12.4586	11.281	11.4567	11.1865	12.0717	11.0088	11.0436	11.6184	11.3208	11.2551	11.1114	11.7229	11.3561	11.3013	11.5872	11.2992	11.0524	11.1604	11.8334	11.7361	11.7341	11.7104	12.1544	12.1491	11.2692	11.3218	13.3533	13.1877	11.1551	11.0893	11.896	12.0274	13.071	13.5223	501.884
PFDN5	11.7485	11.6848	12.008	12.0205	11.5614	11.8215	11.9896	11.6429	11.1693	11.547	11.0415	11.446	11.0079	11.0276	11.9647	10.8544	11.5606	11.2923	11.1772	11.6099	11.9145	11.7556	11.5732	12.0935	12.44	12.5393	12.5051	11.1501	11.3707	11.9058	11.8381	11.4848	11.6157	11.5393	11.6511	12.3113	11.4316	11.9126	11.8307	11.4303	10.9867	12.2389	12.1504	501.845
NOTCH2	11.0493	12.393	11.2959	12.1039	11.2496	11.7975	10.9056	11.3652	12.4957	11.4331	11.6691	12.0203	11.1747	11.8829	11.6758	11.3802	11.4524	11.7073	11.7757	11.4164	11.9789	12.0322	10.7894	11.8848	11.8259	11.7515	11.8437	12.4996	12.0754	11.4042	11.3807	11.5176	11.4933	12.0982	12.1965	11.1585	11.5911	12.6722	12.8267	10.9354	11.0962	11.1691	11.2124	501.677
ZNF207	12.4759	11.6458	11.6458	11.8887	11.7934	11.8082	11.4334	11.9407	11.6655	11.8205	11.3766	12.1506	11.7702	11.305	11.8425	10.9616	11.7924	11.8552	11.8461	11.6966	12.6084	12.2175	11.0235	11.8429	11.616	11.4828	11.312	11.269	11.0193	12.1747	12.4986	11.2217	11.3799	11.4949	11.3929	11.5892	11.5924	11.4796	11.4862	11.2641	11.3905	11.7052	11.8909	501.667
KHSRP	11.5408	12.2428	11.4188	11.3123	12.0224	11.3149	11.5187	11.1104	12.5339	11.2364	11.73	11.7776	11.7511	12.1693	11.6035	11.9535	11.6929	11.8414	11.9762	11.6945	11.3813	11.3825	11.7464	11.6485	11.5523	11.4497	11.6381	11.1706	11.158	11.8475	11.9012	11.689	11.6487	11.4458	11.278	11.4404	11.5801	11.9445	11.7765	11.6087	11.8843	11.9156	11.8726	501.401
INTS1	10.4052	11.5308	12.5386	10.8533	11.3948	10.7252	12.1362	10.9442	11.8432	13.1114	11.073	11.1756	10.812	11.6983	11.658	11.2475	12.7092	11.5813	11.7358	11.6226	10.7329	10.7533	11.1002	11.7928	11.5268	11.4641	11.7661	11.9967	11.9132	11.176	11.2473	12.3869	12.3752	12.6023	12.5865	12.6236	12.6189	12.4721	12.258	11.2648	11.3014	11.1858	11.4463	501.387
MCM4	11.0281	12.5894	11.7065	11.7024	12.0668	11.8588	11.4055	11.5686	12.7062	10.8124	11.3887	11.2232	12.56	12.5845	12.4698	11.213	11.7275	11.5914	11.9342	11.4955	11.3593	11.5248	11.0344	11.6058	11.8345	11.244	11.224	11.5546	11.3774	12.0193	11.9494	11.3797	11.46	12.1242	12.2991	11.5013	11.5132	11.2898	11.247	11.9504	11.9912	11.0971	11.0373	501.25
SRP9	11.1511	12.2499	12.2549	11.6526	12.3258	12.4804	12.3825	10.6796	12.114	12.0259	9.74214	10.839	12.3735	12.4289	12.0258	11.6517	11.9371	12.1608	12.1694	12.0253	11.4851	11.601	11.4326	11.9095	12.2709	12.3995	12.243	11.6503	11.7826	11.8674	11.6816	10.7543	10.5751	11.4267	11.2991	11.0532	11.0438	11.332	11.2259	11.8579	11.4337	11.1596	11.0598	501.215
MARCH6	11.2649	11.4635	11.9394	11.4468	11.2485	10.4744	11.4223	12.4637	11.5089	10.4891	11.3537	11.367	12.2816	11.7335	11.7893	11.6175	11.9849	11.5914	11.6629	11.4553	11.2989	11.4838	11.4539	11.6062	11.5931	11.3281	11.2806	12.9831	13.0912	11.4267	11.3988	11.134	11.2127	13.0177	13.2933	11.8409	11.792	11.3701	11.5656	12.1936	11.9026	11.0579	11.3028	501.186
PUF60	11.423	13.6052	12.0222	12.2944	11.7085	13.0472	11.4602	11.0682	13.5974	11.264	11.6359	11.4752	12.2894	12.4253	11.7696	11.4242	11.6384	11.3197	11.3697	11.5688	11.6745	11.969	11.1371	11.516	11.6021	11.4823	11.6678	11.3718	11.2752	11.1681	11.2403	11.3902	11.4235	11.6794	11.8377	11.7958	11.7821	11.2354	11.1077	10.6643	10.9023	11.4123	11.4208	501.162
ARPP19	11.9551	11.0458	11.4139	10.9726	11.4575	11.3861	11.5522	11.9218	11.2825	11.0289	12.0502	12.1244	11.7739	12.1288	12.3886	12.9039	11.4524	11.79	11.7163	11.6734	11.2067	11.5675	12.6063	11.6234	11.6916	12.0736	11.8743	11.003	11.1161	11.9977	11.8359	11.5515	11.4756	11.7273	11.613	11.5748	11.459	10.6945	10.8288	12.0215	11.7553	11.9059	11.7154	500.937
KIAA0100	12.2147	11.242	11.5837	11.0498	11.7676	11.5275	11.5781	11.5319	11.8276	11.5322	11.8071	13.0319	11.5226	11.0538	11.9887	11.6421	11.9332	12.1359	12.4245	12.2382	11.6323	11.5953	11.1655	11.6749	11.5958	11.2184	11.2093	11.1306	10.8028	12.2735	12.245	11.6053	11.7266	10.9359	10.8843	11.6453	11.9696	11.657	11.4298	11.9213	11.8332	11.5795	11.4903	500.855
CENPF	10.8972	12.8372	12.2148	10.559	11.476	11.4298	12.0616	10.8301	13.0307	11.33	12.8845	11.0262	12.9809	12.9302	12.2093	11.4476	12.3417	11.4186	11.4647	10.7138	10.9416	11.4075	11.029	11.8142	12.0225	12.4302	12.3768	11.682	11.7204	11.3777	11.1714	11.3125	10.9828	11.8067	11.7493	10.9754	11.489	11.5064	11.473	11.7916	11.5755	10.9678	11.16	500.847
ZKSCAN1	11.6521	12.0682	11.0881	12.255	10.9521	12.1021	12.8793	12.7077	12.6004	12.4809	10.937	12.0169	11.7469	11.7046	12.2669	11.8384	11.3945	11.2764	11.7572	11.8647	12.8279	12.8151	11.8138	11.005	10.5612	11.6467	11.5951	12.2351	12.0823	11.0134	11.0949	10.7371	10.7364	10.9795	10.628	10.6585	10.9931	12.7133	12.7394	10.732	11.0848	11.0675	11.3996	500.749
CDC37	11.6966	11.9327	11.9603	11.6396	11.6846	11.2286	11.2254	10.4517	11.6484	11.5665	11.1901	11.3604	10.8589	11.7184	10.9126	11.3865	11.9165	11.6786	11.1951	11.3667	11.1869	11.2339	11.4243	12.7269	12.46	12.4446	12.7232	10.9214	10.8723	11.3576	11.2867	11.7659	11.8229	11.7741	11.5739	12.0419	11.6574	12.1694	12.0789	11.7929	11.7582	12.4812	12.5477	500.721
WNK1	10.9169	11.0958	11.4246	11.3509	12.0817	11.4981	11.5662	12.1296	11.2868	11.2198	11.6399	11.4278	11.9618	10.9951	12.3324	11.9646	11.7767	12.1371	12.2352	11.9967	10.6179	10.7898	11.2789	11.6817	11.3652	10.9033	10.7949	11.4617	11.4215	13.6455	13.5246	12.2807	12.1879	11.9994	12.051	11.3556	11.4998	11.5082	11.371	11.1723	11.4788	11.6216	11.6487	500.698
TM9SF2	11.6349	11.4262	12.414	11.7078	12.0254	12.7708	11.7056	11.3015	11.5824	11.944	11.4383	11.8105	11.6543	12.0647	11.9096	10.7959	12.1665	12.0964	12.1004	12.2942	11.6408	12.167	10.9706	11.1761	11.4102	12.2204	11.9833	11.1834	11.3176	11.476	11.2634	12.1843	12.071	10.743	10.8038	11.3328	11.467	11.7064	11.6921	11.5524	11.0819	11.1607	10.9566	500.405
SUN1	11.1987	12.1809	11.934	11.3208	11.1137	11.3325	12.1426	11.7532	11.9263	12.0434	10.9111	11.3282	11.5895	11.5853	11.7758	11.0207	11.6799	11.1717	11.1815	10.9801	11.439	11.3339	10.9461	11.4228	11.2795	11.8251	11.847	12.4651	12.5626	11.2979	11.3599	12.3542	12.437	11.7297	11.7426	11.7901	11.8727	11.4932	11.5712	11.9422	11.8692	11.7254	11.9243	500.4
PPIB	11.5768	11.1984	12.4035	11.3066	11.7023	11.254	12.8336	10.8562	11.0681	11.8808	11.0081	11.3097	10.5448	12.3997	11.3118	10.1326	11.7437	11.5486	11.3794	11.774	10.9218	11.0258	10.282	11.7378	11.794	11.6349	11.6678	12.4479	12.4498	11.0947	10.9566	12.7195	12.5415	11.5529	11.7358	12.9017	12.722	11.0547	10.8101	12.6277	12.3597	12.1512	11.8438	500.266
SURF4	11.8133	11.7155	11.7045	10.4749	10.6018	11.6002	12.8614	12.0491	11.8408	12.0449	11.2142	11.6684	12.2104	11.575	11.3327	10.4539	11.6175	10.796	10.5549	10.7312	11.1869	11.4875	10.7154	11.761	11.8196	11.856	11.9244	11.7427	11.7284	10.5622	10.5775	11.9035	11.7793	12.5072	12.6073	12.2222	12.3353	12.6243	12.4812	11.9877	11.8264	12.0099	11.667	500.174
CTSL	11.803	11.9451	12.517	11.7806	11.2725	9.09067	11.6447	12.3547	12.0831	10.2954	14.3723	10.6006	11.5314	11.1797	9.78525	11.0485	11.2438	11.2134	10.8336	11.2716	12.1376	11.6203	12.7189	9.99374	10.2586	10.5187	10.3361	11.585	11.9203	9.86208	9.48228	12.997	13.1657	11.2504	11.1485	14.6781	14.7942	11.8505	11.8608	13.5857	13.4575	11.7059	11.3112	500.106
ILF2	10.934	12.595	12.1695	11.509	11.9579	12.2234	12.3448	11.0621	12.4702	11.1568	11.9644	10.9356	12.0165	11.7731	11.4898	11.1877	11.8996	11.6459	11.5911	11.2547	10.8542	11.276	11.0433	12.0244	12.2428	11.658	11.5788	12.0281	12.0404	10.9709	10.8526	11.3985	11.4465	11.7084	11.8254	12.2772	12.1424	11.4532	11.3627	11.281	11.4731	11.6487	11.3343	500.102
LAMP1	12.2835	11.609	12.2173	11.6317	12.3017	12.5203	11.5109	11.3355	11.8266	12.1373	12.414	12.2088	11.6736	11.6403	11.8491	11.6298	12.0482	12.1562	12.2307	12.0644	10.0919	10.0356	11.5418	10.8939	10.6637	11.187	11.3497	11.9033	11.7232	11.1523	11.0665	12.3688	12.3893	11.1954	11.2613	12.4561	12.4508	10.7929	10.6686	11.9816	12.0166	10.9805	10.5756	500.035
TSPAN14	12.156	10.7973	12.4989	11.4338	10.6157	12.7128	11.7204	12.834	10.9895	12.6027	11.9772	13.8194	12.8397	10.8382	12.3081	10.6768	12.378	10.6255	11.4738	11.8708	14.4255	14.5509	11.6891	11.3075	11.0993	12.2529	12.1635	10.0943	9.84087	11.6558	11.5244	11.3448	11.1485	10.7996	10.1798	10.9231	11.1263	11.377	11.0082	11.9957	11.7852	10.3663	10.1764	500.003
PARK7	11.4313	11.5911	11.7073	11.7309	12.0211	11.5564	11.4451	11.4839	11.2775	11.0822	10.9138	11.0898	11.2191	12.0732	11.0677	10.9472	11.419	11.572	11.5986	11.722	11.9846	12.3114	11.1214	11.8197	11.9627	11.7689	11.7756	11.2841	11.4657	12.2809	12.1991	11.5028	11.3885	11.6925	11.908	11.952	11.5119	11.8657	11.7754	11.7542	11.56	12.0842	11.9808	499.899
MTCH1	11.9802	12.4993	11.8502	11.9454	12.6352	12.0244	11.5285	11.3784	12.274	11.2512	11.1322	12.0283	11.1296	11.9152	10.8079	11.7755	11.7324	12.4929	12.5467	12.5604	11.8434	11.825	11.7752	10.6313	10.7944	11.0991	11.217	10.6918	10.7913	11.6016	11.5622	11.8067	11.601	11.4964	11.637	11.7345	11.5002	11.3239	11.2443	11.4846	11.4387	11.667	11.5312	499.785
TRA2B	11.6201	11.7114	11.8125	11.7154	11.9109	11.5914	12.0459	11.7924	11.6683	11.5371	11.1752	11.2559	11.7773	11.3783	12.309	11.5539	11.6862	11.7568	11.7576	11.5739	11.3256	11.4842	11.6287	11.5718	11.5029	12.1022	11.9986	11.6551	11.5557	11.5481	11.6112	11.9796	11.9972	11.3221	11.4284	11.764	11.6674	11.5273	11.4335	11.7281	11.4107	10.9248	10.8793	499.676
MYO9B	10.7698	11.5535	10.6634	11.4896	10.0286	10.6633	10.7354	12.5214	11.7887	11.5498	12.0379	11.6365	11.865	11.9607	11.4268	12.2288	10.8753	11.179	10.4754	10.2525	10.9087	10.962	12.1831	11.4207	10.7903	11.5682	11.8868	10.534	10.3611	11.985	12.0435	12.488	12.4977	10.9545	10.694	13.2999	13.2384	12.6139	12.565	12.9783	13.0201	12.1861	12.679	499.56
APH1A	11.4646	12.2979	12.4606	11.5525	11.0892	12.1356	11.7535	11.211	12.4183	11.5554	12.1968	11.4472	12.0299	11.5076	10.4858	11.7035	12.0814	10.9803	10.8952	10.7873	11.2654	11.4282	11.6637	11.849	12.1165	11.496	11.4056	12.0247	12.0983	11.1393	11.1669	11.3836	11.2223	11.2012	11.0225	12.3507	12.2835	11.7871	11.6893	12.1155	11.9598	11.4796	11.3098	499.512
MDH2	11.1425	12.3748	11.775	11.5269	11.9089	11.0383	12.2832	11.7012	12.5312	12.0826	11.7659	11.4041	11.531	11.923	11.6603	11.3923	11.5065	11.8821	11.6396	11.7485	11.0807	11.164	11.2343	11.7171	11.9697	11.7544	11.9874	11.4189	11.4428	11.6137	11.4928	12.1138	12.0246	11.5956	11.5777	12.3023	11.8559	10.2331	10.0927	11.6038	11.6802	11.4791	11.1948	499.447
HSPA4	11.2875	11.5331	11.4139	11.3872	11.619	11.1357	12.4972	11.5796	12.0573	11.424	11.717	11.3362	11.3795	11.2358	12.0498	11.3792	11.3966	11.4922	11.6888	12.0073	11.7451	11.9889	11.0463	11.5868	11.77	11.729	11.6281	10.9518	10.8399	11.6904	11.5678	11.7441	11.575	11.6603	11.6781	11.47	11.5028	12.1632	11.9457	12.2067	12.0993	11.7588	11.3902	499.355
ATP6V1B2	12.8648	10.2138	11.3848	11.7207	12.4381	10.4888	11.3339	12.0628	10.3707	11.644	11.7901	12.0537	11.4958	13.1664	12.9577	12.193	11.049	12.195	12.3118	12.9597	10.7306	11.3471	12.8905	9.32604	9.57648	12.3571	12.2579	9.77327	9.79696	11.8637	11.5794	11.7925	11.8947	11.5864	11.2518	11.726	11.7207	12.5028	12.3753	10.9857	10.7499	12.2279	12.1219	499.13
UBL3	12.5864	9.89447	12.422	12.113	12.456	12.1419	11.5611	12.9394	10.2082	12.1709	11.9324	12.9074	12.1618	11.9515	12.8505	12.4442	11.9927	12.1932	12.9083	13.2209	12.8156	12.9884	12.1818	9.01477	8.61266	11.2336	10.9925	9.61859	9.7643	11.9487	11.9593	11.8714	11.9097	9.2304	8.75573	11.3582	11.4497	11.5924	11.5583	12.2405	11.8843	11.4353	11.6413	499.114
SHC1	10.9002	11.3839	11.8943	12.2389	12.3105	13.3399	12.0594	10.937	11.5736	12.1433	11.0293	10.8321	12.656	12.5189	11.9297	10.4354	11.7501	12.6046	12.0663	12.3772	11.6529	11.8201	10.4466	12.7647	12.7136	10.6663	10.7716	13.7642	13.7204	11.2546	11.2645	10.1723	10.0748	11.354	11.3512	11.0651	11.1263	11.3627	11.3552	10.6287	10.7384	10.9856	11.061	499.095
PLXNB2	11.6694	11.3451	12.3023	12.298	12.271	11.9214	13.0358	10.0602	11.092	12.1475	11.8742	11.614	12.5001	11.7998	12.5888	10.6472	12.4105	12.2559	12.337	12.3518	10.53	10.7717	10.6778	11.2053	11.1416	11.5829	11.9329	12.1509	12.2096	12.5719	12.6706	12.0929	12.1984	10.9511	10.943	11.6484	11.5624	9.26389	9.35822	11.8773	11.6661	10.6775	10.8786	499.085
CYB5R3	11.3089	10.8954	12.3731	11.4047	11.4947	11.3143	11.7368	11.1462	11.0871	11.8338	11.4508	11.4111	11.4813	11.8189	11.833	11.5825	12.0456	11.8126	11.4914	11.7394	11.4051	11.6719	11.494	10.9912	10.9048	11.2527	11.3209	11.45	11.4637	12.68	12.6313	11.3505	11.2997	11.8303	12.0777	12.0065	12.0229	11.7412	11.6941	11.4969	11.4866	11.8731	11.6624	499.069
HPS4	11.4396	12.0731	11.8495	11.91	11.0644	10.992	13.2953	11.2305	12.1962	12.3356	12.0532	11.2713	11.7906	10.9547	13.5138	11.3473	11.6236	11.0928	11.3805	11.9329	12.0424	11.8283	10.7502	9.03506	8.99719	11.7967	11.6836	10.7181	10.5435	12.4927	12.7269	10.8546	11.223	11.1478	10.6426	12.4229	12.4922	13.0841	12.8966	11.2254	11.6395	11.4791	11.9573	499.026
G3BP1	11.4755	11.9053	10.5987	10.978	11.3723	11.2916	11.7463	11.4305	12.0966	11.5028	12.4265	11.1501	11.3751	10.8959	12.4372	11.4143	11.0652	11.4868	11.5794	11.5087	11.8758	11.9338	11.1852	11.9728	11.9962	11.6136	11.4977	11.4511	11.3877	11.5639	11.5235	11.7587	11.6845	11.9184	11.8881	11.7601	11.9015	12.4183	12.3216	11.0663	11.0025	11.94	11.5855	498.983
DHCR24	9.71404	10.9349	12.3542	10.448	12.214	13.9227	11.1415	11.1593	11.3627	10.3054	11.3723	11.5333	11.6604	11.0169	11.7881	12.5421	12.4103	11.8617	12.1328	11.9092	11.4285	11.224	10.5562	11.169	11.5515	14.0512	13.9356	11.1955	11.3593	11.7661	11.5416	11.9212	11.7454	11.8258	11.5384	10.7321	11.2326	11.8088	11.6457	11.5513	11.4591	11.3688	10.5747	498.966
TMEM259	11.7902	12.5419	11.6664	12.0811	11.2553	11.5591	11.1651	11.101	12.0405	11.9034	11.4618	11.7356	11.1463	12.0195	10.2433	11.5702	11.4225	11.2563	11.1079	11.2121	11.3211	11.2702	11.7482	11.3098	10.9808	11.7344	11.9762	11.455	11.6017	11.5944	11.5977	11.6186	11.6558	11.7983	11.5944	12.1338	11.8089	12.0566	12.0414	11.5929	11.3868	12.0092	12.3566	498.923
SLC35B2	11.9631	12.8356	12.6986	12.5976	12.3965	12.411	11.8195	10.9599	12.8313	11.8786	11.2851	11.8444	11.3319	11.5498	10.0447	11.8433	12.1974	11.8204	12.1112	12.0278	12.0433	12.0618	11.3306	10.3054	10.457	11.6502	11.5242	11.1624	11.0311	11.8342	11.8088	11.3224	11.1068	10.9192	10.8366	11.1827	11.5723	11.623	11.5844	11.4197	11.2855	11.3234	11.0149	498.848
PHB2	11.5591	12.314	12.5183	11.5127	11.6919	11.3181	11.634	11.7603	12.0598	11.4301	11.3334	11.5628	11.177	11.091	11.3559	10.7096	12.2839	11.5281	11.4489	11.3687	10.5444	10.8332	10.927	12.3107	12.4855	12.0765	12.2635	11.0737	11.244	11.9285	11.923	11.8207	11.8426	12.162	12.2453	11.9787	11.7421	10.9931	10.8188	11.2046	11.2549	11.8402	11.6755	498.846
CLSTN1	11.3807	11.7623	11.0345	11.6893	11.8739	11.6736	10.5778	12.5671	11.9106	11.3734	11.2153	12.1205	12.0077	12.1948	10.8998	11.6526	11.1227	11.9775	11.9371	12.0644	12.2852	12.2028	11.4442	11.5319	11.1748	11.0636	11.1617	12.3514	12.3937	11.5849	11.5964	11.0651	10.9772	10.9714	10.9246	11.2483	11.3586	11.4434	11.478	11.4942	11.7957	12.2025	12.0483	498.834
CCNI	11.2825	11.9139	11.218	11.4877	11.7372	11.5605	12.1953	12.7774	12.4345	11.712	12.1213	11.8808	12.002	12.2154	12.1534	12.0875	11.392	12.145	12.1929	12.1691	11.5952	11.8831	11.9426	10.8418	11.4718	11.4537	11.6471	11.2021	11.5277	11.3965	11.2967	11.3431	11.155	11.371	11.4044	11.0258	10.5093	11.1579	10.9277	10.991	10.8702	11.6427	11.4185	498.753
SF1	11.3582	11.7309	11.4362	11.8391	11.8429	11.6903	11.211	11.5868	11.9258	12.0045	11.8271	11.6196	11.2343	12.1696	11.7942	11.3408	11.5624	11.9683	11.7563	11.6209	11.8717	11.9425	11.4053	11.6197	11.2668	11.0746	11.173	11.6012	11.4642	11.3592	11.4597	11.68	11.7568	11.7656	11.9223	11.6229	11.6189	10.9626	10.9756	11.3446	11.7004	11.7491	11.8241	498.68
C6orf62	12.029	12.1869	11.6147	11.9999	11.8773	11.8937	11.8638	11.9671	12.3725	11.3607	10.9975	12.0736	10.7566	12.3097	11.8417	11.8112	11.8556	12.2249	11.9629	12.0744	12.0575	12.2168	11.8907	10.8469	10.7937	11.4452	11.1484	10.753	10.9323	11.2397	11.1497	11.4289	11.3432	11.4813	11.5184	11.5892	11.8505	11.4077	11.4596	11.1689	11.1528	11.4509	11.2792	498.678
UBAP2L	11.1889	12.4173	11.5933	11.3899	11.4657	12.186	11.423	11.6413	12.5293	11.4772	12.7357	11.2019	12.3592	11.8668	11.4635	11.8594	11.7553	11.5171	11.4297	11.5069	11.4633	11.3611	11.4908	12.1037	11.8526	11.1743	11.0659	11.8889	11.7512	11.1294	11.2002	11.5341	11.5052	11.4148	11.4711	11.8386	11.9488	11.4964	11.374	10.6374	11.0103	11.4899	11.4386	498.648
PCNA	11.3147	11.8325	12.3217	11.5621	12.5766	10.986	12.1366	12.0288	11.3982	11.0289	11.5632	10.9777	11.2689	11.6266	12.3723	11.6526	11.9774	11.8719	11.9221	11.6509	10.5548	11.0365	11.6076	11.0627	11.2356	12.2669	12.1013	11.1187	11.0862	11.294	11.2935	11.7484	11.6302	11.5131	11.5806	12.1152	11.9842	11.2414	11.255	12.305	12.2269	11.2526	11.0663	498.647
ITGB5	11.9438	9.56843	12.955	11.6248	13.781	13.2051	12.7469	10.4	9.27291	10.2921	11.6367	12.4362	11.4708	10.9394	11.1289	7.89227	12.6026	13.9145	13.4917	12.9029	9.87345	9.51522	8.13826	11.7994	11.4409	12.8041	12.8628	15.4293	15.6055	10.5181	10.5081	11.8722	11.7077	11.4718	11.4246	11.2109	11.2253	11.7305	11.8671	11.3605	10.7296	10.6076	10.6282	498.537
NUCB1	11.5419	11.0839	11.8203	11.4795	11.8939	11.8294	11.9408	10.933	11.5589	12.1312	11.6962	11.9884	11.2857	11.9578	10.597	12.4231	11.8327	11.8651	11.9553	12.3614	11.5486	11.691	12.5446	11.4017	11.3145	10.9655	11.2176	12.4906	12.4658	11.3608	11.2666	11.1985	11.1127	11.5452	11.5595	11.9596	11.8307	11.6899	11.3813	10.7356	10.7449	11.3068	10.9991	498.507
ATP2B4	11.1359	12.2392	12.5136	11.7272	11.9894	11.1167	11.3625	10.8934	12.6004	11.7095	13.2281	12.6018	12.7156	10.9809	11.8808	11.2723	12.6119	12.3822	12.234	11.5739	11.9014	10.7832	10.8832	10.6541	10.4397	12.1806	12.201	12.7137	12.6742	10.8649	10.791	11.2621	11.1564	11.0153	10.6522	11.5348	11.7185	12.174	12.1271	9.92008	10.1001	10.9881	10.956	498.461
FDFT1	11.4363	11.435	12.7608	11.3293	12.569	4.50456	12.226	11.9101	11.6534	11.9424	11.3517	12.1593	10.5202	12.5258	12.976	12.3434	12.2579	11.9445	12.3328	12.2063	11.3249	11.524	11.7686	10.9202	11.4208	13.6143	13.7051	11.2917	11.1758	12.6857	12.7772	10.9394	10.7374	11.7737	11.6459	10.715	10.7938	11.9793	11.9221	9.95932	10.0507	11.7651	11.4345	498.309
ACIN1	11.8196	11.7603	11.0857	11.9306	11.9254	11.9859	12.0217	11.94	11.8028	11.8458	11.7773	11.6484	10.7656	11.4766	12.1224	11.6022	11.2145	12.0343	12.2033	12.163	11.5198	11.4809	11.6092	11.4478	11.179	11.3529	11.4903	11.4544	11.2741	11.1406	11.3086	11.5023	11.7634	11.2861	11.2214	11.3498	11.4604	11.5419	11.4368	11.4894	11.629	11.5058	11.7369	498.306
CDC42	11.5218	11.5701	10.8712	11.6185	11.9434	11.7351	10.6851	11.5178	11.7781	10.9074	11.5662	11.4232	11.5845	11.9607	11.3377	11.8101	11.0639	12.0043	11.9441	12.0073	11.9532	12.1147	11.7103	11.6178	11.8542	11.5802	11.3921	11.0257	11.1502	11.6959	11.6856	11.8292	11.64	11.354	11.5488	11.5787	11.4793	11.613	11.6791	11.5275	11.4324	11.9562	11.7169	497.985
ASPH	11.5564	11.5633	11.3454	11.7568	11.3626	12.3156	10.8309	11.2262	11.4942	10.7443	11.5564	11.4807	12.0917	11.3941	12.5082	10.762	11.1319	11.5059	11.4146	11.3608	11.5673	11.5268	10.6203	12.0817	12.309	11.5761	11.6141	10.8994	10.9879	11.3405	11.1845	12.0512	11.8211	13.0513	13.3718	11.2738	11.4924	11.8587	11.6783	11.3693	11.0401	11.9262	11.8362	497.88
ARFGAP1	11.1323	11.0168	10.3589	11.4166	10.5944	10.713	12.7764	11.6824	11.1387	11.847	10.8178	11.1653	10.7746	11.1684	11.7433	10.8642	10.5372	10.9592	10.5093	10.9861	10.6544	10.5958	11.2714	11.1893	10.8588	11.565	11.7146	12.1234	12.1187	12.565	12.5258	11.6535	11.7348	11.9309	11.8559	12.525	12.2908	13.1793	13.285	12.2777	12.5959	12.3147	12.8095	497.837
NRP2	12.8009	8.51958	11.3174	12.3541	11.515	11.7494	11.62	12.6795	10.2528	11.7509	11.1668	13.5315	12.2977	12.2112	12.3104	11.1432	11.366	11.5272	11.7769	12.7396	11.9692	12.5864	10.1996	10.6387	9.97075	12.1296	12.1868	11.0766	10.5408	10.8916	10.9553	11.2908	11.1362	11.4832	11.0119	11.8423	12.0948	12.2627	12.0429	12.2434	12.1284	11.2383	11.2863	497.837
KTN1	11.5847	11.7186	11.1708	11.4801	11.39	11.3191	11.7016	11.9755	12.0789	10.6791	11.8787	11.9522	10.4688	11.2161	11.9334	11.7516	11.5347	11.4579	11.6822	11.756	11.8445	11.4398	11.2352	11.6474	12.253	12.3204	12.1655	11.118	11.1136	11.4383	11.3086	11.9345	11.7839	11.8025	11.9859	11.2949	11.3935	11.0466	11.0518	11.8374	11.3578	11.818	11.6851	497.606
AP3D1	11.4326	11.4462	11.9082	11.5958	11.636	11.2028	11.8148	10.8852	11.671	12.0543	12.0956	12.1268	11.625	12.1388	11.4131	11.9161	12.0738	11.7043	11.7142	11.7844	11.5179	11.4928	11.6878	10.7716	10.5411	11.7773	11.9818	10.9198	10.7266	11.8603	11.8731	11.2759	11.3197	11.2878	10.8352	11.8124	11.8103	12.181	12.0228	11.072	11.4029	11.5723	11.5985	497.58
LAPTM4A	12.2363	10.9578	11.2163	12.323	11.8942	12.0871	11.679	11.4757	10.5636	11.4676	11.0262	11.6206	11.6311	12.0352	10.7638	11.661	10.7851	11.8475	11.8005	12.2379	11.6916	11.8181	11.8221	10.8315	11.3211	11.1566	11.0228	12.1343	12.5667	11.1547	11.0299	11.5579	11.4199	11.4365	11.4766	12.1121	11.8509	11.7572	11.7552	11.5358	11.2074	11.8769	11.695	497.54
UBA2	11.059	12.5107	11.7841	11.4	11.7764	11.3319	11.3934	11.3948	12.4752	10.9652	12.2358	11.2713	11.2493	11.9732	11.6374	11.2217	11.6752	11.6286	11.8169	11.7907	10.7943	10.9709	10.9524	11.7725	12.0518	11.9235	11.7907	11.7418	11.7591	11.5089	11.4452	11.741	11.7549	11.1036	10.9521	11.4966	11.3888	11.0534	10.9846	12.1508	11.9397	11.9488	11.7224	497.539
SSRP1	11.1323	11.7391	11.8218	11.5591	12.0722	11.3566	10.9852	10.6693	11.6378	11.1596	11.3829	11.5306	11.6906	12.253	11.3756	11.1236	11.8346	12.0363	11.894	11.4645	11.1447	11.3785	11.0135	12.4038	12.4605	11.9043	12.0309	11.4799	11.4165	11.7463	11.7811	11.8398	11.6558	11.9461	12.1443	11.2001	11.1291	10.4051	10.3536	11.9717	11.9842	11.7521	11.6142	497.475
PPT1	11.8485	10.4065	12.3741	11.9403	12.178	11.2275	11.6584	11.3234	10.0538	11.1224	12.1374	12.19	11.3459	11.9571	11.2385	11.9181	12.1217	12.1054	12.2263	12.4069	11.6762	11.3979	11.537	10.7837	11.0988	11.6593	11.5211	12.2996	12.3983	10.6481	10.6898	11.6545	11.601	11.1768	11.3133	11.5095	11.5157	11.5641	11.5475	11.9632	11.6065	11.378	11.1131	497.433
AK2	11.7781	11.5384	11.7168	11.3818	11.9589	11.297	10.6026	11.1434	11.5464	10.9019	11.8705	11.8572	11.6373	11.8797	10.9575	11.0673	11.6402	11.756	11.6805	11.6314	11.8717	11.8629	11.2429	11.7553	12.0495	11.4572	11.3802	10.606	10.5913	10.982	10.9834	12.2923	12.355	11.674	11.7244	12.0086	11.8883	11.5783	11.4377	11.9586	11.9759	11.9746	11.9172	497.41
TFRC	10.779	10.5278	12.9104	11.6532	12.4573	10.0915	11.7176	9.66188	10.3325	9.63245	10.6515	11.5328	10.4624	10.5351	13.5575	12.6482	13.7323	12.8208	12.7045	11.7853	9.7346	9.86992	12.1232	10.5778	10.8536	11.6203	11.4502	11.314	11.6767	13.7476	13.2542	12.8838	13.0785	11.4836	11.4815	12.0447	12.6705	10.3062	10.0343	13.3978	12.9821	10.5428	10.0633	497.385
PPP1CC	11.4458	11.5638	11.5526	11.6133	12.0288	11.6255	11.8238	12.0344	11.6395	11.3718	11.3576	11.508	11.3717	11.1746	12.0633	10.7923	11.5564	11.9591	11.8244	11.5998	11.7258	11.7048	10.8897	11.6215	11.9678	11.6563	11.5482	12.1653	12.3335	10.5869	10.5861	11.7011	11.6037	11.2899	11.3944	12.004	11.8089	11.4722	11.4889	11.3134	11.1086	11.7547	11.6759	497.308
IPO5	11.23	12.0355	11.7458	11.5245	12.0263	12.1328	11.3494	11.5609	12.3529	11.6075	11.7952	11.7794	11.6535	12.4193	12.0508	10.1803	12.0055	12.0015	11.9794	11.7878	10.6724	10.8735	9.98166	11.849	12.308	11.7868	11.6271	11.4387	11.4049	11.5061	11.527	12.4885	12.4508	11.014	11.3057	11.5925	11.7028	10.8968	10.8267	11.7706	11.5342	10.8278	10.6988	497.303
CDK5RAP3	12.59	11.586	11.5011	12.4537	11.5841	11.325	11.1849	11.8277	11.0242	12.2127	11.5072	12.3982	11.474	10.1964	11.411	11.3851	11.5188	11.286	11.5395	11.5824	12.6162	12.1528	11.9014	11.0073	10.4976	10.7908	11.1282	11.6906	11.5001	12.1485	12.3967	10.9492	11.2175	11.4423	11.2338	12.1368	11.5428	12.0208	12.1122	10.7993	11.3406	11.2415	11.7672	497.222
AZIN1	11.3331	11.7727	11.2996	11.5446	11.2756	12.4797	11.2531	11.3087	11.7811	10.9494	11.5772	11.5333	11.9364	12.0866	11.9593	12.3666	11.1851	11.1667	11.2864	11.1661	11.446	11.5726	12.1965	11.4335	11.6194	11.9831	11.8828	13.0483	13.3423	12.022	11.8616	11.3996	11.203	11.171	10.8624	11.2868	11.1352	11.4681	11.4298	10.5174	10.4551	11.418	11.0033	497.019
TMEM59	12.0089	10.3872	12.5931	12.2734	11.8159	11.4981	11.1508	11.3784	10.3462	11.4323	11.0967	11.9406	10.6441	11.7614	11.1088	11.0788	12.1719	11.7908	11.9488	12.3415	11.9918	12.0722	11.286	11.4823	11.6513	11.5147	11.3825	11.6619	11.7477	11.7247	11.6007	11.6068	11.5236	11.4888	11.5162	11.4538	11.2676	11.7092	11.7374	11.4275	10.9731	11.7292	11.6581	496.975
SMG5	11.0488	11.7797	11.6545	11.5675	11.634	12.1395	11.5775	11.4342	11.8162	12.0081	12.3163	11.2571	12.2137	12.2236	11.3707	12.2071	11.7672	11.5228	11.6835	11.394	11.7967	11.4846	11.8007	11.5469	11.3838	11.0688	11.1736	11.9917	11.8914	11.2857	11.2778	11.5291	11.576	11.5015	11.446	11.2752	11.3467	11.2782	11.1846	11.1233	11.3112	11.0323	11.0033	496.925
MARCKSL1	11.3264	12.2399	11.9186	12.2449	11.7081	11.7467	10.4578	11.6911	12.4428	11.4904	10.2767	11.045	12.1832	12.0842	12.0368	12.8966	11.8009	11.5594	11.5424	11.1826	12.3624	11.7844	13.4293	11.5676	11.6419	11.6327	11.5867	11.4733	11.3958	11.7018	11.8022	11.6044	11.6805	10.5923	10.355	10.8524	10.5382	11.7343	11.4633	10.1972	10.6313	11.6646	11.3469	496.913
CS	11.2518	11.9587	11.7168	11.2806	11.9758	11.1118	10.8277	11.8249	12.0872	11.7912	11.7843	11.5623	11.6539	11.4958	11.6767	11.4341	11.7787	11.8406	11.8241	11.5784	11.2835	10.8885	11.1632	11.6857	11.678	11.3486	11.4464	10.8838	10.7152	12.3307	12.3647	11.8619	11.887	11.9106	12.1568	12.0233	11.9517	10.9347	10.9156	10.8105	11.1969	11.6094	11.407	496.909
MDH1	11.3424	10.6549	12.2641	11.6086	11.7883	11.2674	11.8628	11.5	10.4947	11.4839	11.5785	11.0209	10.9617	11.4963	11.2762	11.0006	11.6034	11.3102	11.5097	12.3277	11.3921	11.5208	10.8632	11.137	11.5599	12.3006	12.0345	10.8937	10.9232	12.0799	11.9438	12.0407	11.9988	11.6021	11.4251	11.8565	11.5984	12.1486	12.1004	11.8264	11.5115	11.9869	11.7996	496.896
KDELR2	11.2035	11.458	11.922	11.0343	11.1067	11.2585	13.5122	10.8407	11.5157	12.4273	10.8902	10.991	11.0955	12.2112	11.5815	11.1334	11.9219	11.0286	11.1975	11.3641	10.8213	10.9218	11.2157	11.1129	11.2376	11.8139	11.741	12.3391	12.2651	11.0221	10.9671	11.8382	11.683	11.9523	12.0786	11.6012	11.6701	12.5037	12.4139	11.7235	11.6176	11.5195	11.0821	496.835
MTDH	11.6712	11.6752	11.4788	11.7431	11.4019	12.1221	12.0359	11.3284	11.9404	11.0986	12.3533	11.7231	12.383	12.6857	11.8592	11.58	11.5193	11.695	11.593	11.4883	11.4715	11.6784	11.2519	10.8927	11.0749	11.4219	11.2903	11.5768	11.6057	11.3996	11.2565	11.5181	11.3768	11.4222	11.4927	11.4367	11.7181	11.4727	11.406	11.0372	10.8326	11.4633	11.2848	496.757
DDX42	12.3654	11.2356	11.4951	11.6208	11.3401	11.4179	11.1915	11.1846	11.1395	11.3078	11.6217	12.2521	11.3404	11.7184	11.6127	11.3222	11.5729	11.2735	11.2024	11.0174	11.8571	12.1897	11.1358	11.1511	11.101	10.9142	10.9176	11.6556	11.5911	11.3384	11.4901	11.0512	11.3879	11.5691	11.5371	11.6834	11.6632	11.4579	11.5979	12.2142	12.4061	12.4708	12.8961	496.508
HNRNPAB	11.4117	11.4243	11.4882	11.5705	12.1287	11.297	12.0612	11.2599	11.2448	11.4467	11.1038	10.8831	11.6246	10.7908	11.8785	11.3136	11.1239	11.6795	11.4642	11.3475	11.4015	11.708	11.2016	11.626	11.4828	11.6349	11.5502	12.0221	12.0109	11.9296	11.9999	11.5501	11.464	12.1166	12.2495	11.5112	11.2656	11.7336	11.7221	11.4314	11.5447	11.4863	11.2817	496.467
SNRPB	11.2381	12.0218	12.506	10.8346	11.5009	11.8252	11.6667	12.0981	11.6677	11.0118	11.2949	11.1431	11.4804	11.3926	11.2397	11.123	12.0236	11.2872	10.8655	10.8337	10.5379	11.0161	11.291	12.0401	12.2493	12.3609	12.4361	11.1501	11.0265	10.9895	11.0021	11.8414	11.776	11.8303	11.9661	12.3275	12.1221	11.3264	11.3876	11.7564	11.842	11.6803	11.4263	496.437
SEPN1	12.0624	10.7212	11.4246	11.4757	11.2559	11.0213	10.9842	11.888	11.0614	11.6629	11.5902	11.7194	11.6708	12.1318	10.4231	10.9147	11.7779	11.4212	11.3087	11.0579	12.8708	12.5802	10.6861	11.5528	11.0883	10.9634	11.0176	12.4273	12.4221	11.4945	11.3969	11.9162	11.8305	11.1867	11.3001	12.0776	12.0642	11.0748	11.1501	11.7033	11.6025	12.2126	12.1878	496.38
UQCRB	10.934	12.8318	11.4548	12.052	10.5668	12.5906	11.6035	11.4482	12.5966	11.7594	11.4595	10.8023	11.42	12.0157	11.1205	11.8387	10.8509	10.5001	10.3445	10.9365	12.3296	12.3135	11.9913	11.0555	11.7057	11.9859	11.8292	11.0309	11.3415	11.562	11.5292	12.1566	12.1141	11.5642	11.735	12.2349	11.5302	10.9756	10.9102	11.2098	10.9688	11.484	11.5137	496.198
RSL1D1	11.2409	12.9682	11.5093	11.2556	10.9997	11.3213	11.4431	10.9409	13.058	11.1346	11.3522	11.5306	11.7946	11.355	11.4792	10.6696	11.5375	11.3307	11.0454	11.2245	12.1509	12.3105	10.7466	11.9274	12.3486	11.6906	11.7954	11.3659	11.7159	11.7629	11.7856	11.2651	10.9965	11.2144	11.3349	11.611	11.3743	11.1619	10.9082	12.3053	12.1153	11.6326	11.4713	496.182
NAMPT	12.0304	11.6256	10.771	12.0832	11.8113	10.617	13.0613	10.8414	11.7872	12.0744	11.5046	11.1605	11.2594	12.5214	13.3242	11.2228	11.5398	11.8137	11.8382	12.3056	10.2161	10.8841	11.3111	11.2182	11.4491	12.5494	12.5258	10.2744	10.3146	11.0793	11.0943	10.7883	10.6059	12.3262	12.0537	12.4675	12.0465	11.4685	11.3552	11.4123	10.9676	11.3517	11.0397	495.993
PXN	12.5302	10.2342	11.5075	12.0584	11.2905	11.2646	12.035	11.4528	10.2571	11.7971	11.3752	12.688	11.4958	10.1016	12.1295	10.6617	11.5221	11.5688	11.2242	11.1893	11.5654	11.0732	10.6917	12.7888	11.9991	11.0504	11.1919	11.9519	11.7004	12.2976	12.5036	11.3177	11.471	11.3093	11.3891	11.5985	11.508	12.542	12.5699	10.819	11.2447	11.3644	11.6086	495.94
HSPG2	11.9007	12.4045	10.6123	11.9595	12.6809	11.0087	9.50668	10.8215	12.7434	10.8113	10.5976	12.4583	12.3332	12.4833	11.9705	11.4504	11.2909	13.3083	13.338	12.9202	12.6492	12.3504	12.1818	11.1155	10.5117	10.4342	10.8211	12.0789	12.1716	10.1785	10.0272	11.4235	11.7563	10.66	10.9644	10.8506	10.9155	11.3177	11.3997	10.7383	10.789	11.582	12.383	495.9
SLC6A8	11.1118	11.8377	10.8719	11.7383	10.3172	8.81217	11.62	12.1166	11.9979	12.602	11.7008	11.2126	11.4119	11.4444	11.5848	12.0372	10.6308	11.1519	11.2188	11.4913	9.81002	10.3769	12.2992	11.0583	11.0949	11.381	12.0596	11.5337	11.6999	12.023	11.9073	11.6718	11.5125	11.7472	11.8104	12.1368	11.9561	11.7719	11.5788	12.3223	12.2668	12.3137	12.6153	495.857
TRIP12	11.2788	10.4666	11.4685	11.3913	11.6935	11.6216	11.6501	11.6307	10.8319	11.7107	11.4673	11.5922	11.5003	11.9673	11.4414	11.1345	11.6078	11.8632	11.939	11.7961	11.4058	11.5613	11.1316	11.4026	11.4803	11.6367	11.4696	11.8914	11.8243	11.7789	11.6895	11.5074	11.5561	11.5744	11.6403	11.1406	11.3884	11.9298	11.915	11.3351	11.1181	11.7326	11.6916	495.854
AEBP1	13.5313	11.5325	14.0338	14.1636	13.1843	12.2731	15.5409	13.9839	11.4923	15.2577	11.7383	14.1528	12.455	12.9661	13.6868	13.198	14.2843	13.9654	13.4057	13.2818	13.7552	12.85	12.1958	11.0461	10.5142	11.6511	11.9904	6.33616	6.61334	12.6952	12.6856	11.2073	11.3222	12.0827	11.4432	5.47895	3.37473	3.10652	4.02747	11.4694	11.5735	10.0389	10.2598	495.845
PLS3	11.8413	12.2284	10.7718	12.8642	11.9818	11.7824	11.6225	11.8887	12.3722	12.7235	10.8949	11.4607	13.2974	13.1717	11.6274	10.6464	10.6044	11.5035	12.0009	11.8768	12.0841	12.3368	9.75882	9.81622	10.1104	12.0875	11.8383	11.4832	11.7595	10.7873	10.7761	10.6364	10.6268	11.3352	11.4039	11.4819	11.775	11.4201	11.4255	11.9237	11.427	11.0965	11.2182	495.769
UBE2H	10.9942	11.8334	11.976	11.4681	12.8724	11.6757	12.5473	13.3787	12.187	12.3303	10.988	11.5623	11.7725	11.2199	12.2235	11.0282	11.74	12.5012	13.2522	13.2589	11.6262	11.4697	10.9779	10.9359	10.923	11.0511	11.0387	12.2497	12.3732	11.508	11.3983	10.7449	10.5535	10.8526	10.6361	11.1681	11.0373	11.1728	11.1784	10.4251	10.4944	10.5141	10.4436	495.582
SSR1	11.6834	11.9691	11.5057	11.5404	12.2496	12.2576	11.7323	11.1238	11.9625	10.7008	11.102	11.831	11.6138	12.8932	12.0737	11.2507	11.6358	12.6114	12.4271	12.4319	11.2084	11.3242	11.43	10.3054	10.4319	11.5636	11.3705	10.8186	10.9655	11.6025	11.4037	11.5545	11.1953	11.0579	11.1228	11.9028	12.07	11.1688	11.0301	11.6033	11.3257	11.3209	11.0739	495.446
CORO1C	11.6017	10.714	10.9063	11.4814	11.9245	10.8775	11.3669	11.7182	11.0035	10.9673	11.9868	11.9681	11.5584	10.9096	12.0603	12.3634	11.0073	12.1331	12.0717	11.8601	11.3082	10.8545	12.0892	10.9484	11.4435	11.427	11.3479	10.6457	10.8969	11.6627	11.5239	11.9023	11.8147	11.1407	11.1118	12.1943	12.1661	12.1563	12.0083	11.6318	11.5546	11.7337	11.3884	495.431
NUMA1	11.287	11.6811	10.9978	12.0056	11.1217	11.6841	10.3074	10.9527	11.6506	11.5193	10.935	11.6996	10.9173	11.9686	10.9319	11.9473	11.4129	11.3889	11.6477	11.666	11.7874	11.8884	11.825	11.6764	11.3834	10.7516	11.118	11.3877	11.4165	11.6752	11.678	11.7604	11.7849	11.1171	11.1457	12.8834	12.9968	10.6365	10.7026	11.3762	11.5021	12.3742	12.8333	495.423
NPLOC4	11.7495	10.7797	11.5707	11.1967	11.3297	10.9177	11.239	11.5864	11.0208	11.3954	12.2067	12.1094	11.3054	11.707	11.9096	11.3308	11.6651	11.6137	11.4718	11.3628	11.0726	11.2329	11.2604	11.0164	10.931	10.6226	10.5435	11.3152	11.1882	11.7617	11.793	11.2908	11.3413	11.7269	11.8236	12.6185	12.6669	11.6138	11.6474	11.7533	12.0097	12.332	12.3179	495.347
H2AFY	11.3326	11.9415	11.642	11.3933	11.9963	10.9484	11.1517	10.8832	11.8447	11.2225	11.4952	11.204	11.6902	11.2111	11.8322	11.6689	11.441	11.8659	11.7625	11.4596	11.4605	11.8296	11.9141	11.9388	11.8004	11.2301	11.2763	11.6232	11.409	11.8952	11.9725	11.5823	11.5457	11.9911	12.1885	11.0468	10.9064	10.8621	10.8188	11.9013	11.8618	11.0657	11.2177	495.324
SMS	10.1808	11.1579	11.3942	11.2623	13.0027	9.88577	12.4249	11.7117	11.5236	11.446	10.9949	11.8405	11.0329	11.7027	11.5612	11.0232	11.226	12.9291	13.0682	13.0153	10.4615	10.9614	10.9866	11.2122	12.2131	11.4935	11.5227	8.72699	8.84882	11.4042	11.4248	12.8384	12.7326	11.3842	11.4967	12.2552	12.0115	11.0815	10.8043	13.1082	12.7294	11.7247	11.4859	495.292
HEXB	12.2034	11.0613	12.1287	11.3953	11.4575	10.5889	12.4494	11.4097	11.2113	10.697	12.1035	12.2217	10.9914	9.70341	11.7024	11.1788	11.5546	11.3296	11.2824	11.5886	10.9738	11.1635	11.3602	10.1569	10.6022	12.1287	11.9735	13.3013	13.4535	11.838	11.6915	11.7419	11.5631	11.1116	11.0717	12.0355	11.8687	11.799	11.6691	12.2909	11.8535	10.7124	10.5565	495.176
S100B	14.1872	8.30582	13.4277	13.1353	12.7182	12.1163	14.189	12.4206	8.30106	13.624	9.73912	12.8022	11.8919	10.1475	11.8728	11.219	12.9247	11.9391	12.2094	12.9567	12.7613	13.8484	12.2677	8.10576	6.13527	11.1833	11.2616	12.7223	12.5234	11.4998	11.5794	10.1698	10.0914	10.4923	10.3736	11.0925	10.485	13.7305	13.6103	10.5952	10.1125	10.2178	10.1753	495.162
CYTH3	11.5365	10.7924	11.333	11.8441	10.7825	11.1758	12.4905	11.2678	10.9886	11.7362	12.4048	11.2086	10.3129	10.8078	12.4875	13.065	11.3592	10.5425	10.8937	10.7045	12.0442	12.2404	12.3828	8.70718	9.15574	12.017	12.0656	10.4221	10.4498	12.8459	12.7363	12.0134	12.0418	11.5205	11.0711	11.7404	11.6892	12.7379	12.66	11.941	12.0533	11.4997	11.3916	495.161
STT3B	11.6407	10.8835	11.1339	11.7035	12.0525	11.3293	11.7396	11.7993	10.9674	10.9933	11.7158	11.9261	11.1331	10.934	12.346	12.2534	11.1792	12.2428	12.1731	12.2165	11.3294	11.2191	11.6125	11.1266	11.4941	12.1445	11.9788	11.0249	10.9518	11.73	11.612	11.7458	11.5814	11.4128	11.4534	11.3361	11.4617	10.7525	10.8173	11.7964	11.3794	11.3571	11.2696	494.95
PTP4A1	10.1699	11.5956	11.2269	9.71989	10.8429	10.8833	12.2697	10.6581	11.6765	11.1176	13.0962	10.2136	11.0973	10.8772	11.6976	11.7312	11.3765	11.3654	10.8853	10.8222	9.72546	10.1027	11.1695	10.6614	11.1244	11.055	11.0751	11.522	11.6876	11.8437	11.8594	12.9387	12.7829	12.6668	12.8402	12.6707	12.4264	11.6155	11.3964	13.6851	13.4207	11.8779	11.4499	494.92
PMP22	11.8136	12.4764	10.6675	12.83	13.149	11.3245	12.3064	9.51744	12.0285	10.5811	11.5768	12.1388	10.6691	11.5406	11.8468	12.1878	10.5621	13.2588	12.6635	12.3412	10.0631	10.238	11.2608	10.0502	10.0157	11.6693	11.7205	13.1942	13.3868	10.8776	10.9513	11.9503	11.8639	10.0149	10.0894	12.0531	11.9774	11.5624	11.5818	10.5279	10.3449	12.1013	11.9407	494.915
CNOT1	10.5071	11.3833	11.7984	11.4693	11.7229	11.3587	11.1758	11.7692	11.631	11.0046	12.2313	10.6989	11.5975	11.3044	12.2672	11.5574	11.8771	11.9011	11.9708	11.7775	11.4143	11.7284	11.4933	11.4876	11.4752	11.3449	11.3054	11.401	11.3219	11.8674	11.6764	11.4508	11.2387	11.8116	11.9583	11.1056	11.4216	11.4611	11.4093	11.1199	11.1696	11.6415	11.5201	494.828
SUMF2	12.4266	11.1678	12.4815	11.0785	10.7164	11.468	12.8783	10.9567	11.5777	11.2836	11.6452	11.895	10.5843	10.8346	11.5825	10.7988	12.4772	10.5387	10.735	11.7784	10.6807	11.4738	10.9634	11.0271	11.2491	11.81	11.8617	12.1687	12.2142	10.6218	10.5357	11.4176	11.2702	11.4992	11.5852	12.8542	12.8176	12.5531	12.471	11.6176	11.4121	10.9464	10.8523	494.807
SUPT16H	11.5821	12.1124	11.7988	11.5639	11.6635	11.3457	12.0217	11.5562	12.214	10.4978	11.686	11.5534	10.7996	11.2072	11.9193	11.1631	11.8866	11.5491	11.4939	11.3804	11.3043	11.5534	11.1344	11.9569	12.1289	12.0503	11.9807	11.4705	11.4662	11.1263	11.1009	11.134	11.1347	11.5806	11.6159	11.2718	11.4977	11.0058	11.064	11.6696	11.4849	11.418	11.5124	494.657
DPP7	12.5023	12.571	11.3798	9.03466	9.99143	9.00279	11.8827	12.5179	12.2732	13.3215	12.0598	12.0813	11.4472	10.2949	10.0543	11.461	11.0658	10.1785	10.1382	10.72	11.0278	10.4386	11.6634	10.6944	10.688	10.9773	11.3368	11.4962	11.6855	12.5828	12.5507	11.9604	12.0143	11.4286	11.426	12.7167	12.4009	11.9945	11.7393	12.3844	12.1737	12.5887	12.6237	494.571
ARF4	11.4062	11.1587	11.3967	11.4053	11.7822	11.5614	12.5373	11.1745	11.0173	11.3454	11.3213	10.6496	10.9253	11.1325	12.1295	11.3298	10.9748	11.4238	11.5681	11.6259	11.1558	11.0775	11.26	11.6792	11.9241	11.972	11.8162	11.3207	11.4882	11.4119	11.3019	11.7655	11.5755	11.6048	11.6515	11.66	11.4907	11.9231	11.8923	11.7412	11.5021	11.9222	11.5435	494.546
ZFAND5	11.3703	12.0911	11.1136	11.3668	11.4796	11.7088	11.4195	12.6547	12.1615	11.1805	12.3648	11.6311	12.4684	10.9996	11.7505	11.0984	11.0392	11.6155	11.5395	11.5087	11.2881	11.5376	11.0793	10.9449	10.9378	11.6493	11.6073	10.9052	10.7577	11.6102	11.4897	11.2291	11.2196	11.158	11.1937	11.9895	11.9864	11.901	11.9857	11.5549	11.4888	11.29	11.1283	494.494
UQCRH	10.8779	12.0025	12.5085	10.8747	11.3322	11.2022	10.5165	11.4648	11.7024	11.2726	11.4379	10.4486	11.4644	12.2187	10.5783	10.914	12.0136	11.0909	10.978	11.287	10.9939	10.8722	11.03	12.3327	12.7443	12.5024	12.5619	10.7548	10.9879	11.788	11.7248	12.1579	12.1361	11.7177	11.8776	11.9326	11.3341	11.2064	11.094	11.5595	11.3068	11.8635	11.7446	494.409
GCN1L1	11.1323	11.2676	11.786	11.2249	11.3786	11.1858	12.4972	11.0512	11.6152	11.9646	11.5288	11.5618	11.3554	11.0092	11.7209	11.1368	12.2528	11.7588	11.673	11.3752	11.4271	10.8779	10.9297	11.4004	11.1811	11.5032	11.6233	11.8449	11.7028	11.9867	12.054	11.5236	11.683	11.6468	11.7053	11.5158	11.5516	11.5507	11.3754	10.7871	11.0767	11.3463	11.5469	494.317
PHB	12.0714	11.6017	11.7462	11.119	12.2774	11.279	11.8073	11.2609	11.6884	11.1072	11.0604	12.0615	10.9092	11.0698	11.2913	10.8883	11.4927	11.5575	11.9499	11.827	11.5538	11.6617	10.5283	10.8896	11.1411	11.427	11.3197	11.7703	11.7992	12.0844	12.04	11.5346	11.5035	11.3524	11.4405	11.6521	11.5691	11.6226	11.4757	11.6028	11.353	11.6061	11.2609	494.255
TNS3	11.0154	12.3451	12.2212	12.182	12.1255	11.201	12.1535	11.4793	12.4202	12.5706	10.7773	10.9324	11.3805	12.1197	11.7567	10.8453	12.0045	11.8617	12.2367	12.1258	11.1927	11.6956	11.4572	10.1895	10.3127	11.5351	11.5753	12.4509	12.4639	10.164	10.1291	11.3544	11.4536	11.1201	11.1257	10.7858	11.2222	11.7201	11.7909	10.6662	10.967	11.3761	11.7071	494.21
SUMO2	11.7213	11.649	11.1748	11.396	11.4374	11.6125	11.4615	11.9324	11.753	11.1318	11.3193	11.6785	11.381	11.8265	11.2427	11.4485	11.1059	11.3263	11.3593	11.1989	11.3747	11.76	11.537	11.2809	11.8011	11.1486	11.1282	11.5619	11.7776	11.8554	11.7657	11.2092	11.106	11.1556	11.2712	11.7043	11.3229	10.9206	10.786	11.8596	11.6967	12.5427	12.394	494.117
COX6A1	11.3021	11.3256	12.2122	11.6034	11.8602	10.8182	11.6315	11.2567	11.0556	11.6874	11.7626	11.261	10.7619	10.3442	11.1588	10.9609	11.5904	11.5363	11.4478	11.5164	11.0081	10.8306	10.9371	11.4013	11.6718	11.3684	11.4529	11.1699	11.273	13.2358	13.0659	11.98	12.0614	11.7613	12.0966	12.1961	11.8012	11.1874	11.1293	11.1729	10.9589	11.768	11.492	494.113
MYO1C	11.6381	11.6452	11.8469	11.6991	11.7554	11.5308	11.8116	11.3015	11.8108	11.7846	11.4595	12.4167	11.2098	10.9353	11.2803	11.5518	12.232	11.8047	11.8133	11.7595	10.0338	10.1821	10.9001	11.4646	11.5145	11.9842	12.1432	11.2356	11.18	10.8185	10.7783	11.2717	11.3113	11.4093	11.5944	11.8358	11.7942	11.9663	11.9022	10.4407	10.3919	12.3109	12.3621	494.113
PPFIBP1	11.9162	11.3865	10.539	12.2438	12.3839	12.7294	11.3927	12.1614	10.9948	11.4155	11.748	11.8858	11.8796	10.7318	11.4706	11.4327	11.0787	12.4473	12.4201	11.947	10.5418	10.7717	10.4884	12.4853	11.9906	11.9264	11.9587	11.2226	11.0258	11.3672	11.2872	10.5271	10.4496	11.1171	11.1141	10.4122	10.5084	13.2064	13.3599	9.59482	9.56243	12.4124	12.4729	494.008
MAP4K4	11.2691	11.0276	11.2463	12.0965	12.5472	12.5286	11.788	11.9225	11.36	11.6021	10.9078	12.2794	12.5271	12.1209	12.1372	11.8166	11.3868	12.4038	12.6277	11.947	11.5952	11.516	10.7658	11.3763	12.1121	11.5838	11.6701	11.658	11.6485	11.6025	11.6398	10.9356	10.9158	10.1367	10.1495	10.1301	10.1785	11.463	11.5396	10.5486	10.6577	11.1635	11.3416	493.87
COLGALT1	11.6396	11.1587	11.5066	10.8523	11.6247	10.7195	11.7662	11.1912	11.3095	11.3144	11.9308	11.9065	11.3064	11.53	11.5127	11.158	11.5796	11.7999	11.6935	11.3654	10.4449	10.3946	10.8322	11.1287	10.7524	12.5788	12.7481	13.1256	13.0038	10.649	10.7466	11.5196	11.3854	11.267	11.0818	11.7752	11.8287	12.2117	12.1485	11.7461	11.5767	11.0458	10.9929	493.85
AES	11.7548	11.1101	12.1567	7.66587	11.348	10.9429	10.7466	11.0166	10.7545	12.3992	11.6464	11.8896	11.308	11.596	11.1244	12.6604	11.7413	10.9656	11.6992	11.722	11.4158	11.0906	12.5271	11.7406	11.88	11.4049	11.5718	11.7868	11.9695	12.607	12.5393	11.4396	11.2708	11.2155	11.3138	11.6484	11.2716	11.4777	11.3881	11.1039	10.9891	11.8614	11.7776	493.539
KPNA2	11.4919	10.8826	11.3898	10.2164	11.7008	10.4551	11.1038	11.3178	11.1204	10.8436	12.4041	11.5037	10.9413	11.709	11.7958	11.186	11.4753	11.4873	11.3256	11.1208	10.2627	10.9273	10.8582	11.2221	11.5165	11.6389	11.4355	11.3468	11.4374	11.8173	11.6229	11.1846	11.0407	11.71	11.8946	12.4594	12.5926	11.4878	11.4907	12.6292	12.5157	12.6531	12.2573	493.472
STARD7	10.9515	11.6984	11.7132	11.7578	11.8166	11.4074	11.9711	11.7028	11.7142	11.7257	11.3153	10.9356	11.6021	12.171	11.4481	11.4374	11.5647	11.6682	11.8177	11.9404	11.6481	11.9241	11.3314	10.5012	10.5612	11.4497	11.312	10.9502	10.8233	11.3139	11.2688	11.7942	11.7189	11.4665	11.5337	11.0532	11.2237	11.7614	11.6862	11.5848	11.444	11.4413	11.2731	493.424
COPB2	10.9328	11.5296	12.4801	11.2272	11.5371	11.1782	11.9563	10.8365	11.541	11.1091	11.0243	10.8225	11.1498	11.047	11.8444	11.154	12.2129	11.3202	11.3976	11.6187	10.8084	11.0023	11.016	11.4612	11.459	11.6559	11.5748	11.7113	11.767	11.2403	11.1502	11.9035	11.8001	11.543	11.6722	12.0082	11.9374	12.2306	12.1706	11.4101	11.4409	11.4171	11.0976	493.397
SGK1	12.346	11.4969	11.6441	11.0326	11.3475	12.002	11.7755	10.1766	11.8759	10.1606	12.1167	10.5966	13.0346	12.7664	9.9223	10.7417	11.3035	11.2376	11.1914	11.157	10.2908	11.0155	11.6969	9.63754	9.1215	11.3604	11.2554	12.386	12.2015	10.62	10.548	12.4616	12.2294	11.3802	11.1821	12.2686	11.8492	12.9969	12.9756	12.1546	12.0451	12.2394	11.5146	493.356
CCT4	11.1313	11.4154	11.4558	10.9361	11.1337	11.0881	12.0263	12.0095	11.563	11.0558	11.0712	11.1221	11.1325	11.7958	10.9769	10.6269	11.4951	10.8907	10.8967	11.3726	11.2811	11.5695	10.708	11.8855	12.2564	11.6069	11.6122	11.1445	11.3357	11.1699	11.028	11.9781	11.8287	11.6523	11.8321	12.0666	11.8029	12.3746	12.0408	11.5687	11.4111	12.215	11.7317	493.296
MSI2	11.6528	10.9464	11.5711	11.2871	11.4733	11.6589	10.8414	11.6097	11.1228	10.5223	12.4314	12.8826	11.6783	11.6065	12.0389	12.2489	11.5408	11.7366	11.7375	11.53	12.1014	12.1224	11.368	10.5101	9.72069	10.7845	10.638	11.587	11.6913	11.8441	11.8197	11.5838	11.6405	10.9802	10.8132	11.4008	11.5285	11.4569	11.5548	11.9705	11.901	10.9464	11.214	493.295
GNPTAB	11.976	10.0871	12.1796	11.6368	12.7161	10.2748	11.0113	11.1197	10.2803	12.4383	11.1868	12.4028	11.5653	10.2394	12.573	12.4219	12.0209	12.6485	13.0441	13.0378	11.7907	11.5432	12.0712	9.11349	9.21174	12.0078	11.8371	9.57616	9.0812	11.784	11.596	11.9982	11.9843	10.6956	10.1787	11.8157	12.0504	11.9702	11.8775	11.7208	11.436	11.5489	11.3944	493.144
WDR26	10.948	12.0879	11.8549	11.7288	11.3617	12.3471	11.9271	10.6717	12.299	12.0612	10.7662	10.7474	12.3862	11.0054	11.8275	11.9762	11.8365	11.414	11.8476	12.0124	11.5139	11.8152	11.7996	11.8346	11.8694	12.1067	11.9476	11.7298	11.5995	10.9378	10.9956	10.2166	10.3314	11.2948	10.941	11.0029	11.0283	11.2559	11.2772	11.0038	11.2298	11.09	11.1715	493.1
SNX1	11.4523	10.4592	11.0715	11.9431	12.5692	12.0665	11.9232	11.245	10.4443	12.3364	10.434	11.2687	11.4795	12.5338	11.5381	11.1971	10.8464	12.1169	12.509	12.3365	11.884	11.9746	11.2339	11.6073	11.2381	11.3465	11.3491	12.8073	12.4969	11.2985	11.3225	11.0651	11.17	11.2376	11.3107	11.2841	11.3986	10.5039	10.5787	11.1412	11.2736	10.871	10.8516	493.016
MGAT4B	11.3837	10.2683	11.267	11.1874	11.1686	11.0422	11.2941	12.3143	10.1808	11.688	11.8749	11.5576	10.9939	10.5404	11.254	12.5147	11.0555	10.9549	11.1741	10.7725	11.5622	11.1951	11.706	11.4512	11.5611	11.6489	11.7397	11.8673	11.8943	11.8656	11.7582	12.3652	12.2704	11.8082	11.8018	11.6936	11.537	11.2354	11.1311	11.8362	11.812	11.4029	11.3063	492.936
PACSIN2	11.9513	10.3384	11.7543	10.368	11.5185	11.2422	13.0424	12.0189	10.6225	10.5209	12.297	12.5482	11.7691	11.5742	11.4094	10.7908	11.4797	11.017	11.5327	11.5613	11.9928	11.7048	11.0175	9.72895	9.71352	11.756	11.854	12.343	12.4668	12.7764	12.5938	11.0582	11.0227	10.388	10.3322	11.8353	11.7446	12.0927	11.9032	11.8166	11.7289	10.9412	10.7332	492.901
UHMK1	11.4163	11.161	11.4231	10.8286	11.2981	11.4742	11.7021	11.7895	11.3144	10.8241	12.9353	11.4129	11.845	11.8247	11.8318	11.9118	11.6051	11.7723	11.7168	11.8591	10.9258	11.0868	11.7692	11.7512	11.9724	12.1337	11.892	11.6316	11.6884	11.3029	11.1816	10.891	10.7024	11.6065	11.28	11.2044	11.1161	11.2629	10.9993	11.1164	10.8454	11.363	11.1926	492.862
S100A11	11.7274	11.1723	11.03	11.1408	11.5584	10.5189	11.7651	10.9337	10.9064	11.218	12.2459	10.9548	11.7549	10.6662	11.0924	12.8075	10.4241	11.4996	10.788	11.3791	10.5535	10.7952	12.3703	12.0488	11.8169	11.3909	11.4642	10.9052	11.1173	10.8938	10.5286	11.8137	11.6993	11.7934	11.8956	13.121	12.5544	11.9119	11.884	11.4185	11.3658	12.0895	11.709	492.724
ATP6AP1	11.6439	11.1587	11.0224	11.2586	11.9669	10.9512	11.2294	11.0389	11.3842	11.3734	11.6006	12.298	10.9714	11.696	11.5825	12.2223	10.672	11.8681	12.0076	12.3297	10.8181	11.11	11.6537	10.4221	10.3409	10.3869	10.4587	13.1295	13.1063	11.8246	11.6643	10.5618	10.5912	10.9059	11.0919	12.0168	11.864	11.8349	11.7221	11.7189	12.0205	11.7109	11.4691	492.699
CTDSP2	11.413	11.9393	11.2653	12.2427	11.4598	12.6906	10.9556	12.0604	11.8858	10.892	10.4433	11.433	12.0755	11.3297	11.1436	11.6416	11.3138	10.9817	11.3334	11.2518	12.3517	11.977	11.812	11.5331	11.4049	10.8398	10.8093	11.7667	11.8364	13.3385	13.3207	10.6695	10.6706	11.2471	11.4405	10.9954	11.0349	10.9553	11.0195	10.0867	10.4805	11.6399	11.554	492.536
MYL12B	11.7097	12.5658	11.2858	11.5379	11.9162	11.8264	10.5551	11.6622	12.3722	10.4773	10.9643	11.3747	10.983	11.0314	11.1651	10.8118	10.7851	11.6604	11.3189	11.5653	11.2803	11.4179	11.1311	11.0888	12.0343	10.9585	10.9184	11.1024	11.1946	11.5008	11.3086	12.4624	12.28	11.4675	11.6048	12.0188	11.4005	10.9652	11.0425	12.4676	11.8602	11.8482	11.6066	492.529
DBI	10.7567	11.1587	11.5958	10.5396	12.8664	11.7952	11.495	10.7861	11.0336	13.0198	10.5022	10.5531	10.992	12.065	10.8342	12.8626	10.9456	11.4784	12.4494	12.4837	11.6439	11.3561	12.0782	10.0245	10.1006	12.8127	12.516	11.5655	11.7381	12.4954	12.2776	11.2578	11.0715	10.9331	10.8492	11.2511	10.8485	11.4499	11.5548	11.1649	10.7925	11.3374	11.1759	492.508
GNAI2	11.7654	10.5911	11.2219	11.5555	11.3848	11.4981	11.739	12.125	10.666	11.6969	10.3924	11.5107	11.1162	10.3968	11.9249	12.3379	11.0671	11.2872	11.4652	11.6665	10.9939	11.5336	12.3741	12.1021	12.224	11.4833	11.5472	11.2311	11.2235	11.25	11.1635	11.2414	11.1112	11.3462	11.362	11.8979	11.6324	11.5331	11.5185	11.5818	11.3165	11.8576	11.5715	492.505
RAD23B	11.5159	11.642	11.5566	10.4506	11.3188	11.4008	11.6626	12.4602	11.573	10.7058	11.7861	11.5638	12.4825	11.0099	11.6237	10.5777	11.3513	11.4181	11.0744	10.7363	11.0259	11.4144	10.3344	11.7069	11.9971	11.5061	11.5087	11.0007	11.0473	11.2592	11.1392	10.8361	10.9242	11.8217	11.8834	12.0638	11.9671	11.8569	11.7427	11.9137	11.838	12.0058	11.7993	492.503
BHLHE40	11.5977	10.5349	10.4195	11.4559	11.8753	11.9801	11.9177	11.0634	10.2112	10.2616	10.8662	11.7142	11.6894	10.4902	13.0258	11.3303	10.5883	12.7763	12.6151	12.394	11.1109	11.633	11.7413	10.6541	11.2978	11.8951	12.3269	9.93711	10.2864	12.4847	12.0206	11.551	11.2332	11.7741	11.7627	12.3537	11.6941	10.7234	10.3802	11.5254	11.4657	11.7071	12.0232	492.389
VMP1	13.1846	9.91079	10.487	11.686	11.0164	11.4573	10.9185	10.5731	9.91275	9.65868	11.4754	12.8897	11.4616	11.6423	11.3443	11.2373	10.4976	11.2312	10.8944	11.6325	10.7261	11.2001	11.8869	12.9768	13.4	11.8553	11.7945	10.7411	10.8517	11.2699	11.0701	10.8426	10.8266	12.5836	12.5233	12.5656	12.5881	11.3868	11.5352	12.2232	11.6805	11.4362	11.3018	492.378
EPRS	10.884	12.0096	11.7368	10.6743	11.1229	12.607	11.8327	10.4105	12.0826	10.9547	12.6104	11.361	12.1866	11.4378	11.7315	11.2931	11.7649	11.3455	11.2521	11.2932	11.1617	11.2026	10.7699	11.805	11.9328	12.5218	12.4301	11.2035	11.3278	10.935	10.8779	10.6921	10.6237	11.548	11.5573	11.1871	11.0241	11.597	11.5202	11.2982	11.0577	11.836	11.6721	492.373
TBC1D9B	11.1859	10.4306	10.8131	11.4344	11.2032	11.3493	11.2198	11.098	10.6304	11.5755	11.7379	11.4829	11.6021	11.0581	10.7209	12.2852	10.8176	11.5776	11.6128	11.7138	11.854	11.9941	12.0856	11.5799	11.3059	10.8213	11.0279	12.0277	11.9319	11.3286	11.3296	11.8579	11.7372	11.7019	11.5969	11.4574	11.4366	11.4192	11.2221	11.8608	11.7234	11.5853	11.8448	492.279
SMG1	11.6349	11.9072	10.8168	11.3565	11.348	11.0825	10.523	11.3464	11.9683	11.0015	11.3897	11.9701	12.116	11.2601	11.7758	11.2565	11.2997	11.7362	11.5879	11.2994	11.922	11.6289	11.2183	11.4978	11.1722	11.333	11.3572	11.161	11.0053	11.4617	11.4219	11.3419	11.3261	11.4727	11.4887	11.1002	11.2492	11.6791	11.2918	12.1956	12.0109	11.5133	11.745	492.27
FAM168B	11.1967	10.8481	11.5148	11.5627	11.9251	11.4431	11.7518	11.902	10.9503	11.6007	11.6383	11.614	12.0598	11.9304	11.2884	11.3039	11.4225	11.9029	11.8137	11.3548	11.4536	11.4912	10.9602	10.9001	11.1015	11.3852	11.3836	10.8962	10.8991	11.8849	11.8902	11.3287	11.4733	11.2654	11.3891	11.1688	11.2982	11.9292	11.9056	11.3745	11.318	11.1902	11.3382	492.249
CST3	12.7362	9.89811	12.6509	10.9287	10.7375	12.675	12.8828	10.8464	10.1082	11.7539	12.2218	11.2591	10.7499	10.7349	10.1474	10.6252	12.2173	10.5118	10.5201	11.5835	12.0894	11.5815	12.3587	10.6563	10.5183	11.015	11.2812	12.021	12.2506	11.1975	11.1594	11.0802	10.92	11.029	11.0421	12.7416	12.344	12.0299	12.0457	11.6847	11.7813	11.9459	11.5334	492.095
AFF4	11.1511	10.8612	10.5909	11.5208	11.5036	11.3768	11.2594	11.655	11.2105	11.1922	11.5632	11.6557	11.8778	10.7372	12.2628	12.1204	10.8191	12.107	12.0981	11.9462	11.8576	12.115	11.6313	11.2832	11.0575	10.9164	10.9215	11.4085	11.3489	11.2147	11.1963	11.7858	11.7281	11.3791	11.3001	11.0769	11.2164	11.5282	11.5011	11.7353	11.7632	11.2303	11.3728	492.077
TRIM2	11.4895	10.5137	11.5266	12.0069	12.1714	10.9799	12.6609	12.5635	10.7606	12.8167	9.5475	12.3952	12.86	12.1338	12.9047	11.4138	11.6324	13.1548	13.5662	13.368	11.777	11.9458	10.7765	9.37992	9.3823	12.1063	12.0944	11.4832	11.4887	10.5408	10.3411	11.2248	11.112	10.028	9.66238	10.0104	10.3214	12.006	11.9786	10.3396	9.87811	11.6701	12.0307	492.044
ETF1	11.4041	11.1932	11.6019	11.4206	11.4548	10.8949	11.9797	11.3972	11.2455	11.0097	11.3713	11.4768	11.4616	10.7767	11.8195	10.8924	11.42	11.633	11.3751	11.4422	11.7395	11.657	10.8098	11.6648	11.7662	11.9849	11.763	11.2193	11.1847	11.2586	11.1299	11.4708	11.3774	11.9032	11.8433	11.6505	11.5399	11.6101	11.5457	11.9457	11.7311	11.0859	10.8577	492.009
SOD1	11.3569	11.3411	11.714	11.1165	11.1879	10.9663	12.1174	10.7572	11.1099	11.9344	11.2137	10.9643	11.0973	11.8947	10.8405	11.6918	11.4543	11.0627	10.6553	10.9619	11.4341	11.1302	11.9159	10.9419	11.2668	11.0727	11.2554	12.4582	12.6848	11.7966	11.6895	11.2353	11.1756	11.6485	11.8472	11.605	11.0289	11.1418	11.2183	11.7189	11.4346	12.5143	12.2951	491.948
TMED2	11.2788	11.1053	11.3818	11.2105	11.2102	11.0298	12.6609	11.4025	11.284	10.8183	11.4253	11.3288	11.3888	11.6086	11.301	11.0637	11.7307	11.7408	11.4535	11.4177	10.7099	10.5649	10.9244	11.3232	11.6137	11.8427	11.6329	11.5578	11.6859	12.2385	12.0534	11.6485	11.6052	11.4846	11.5526	11.8464	11.7867	11.496	11.3463	11.1357	10.8535	11.6658	11.3963	491.806
SERINC1	11.3147	10.4141	10.907	11.152	12.0819	12.0996	10.4632	12.2712	10.5469	10.6243	11.2856	11.1557	11.7394	11.8654	11.3226	11.7471	10.865	12.2803	12.3362	12.5903	11.5112	11.4334	11.4137	10.8859	11.4603	11.8022	11.7259	11.1995	11.5933	11.0928	10.8723	11.7302	11.5057	10.9909	10.7995	11.2779	11.1535	11.469	11.5617	12.1454	11.5562	11.7827	11.7413	491.767
G3BP2	11.5545	11.1655	11.795	11.1997	11.9966	11.2905	11.9118	11.1934	11.1931	10.8459	12.6731	11.5742	11.3534	11.8192	12.2681	11.0411	11.5075	12.056	12.3944	12.4639	10.8874	11.1604	10.8236	10.7969	11.0358	11.8863	11.6636	10.8358	10.8926	11.3139	11.2212	10.9019	10.7044	11.6065	11.701	11.3838	11.5838	12.4123	12.1653	10.9346	10.643	11.1387	10.7537	491.744
CD151	11.951	11.8239	11.5401	11.8262	11.7668	11.3701	10.2629	10.7985	11.6095	10.6982	10.5278	11.7057	11.429	11.9012	9.8476	10.8319	11.1533	11.5448	11.4463	11.5015	11.0645	11.4066	10.4165	11.4774	11.6175	11.957	12.0692	11.3268	11.4145	10.564	10.4999	12.2055	12.0633	11.6289	11.977	12.2033	12.1882	11.4401	11.3828	11.6894	11.2437	12.2341	12.1085	491.715
EID1	11.3066	11.1226	11.4942	11.6711	12.1874	12.0703	12.1035	11.1873	11.0035	11.9953	10.3819	11.1536	11.5415	11.3975	11.4833	11.2993	11.2942	11.9852	11.9893	11.8107	10.0227	6.07343	11.3144	11.7368	11.9542	11.7515	11.4908	11.7721	11.8903	12.2823	12.186	11.3635	11.2353	11.2632	11.2263	11.2738	11.2528	11.0298	11.1282	12.3836	12.0007	12.3424	12.2545	491.706
PRPF4B	11.8088	12.2882	11.4849	11.7137	11.7413	11.926	11.1313	11.421	12.1067	10.8719	10.9905	11.5075	12.0746	12.1815	11.72	11.2422	11.6122	11.8329	11.8604	11.7256	11.6535	11.609	11.0339	10.7575	10.6938	11.989	11.854	10.705	10.5824	11.0703	11.1839	11.2627	11.3607	11.2604	11.2284	11.5853	11.9132	10.7541	10.7592	11.4985	11.2334	11.1347	11.2968	491.661
KHDRBS1	11.1899	11.9712	11.3006	11.4206	11.7991	11.1466	10.7763	11.9027	12.0859	10.4141	11.1729	11.4506	11.3824	11.7377	11.4913	11.2812	11.2398	11.7931	11.645	11.4177	11.0994	11.3196	11.3771	11.8381	12.169	11.4581	11.5293	11.0562	11.2479	11.3985	11.3439	11.6872	11.6421	11.4578	11.5175	11.38	11.201	11.0559	10.9743	11.5939	11.4111	11.6269	11.613	491.617
PFKL	11.1696	11.3577	11.2916	11.7755	11.4	10.4706	12.0554	10.6363	11.4153	12.4493	10.9803	11.5778	11.1411	11.2919	11.5526	11.3606	11.6929	11.8855	11.8449	11.9809	10.9671	11.0682	11.6411	10.9703	10.674	10.5985	11.0206	11.4212	11.5493	11.321	11.2554	11.5381	11.5501	11.437	11.4757	11.7345	11.4285	12.0864	11.8726	12.2721	12.2637	10.8846	11.1878	491.547
TARDBP	11.3897	11.5219	11.1569	11.5446	11.8527	11.3068	11.0011	11.6989	11.4264	11.1308	11.3066	11.1639	11.5252	11.886	11.0731	11.2692	11.2352	11.6092	11.6589	11.6766	11.93	11.8139	11.3034	11.6245	11.4929	11.2532	11.1262	11.296	11.2791	11.5175	11.5686	10.9774	10.9997	11.7511	11.926	11.1958	11.475	11.2934	11.4203	11.2908	11.5183	11.5924	11.4682	491.547
GRINA	11.5198	12.3137	11.5829	12.0118	10.928	12.2748	11.3596	11.5445	12.6628	11.6726	11.8165	11.5973	12.1595	11.9247	11.1166	11.8688	11.5706	11.1717	10.9822	11.4011	11.7252	11.7221	11.8281	10.5333	10.6711	10.4473	10.6719	11.0076	11.0265	11.4901	11.5082	11.1452	11.0423	11.1797	11.176	11.9854	11.8379	11.4805	11.3011	10.5362	10.9075	11.471	11.3167	491.49
ETS1	11.2395	12.1288	11.9096	11.6566	12.3325	11.0467	10.6379	11.5076	12.3491	10.4079	11.1253	11.4278	11.2674	12.7977	12.5569	11.3182	11.6458	12.2282	12.2959	11.9771	9.88376	10.5812	11.0185	9.87868	10.791	12.1377	12.2036	10.2553	10.2442	11.543	11.6627	11.7723	11.4784	10.0537	9.45441	11.9235	11.8335	10.4195	10.5143	13.1778	12.7621	11.8037	12.0274	491.276
U2SURP	11.1751	11.3603	12.189	11.4047	11.2042	11.245	11.4153	11.5279	11.336	11.166	11.4083	11.1347	11.4085	11.2011	12.149	11.3368	12.3229	11.1606	11.2603	11.2026	10.9671	11.1885	11.2781	11.2795	11.5321	12.0088	11.7847	11.7649	11.7768	11.2351	11.2146	11.2092	11.2447	11.6421	11.6976	11.309	11.3106	11.4919	11.4943	11.8883	11.2895	10.8668	11.0349	491.118
ZNF664	10.971	11.2513	11.3054	11.4546	11.4397	11.6956	11.7601	11.8359	11.1677	11.3357	11.5902	11.1756	11.4444	11.006	11.5768	12.3045	11.5141	11.5519	11.6147	11.4005	11.6378	11.0359	11.6761	11.0616	11.1076	11.619	11.4502	12.5053	12.475	12.0879	11.9361	11.3276	11.2037	10.9324	11.0872	11.342	11.133	10.892	10.9357	10.6915	10.5426	11.5067	11.489	491.071
PRDX6	11.093	11.7603	12.4521	10.3735	10.9417	12.6332	12.7843	11.1261	11.8023	12.264	12.0232	11.011	12.3757	12.0042	10.7277	10.3566	12.3547	10.7225	10.8089	11.0773	11.4278	11.5558	10.5423	11.9046	12.3113	12.0687	12.1283	11.8902	11.8549	10.7424	10.742	10.9529	10.8649	11.6674	11.7478	10.9888	10.3076	11.5533	11.2933	10.6509	10.7463	11.3537	11.0551	491.042
STIP1	11.1835	11.9094	11.4051	11.136	12.3387	11.1788	10.9362	10.4453	12.0311	10.4324	11.677	11.1763	10.5176	12.4407	10.9819	11.4005	11.439	11.7556	11.9971	12.1278	10.7203	10.9114	11.1573	12.0501	11.9882	11.0035	11.0842	10.7584	10.5508	11.8369	11.6036	12.1573	11.8537	11.6021	11.8666	11.3203	11.2253	10.9267	10.5948	11.7671	11.9663	12.0895	11.425	490.969
KCTD20	11.6367	9.70573	12.1143	12.0584	12.522	12.3437	11.8452	11.1273	10.4001	12.1687	11.4741	12.0008	11.3579	11.8685	11.574	12.1814	12.174	12.5168	12.7808	12.6187	12.266	12.5649	12.3267	9.3852	9.37505	11.9644	11.6978	11.2797	11.2813	11.6773	11.7841	10.3857	10.277	10.8773	11.0458	10.5269	10.696	10.8982	10.8338	10.8233	10.6963	10.9477	10.7883	490.868
COPG1	10.6206	10.8022	12.3355	11.144	11.5478	11.2155	12.0878	10.8301	11.3849	11.5222	11.4714	11.4829	11.3618	10.8144	12.2469	11.4148	12.3599	11.6087	11.7973	12.0972	11.0175	11.0976	11.714	10.567	10.7766	11.3742	11.3988	11.1928	11.1657	11.1156	11.1839	11.5206	11.5691	11.1609	11.2883	11.6663	11.5272	12.5488	12.4331	11.0496	11.3053	11.0989	10.9484	490.866
CSE1L	10.8589	11.9477	11.4491	10.7759	11.2305	10.5438	11.5812	11.5783	12.0748	10.3687	11.044	10.9372	10.5987	12.0017	11.3625	11.0925	11.651	11.0993	11.0823	11.0014	10.4915	10.8589	10.8351	11.8448	12.2831	12.2315	11.9945	11.428	11.53	11.8005	11.7124	11.7803	11.6209	11.7918	11.9355	11.2545	11.3968	11.6267	11.5805	11.9728	11.6235	11.5799	11.3893	490.843
WWTR1	10.7387	10.3557	11.8696	11.4396	12.8615	13.4399	11.2492	10.0196	10.3213	10.5961	11.1868	10.6807	11.6092	11.353	12.2666	11.2707	12.1844	12.5158	12.8587	11.7475	10.3078	10.8576	10.5983	13.2562	12.891	12.1611	11.972	13.3128	13.2918	11.9217	12.0986	9.72036	9.82511	10.9129	10.5717	10.9524	10.86	12.0523	11.9477	9.66296	9.6329	10.8	10.5598	490.732
ESYT2	11.4276	11.4337	9.82456	11.0126	12.0896	11.6525	11.3877	9.84053	11.4527	10.5961	10.761	11.3477	11.3484	10.7639	11.6775	11.905	9.63101	12.5233	12.2864	12.3973	11.0287	10.9285	11.9554	11.0394	11.1517	11.5788	11.6419	11.7127	11.9959	12.7306	12.4728	11.6944	11.3903	11.3405	11.2811	11.7982	11.9038	10.5579	10.6971	11.8904	11.6756	11.3746	11.3551	490.555
SRSF7	11.3751	11.3154	11.6151	11.6368	11.5311	11.7597	11.7496	11.5817	11.0531	11.5035	11.5019	10.9706	11.6608	11.4439	11.1974	10.5996	11.3796	11.2522	11.2272	11.2447	11.2392	11.0814	10.8464	11.6953	11.5884	11.9242	11.8581	11.235	11.1699	11.2957	11.3107	11.2973	11.3062	11.3226	11.5552	11.344	11.5106	11.6517	11.4122	11.7371	11.3199	11.6932	11.5494	490.542
FKBP9	11.4433	10.9595	11.8837	11.6655	10.8547	10.5942	11.975	10.4855	11.1355	12.1019	10.7378	11.5963	11.0009	11.2282	11.3135	10.9886	11.7493	11.5281	11.4261	11.8203	10.4588	10.464	11.2726	10.5615	10.1534	11.1093	11.3699	13.9235	14.3883	11.4513	11.3988	12.5412	12.3157	11.1407	11.1699	11.1156	11.1925	11.7831	11.7112	11.8956	11.6321	10.4768	10.4933	490.507
TMED9	12.1489	10.4909	11.9435	11.5115	11.1824	11.149	12.3649	10.5517	10.4001	11.3686	11.404	11.6867	10.6975	10.5395	11.1626	11.6212	11.3322	11.3141	10.9608	11.1713	11.2881	11.4118	11.4612	10.649	10.6592	11.3128	11.3386	12.391	12.5513	11.2483	11.0536	11.8194	11.7377	11.3315	11.4923	11.8386	11.6137	11.8248	11.8232	12.188	11.7953	11.4674	11.2012	490.5
LARS	11.632	12.2917	11.267	11.0944	11.2869	11.5084	11.5781	11.6646	12.4048	11.2486	11.8268	11.2642	11.4138	10.9103	11.5554	11.1693	11.6016	11.2259	11.2462	11.307	11.7692	11.9889	10.9233	11.9397	11.9481	12.1965	12.1744	10.8613	11.0258	11.13	11.1234	11.2036	11.2291	11.4827	11.2402	11.101	11.1161	11.2108	11.0456	10.8199	10.6274	11.41	11.3353	490.399
TIMP3	10.0312	8.1434	10.8846	13.3945	11.8794	12.1194	12.0134	11.735	7.50563	11.343	12.7884	4.22361	11.9106	8.80325	12.9328	4.86133	11.2063	12.7339	12.6866	11.9087	12.489	12.2323	10.04	12.992	12.854	12.63	13.1668	13.1863	13.6571	8.87138	9.1973	12.8825	12.5138	10.295	9.73211	12.3992	12.2772	13.1422	12.9538	12.0846	11.696	13.0519	12.8623	490.312
ACTR3	11.0558	11.0042	10.9521	11.0625	11.8878	11.3978	11.0534	11.2699	11.0336	10.5783	11.5183	11.0606	11.3379	12.1446	10.9028	11.4914	10.9547	12.0484	11.8205	11.8058	10.78	11.0884	11.5041	11.0461	11.1602	12.1092	11.9418	11.0414	11.2074	11.2449	11.0091	11.9124	11.7406	11.4898	11.5578	11.781	11.8697	11.8883	11.7817	11.7367	11.5246	11.3424	11.1317	490.269
CAPNS1	11.3833	11.8589	10.8903	11.1757	12.3998	11.55	10.9362	11.6934	12.0769	11.5526	10.4134	11.4318	10.9044	11.5516	11.095	11.6433	10.9959	12.4968	12.149	12.3107	11.1583	11.3957	11.3837	11.7958	12.0749	10.8413	11.0242	10.9667	10.7944	11.3735	11.3699	11.2735	11.2602	11.2812	11.4115	11.6854	11.2992	11.4481	11.3256	10.5771	10.9055	11.6827	11.3666	490.204
PA2G4	11.5625	11.6715	11.632	11.1018	11.5977	10.9484	11.0498	11.6143	11.8018	11.1043	11.2022	11.433	11.3564	11.136	11.8151	10.6456	11.7672	11.5688	11.2266	11.1893	11.3652	11.128	10.7141	11.9844	12.0726	11.6091	11.6617	11.3029	11.2212	11.1856	11.1669	11.2819	11.2682	11.8986	12.1002	11.8588	11.7585	11.193	11.0609	11.0008	11.0235	11.6069	11.3028	490.19
IPO9	10.8657	11.5331	11.8025	10.9062	11.8743	11.638	11.1533	11.0003	11.6061	11.455	12.6638	11.0971	12.2774	11.6332	11.8915	11.4919	11.7457	11.5358	11.7401	11.3575	10.873	10.8747	11.2726	11.6226	11.6385	12.1349	12.0507	11.3534	11.2057	10.9421	10.8897	11.3629	11.3457	11.6476	11.5092	10.8153	11.0562	11.0779	11.0082	11.0569	11.1248	11.0039	10.9972	490.132
PNISR	10.7971	10.6311	11.2605	11.5615	11.7621	12.1742	10.7331	12.0865	10.3031	11.9808	11.5692	10.7792	11.6977	12.1693	11.3192	11.1943	11.4753	11.6984	11.8241	11.5063	11.6649	11.0666	11.3314	11.6452	11.2959	11.6371	11.716	11.8092	11.5198	10.7186	11.0243	11.6317	11.8337	11.6623	11.3991	10.6772	10.9514	11.0052	11.179	11.341	11.4234	11.1658	11.9018	490.124
PTPRM	11.818	13.0272	11.6936	13.1997	12.7136	11.6255	10.6379	12.716	12.7543	10.7625	11.0025	11.9546	11.9754	12.1498	12.5436	11.4651	11.3629	12.8319	13.0968	13.113	12.1543	11.9834	11.1582	8.8616	10.6652	10.2221	10.2465	9.21975	9.0298	10.0853	10.1695	10.9242	10.9047	10.7045	10.388	11.28	11.1452	11.4106	11.4889	11.3061	11.3672	11.361	11.5414	490.061
CDV3	11.2281	11.161	11.807	11.2036	11.6113	10.8629	12.2498	11.7101	11.1969	11.0706	11.1538	11.3471	11.2256	10.7302	12.4933	11.3661	11.9466	11.8118	11.4256	11.3001	10.8843	11.0041	11.5222	10.9808	11.3356	11.8127	11.7911	11.2114	11.2462	11.1963	11.111	11.5376	11.4779	11.2365	11.1832	11.66	11.4736	11.3706	11.4536	11.9177	11.6565	11.1134	10.9705	490.048
PRKD3	11.12	9.76479	10.9682	10.937	11.1246	11.4199	11.387	11.2493	10.0837	10.7841	13.2761	10.7074	10.985	12.1841	11.5697	14.2516	11.204	11.171	11.3902	11.4221	10.2908	10.4765	13.8206	10.635	10.4655	10.836	10.6003	10.624	10.5599	11.1922	11.117	11.7397	11.8731	10.2037	9.99924	12.0932	12.3236	12.3707	12.2422	13.6932	13.6093	11.1652	11.0925	490.023
RALY	11.1019	11.6338	11.8036	10.9887	11.4557	11.0583	11.8664	11.7381	11.6015	10.9128	10.9091	11.1326	11.0812	11.4183	11.1563	11.6159	11.4729	11.116	11.1305	11.157	11.1919	11.0933	11.6736	10.816	10.8066	11.1175	11.2404	11.4511	11.5656	12.4144	12.3325	11.6993	11.5862	11.6242	11.7938	11.8868	11.5736	11.5537	11.3808	11.2376	11.4705	11.2562	10.907	490.023
YKT6	10.6016	11.5541	12.4032	11.0752	10.9947	10.542	12.4789	10.568	11.6339	11.9953	10.6026	10.4542	10.6244	11.3101	11.5362	11.4669	12.1377	11.1954	10.8359	10.8988	10.6166	10.6394	11.3586	11.4757	11.3449	12.0494	12.1157	11.9074	11.8971	11.3555	11.3327	11.7328	11.7425	11.637	11.5998	11.9791	11.7204	12.0498	12.0083	11.311	11.332	11.0305	10.8699	490.015
SDF4	12.1637	10.7618	11.882	11.364	11.4643	10.9994	11.1305	11.0706	10.6583	11.535	11.7162	11.5659	11.0872	11.6501	10.6758	10.9367	11.5319	11.3301	11.3087	11.4435	11.4797	11.3552	10.8168	10.7541	10.5076	11.1809	11.4524	12.3496	12.4473	11.7288	11.6538	10.9818	11.0077	11.4247	11.5197	11.5848	11.6339	11.6481	11.5911	11.3826	11.265	12.0207	11.9487	490.011
MTPN	10.529	11.7663	12.2401	11.3681	12.3458	10.8212	11.2516	9.8377	11.9852	10.7948	11.1885	10.6108	10.5544	11.3945	12.4494	11.2702	12.1291	12.4106	12.4522	12.3247	11.3082	11.6895	10.572	11.367	11.6456	11.5925	11.616	11.2575	11.2613	11.4848	11.4933	11.2717	10.941	11.2342	11.2524	11.4954	11.2992	11.6063	11.4943	11.4618	11.2518	10.8975	10.7545	489.972
CKAP5	11.2103	11.8972	11.0801	11.0549	12.0713	10.8242	10.3402	10.6565	12.0135	10.0949	11.5827	11.4884	11.5358	12.3485	11.2217	11.4624	11.1618	11.8552	11.9582	11.6099	11.078	11.4235	11.0155	11.7526	11.8975	11.2647	11.3084	11.8364	11.8107	12.1331	11.9731	11.7544	11.5582	11.7918	11.946	11.0379	11.2953	10.4214	10.559	11.9489	11.8302	10.5237	10.3299	489.958
UBR5	10.5838	11.3242	10.9413	11.8307	11.3524	12.2055	11.0011	11.0615	11.2897	10.8853	11.7371	11.3072	12.0622	12.0052	12.2436	11.9613	10.9414	11.5748	11.7472	11.478	11.6493	11.4162	11.7382	11.0322	10.8769	10.6928	10.7568	11.2252	11.1705	12.4332	12.4739	10.9521	11.16	11.6665	11.7076	11.0659	11.3101	11.988	12.1227	10.4649	10.8642	10.7032	10.9103	489.914
TXNRD1	10.7102	11.2809	11.1363	10.2761	11.9624	10.9212	11.7634	11.7182	11.3491	10.2392	11.4613	11.4455	11.4166	9.63897	11.2199	12.2302	10.8657	11.6454	11.7026	11.3798	10.8447	10.4471	11.7443	11.3509	11.8302	11.1168	10.997	10.236	10.3486	10.2661	10.2579	11.79	11.8493	12.9609	13.4271	13.0893	13.1102	11.6631	11.7397	12.1386	11.9753	11.2201	11.0361	489.802
PEA15	10.9026	11.416	11.6358	11.6515	11.3218	11.8361	11.6555	11.0909	11.1785	11.3226	11.7112	9.89353	12.143	12.2266	10.6678	12.2398	11.5155	11.0857	11.081	11.2151	10.8416	10.9381	12.2112	11.8661	12.0346	10.9766	11.1057	12.2755	12.3151	11.3871	11.1923	11.5501	11.3476	11.0061	10.9404	11.3876	10.843	11.4476	11.372	11.1364	11.2401	11.5553	10.9705	489.731
MLLT6	12.0307	11.2478	11.0056	11.3613	9.67539	11.8305	11.3092	11.7328	11.3856	13.6913	12.2251	12.1201	11.519	10.5779	10.5669	12.0665	11.2455	9.8901	10.0864	10.481	12.7517	11.8825	12.162	11.7009	11.2226	10.8989	11.0835	12.1381	12.1083	12.0744	12.2229	10.5569	10.6164	11.5592	11.5162	11.0595	11.1195	11.3819	11.391	10.5121	10.9267	11.1647	11.6286	489.727
EIF3F	11.3308	12.1682	10.9602	11.3073	10.945	11.4412	11.0425	10.7985	12.0949	10.6176	11.1863	11.5497	11.0072	11.5981	10.6767	10.8718	10.9519	10.9535	11.0386	11.239	11.636	11.9107	11.1394	11.1837	11.4102	11.0089	11.2448	10.9565	10.9662	11.879	12.0347	11.1698	10.9893	11.2365	11.4209	12.2205	11.6763	11.9548	11.7942	12.091	12.1405	11.9659	11.8479	489.657
DYNLL1	11.0264	11.787	11.4723	11.3426	12.2046	11.507	11.7787	11.1399	11.7083	11.3152	10.1856	11.1135	10.7701	11.1279	11.4742	11.3024	11.1046	11.5122	11.6342	11.9663	10.5314	10.6379	11.1614	11.5703	11.6282	11.7939	11.6762	11.6546	11.7888	12.2087	12.0608	11.8305	11.6136	11.0893	11.3708	11.4015	11.1984	11.4019	11.3088	10.9028	10.7756	11.6479	10.9188	489.645
PPP2R1A	11.1231	12.0193	11.1794	11.1591	11.9323	11.6251	10.7904	11.7517	12.1039	11.5035	11.3393	11.3616	11.2353	12.0258	10.7337	11.2812	11.0869	11.8544	11.7138	11.9645	11.0203	11.3362	11.0329	11.5047	11.8385	10.7694	11.1002	11.3683	11.4034	11.5237	11.5678	11.6285	11.533	11.5108	11.5021	11.387	11.0633	10.8032	10.5495	11.2439	11.3545	11.4587	11.2782	489.563
RBBP7	11.2295	11.2746	11.8173	11.5239	11.6989	11.3478	11.2918	11.4661	11.2143	11.4323	10.8572	10.9485	11.3717	11.5815	11.0871	11.3202	11.6206	11.2235	11.4365	11.5009	10.7203	11.5256	11.2365	11.0909	11.4448	11.4887	11.3415	10.7069	10.6254	11.7234	11.7472	11.9507	11.8183	12.1749	12.3169	11.1141	10.9925	11.3721	11.4231	11.5924	11.5321	11.1307	11.1311	489.444
SIRPA	10.3597	11.6837	12.6763	11.2907	11.4057	11.609	12.4839	11.3862	12.2019	11.9284	11.6825	10.857	11.527	11.1331	12.167	12.0067	12.6811	11.3208	11.9942	12.5335	11.8922	11.7553	11.6739	7.59422	7.06494	12.0271	11.8687	9.87178	9.74212	10.3118	10.3218	11.9193	11.715	10.608	10.0535	11.6962	11.8553	12.7055	12.6527	12.1352	12.4328	11.3098	11.184	489.319
APEX1	11.2546	13.2206	11.5811	11.7245	11.472	11.8267	11.9505	11.7884	13.1985	10.3463	10.8983	11.314	10.5255	10.8716	11.0549	10.9524	11.3046	11.2158	11.0131	10.932	11.8216	11.9933	10.8133	11.0021	11.3002	11.6859	11.729	11.0182	11.0962	11.5407	11.5064	11.0215	11.043	11.0413	11.1228	11.6511	11.6021	11.0417	11.0252	11.2471	11.3068	11.6784	11.5511	489.284
TM9SF3	12.1075	11.4331	11.3273	10.8611	11.0009	11.723	11.1432	11.7806	11.4361	10.7528	11.7031	11.9514	11.7313	11.423	11.4573	11.4	11.4797	11.2458	11.085	11.0082	10.7397	10.752	11.227	12.1814	12.3813	11.8748	11.7285	11.6512	11.7369	11.6297	11.4541	11.2499	11.1721	11.4277	11.2944	11.0532	11.2269	10.4702	10.4507	11.3493	10.7325	11.599	11.6222	489.055
STX7	11.2797	10.6657	11.2073	11.6644	12.8873	12.3857	10.8214	12.2435	11.1067	10.9871	11.1396	11.352	11.7579	12.3341	12.0851	12.5054	10.9224	12.6365	13.1677	13.3596	11.1752	11.6006	12.353	8.3557	8.68478	11.7389	11.6165	8.36814	8.68899	11.7765	11.6275	11.9008	11.7596	10.0267	9.43966	11.2745	11.1791	12.018	11.8878	12.2667	11.941	11.3344	11.3827	488.906
MYL12A	11.3647	12.8652	11.1416	10.8939	11.4841	11.6969	10.368	11.6895	12.5206	10.1421	11.2768	11.4579	11.3258	10.7631	11.7404	11.1743	10.4765	11.4397	10.8974	11.113	11.2504	11.1078	11.3598	11.0577	11.8156	10.8244	10.7966	10.8107	10.9635	11.5546	11.3599	12.1037	11.8256	10.9654	11.0409	11.9541	11.4037	11.3315	11.3542	12.5929	12.2042	11.7201	11.5879	488.817
SYNCRIP	10.4361	11.3885	11.6083	10.6698	12.0896	11.8021	11.6543	11.6254	11.4212	10.8708	11.501	10.4909	11.7993	12.4126	11.5688	10.6665	11.5859	12.0749	11.9075	11.9042	10.4281	10.5011	10.5276	11.7066	11.8889	12.2463	12.0734	11.3317	11.3588	10.6774	10.5197	11.3696	11.0423	11.6108	11.5543	11.1391	11.2232	10.9847	10.9068	11.6959	11.4391	11.6003	11.4231	488.727
SLC23A2	11.6168	10.877	11.747	11.344	12.2749	11.268	11.2004	12.0984	10.9494	11.2598	12.1253	12.173	11.6167	10.3563	11.6863	11.116	11.5008	12.3051	12.1011	11.6713	11.9678	11.8119	11.1941	9.68682	9.6353	11.6978	11.5573	10.1979	10.0254	11.1928	11.1703	11.2297	11.2853	11.2381	10.9397	12.1098	12.5881	12.2112	12.4495	10.6041	10.9489	10.7509	10.942	488.722
FKBP8	10.9549	11.2442	11.5526	11.0835	11.1383	11.4656	11.0371	11.2593	11.289	11.6375	11.3926	11.2364	11.0824	11.3999	10.0624	11.9411	11.2881	11.3411	11.3934	11.7705	11.21	11.3869	12.0236	11.7648	11.95	11.1256	11.4475	11.5921	11.6859	11.6726	11.6659	11.2248	11.2154	11.0706	11.1428	11.3322	10.9129	11.7978	11.5604	11.2337	11.0483	11.5957	11.4911	488.72
EIF2S3	10.8227	11.6522	11.6483	10.5745	10.7613	10.5346	12.2168	11.8394	12.0818	11.3028	11.6524	11.3628	11.1747	11.8558	11.1695	10.9511	12.1315	10.8967	11.0596	11.0481	11.2328	11.492	11.0089	11.6219	11.9371	11.2178	11.1343	10.223	10.3899	11.3855	11.4138	11.6186	11.4721	12.3463	12.3655	11.4447	11.3322	11.3567	11.2845	11.453	11.5755	11.3394	11.1818	488.564
NELFCD	10.3891	11.8816	11.7318	11.0011	11.2204	11.0544	11.5769	11.5187	11.7374	10.7196	10.5901	10.4643	11.16	11.5291	11.2199	10.853	11.5472	11.1306	11.1534	11.1841	10.7855	10.9442	10.732	11.5676	11.0693	11.017	11.1789	12.1741	12.0012	11.8196	11.8947	11.6568	11.6194	11.4813	11.4865	11.8877	11.7399	11.5792	11.5974	11.4118	11.8987	11.6089	11.7063	488.521
DNAJA1	11.7317	12.3994	11.3647	11.2549	11.4498	11.82	11.2979	10.7054	12.5696	11.3251	10.2579	11.2953	10.4568	11.2326	11.4863	10.8794	11.4445	10.9789	11.1672	11.4565	10.7954	10.8254	11.3144	12.0935	11.849	12.0371	12.113	11.1222	11.2702	10.8123	10.6413	12.9767	12.5376	11.6674	11.8261	11.269	11.1952	10.9481	10.6932	11.1856	10.8501	11.3073	10.5887	488.493
ENTPD6	12.6134	12.1334	11.8014	10.8766	10.781	10.8927	12.199	10.9164	12.1439	11.8555	10.7483	13.6803	10.7216	11.8097	10.7497	10.4213	11.6065	10.6138	10.6383	10.6428	11.0278	10.7554	10.2836	10.542	10.0717	11.3684	11.504	10.7763	10.652	10.2259	10.3249	12.7267	12.6054	10.4734	10.1597	13.0947	13.1648	11.7775	11.7066	12.3084	12.2642	11.3819	11.4427	488.484
PICALM	12.1759	10.9734	11.2632	11.9641	12.6866	11.8562	10.6758	11.0359	10.9921	10.9954	11.4262	12.3781	10.4089	11.8064	11.5038	11.1025	11.2127	12.6155	12.6529	12.4469	10.6866	10.7697	11.2481	11.2695	11.4084	11.7844	11.7415	11.286	11.2269	11.569	11.4787	11.8378	11.673	10.621	10.4212	10.7868	10.6968	10.711	10.642	12.2034	11.7999	10.2603	10.184	488.478
SF3B3	10.1006	11.6726	11.6299	11.0196	11.4602	11.2183	11.501	12.0104	11.9166	11.302	10.8558	10.435	11.4913	11.5246	11.723	10.7635	11.8942	11.3351	11.5486	11.4559	11.1309	11.2888	10.7687	12.1356	12.0557	11.1965	11.3403	11.2121	11.1149	11.0915	11.0883	11.4203	11.4927	12.0798	12.0798	11.1232	11.3823	11.7508	11.5198	10.6981	10.9775	11.444	11.225	488.475
LAMA4	11.9683	9.3384	11.8099	12.2535	13.3816	13.8969	13.0282	10.5833	9.50686	13.0258	11.123	11.9602	12.3693	12.5877	12.0684	10.2878	11.8106	12.957	13.4504	12.5414	12.2382	11.9616	10.2711	12.3167	11.2221	12.5781	12.4941	14.8732	14.7186	9.71045	9.80618	9.17343	9.41206	10.39	9.50309	9.18957	9.52206	11.5176	11.4264	7.6162	6.92162	10.7344	10.8679	488.413
PAPOLA	11.2921	11.9438	11.1563	11.4997	11.9878	11.4881	12.097	12.0057	12.2678	10.7601	12.0349	11.1557	10.812	11.232	12.3004	11.4783	11.3598	11.8414	12.1215	12.009	11.196	11.3588	11.2187	10.6202	10.9205	11.6999	11.5862	11.2804	11.2807	9.91363	9.93639	11.2229	11.0979	11.0668	11.028	11.2697	11.1973	11.1084	10.9416	11.2716	11.0922	11.7247	11.4841	488.36
PKD1	11.1298	12.4346	10.7718	11.5183	11.3896	11.2051	10.5952	11.2646	12.2132	12.2524	10.9064	11.2278	12.183	11.5175	11.3864	11.6973	11.1702	11.611	11.8492	11.5864	11.6661	11.2949	11.5062	11.4876	10.6895	10.3063	10.7611	11.9594	11.9935	11.173	11.2146	11.5079	11.4681	11.1036	11.0895	10.8975	11.1677	10.735	10.5486	11.64	11.7274	10.8716	11.6046	488.324
ENAH	11.4433	11.005	11.9576	11.9194	12.5916	11.6103	11.2964	10.4406	11.156	12.9839	10.1048	12.6612	12.4575	10.2738	12.7549	10.4194	11.9736	12.9014	12.6944	11.8502	11.5382	11.795	9.93573	10.9093	10.9998	12.4139	12.2749	11.2985	11.0981	10.7036	10.6882	9.92638	9.8106	11.3988	11.2618	11.0086	11.1201	11.4033	11.3276	10.5761	10.6219	10.7811	10.9149	488.302
GLO1	11.8079	11.7944	11.4581	11.0187	12.1215	11.9875	11.7317	11.767	11.7368	10.627	11.0748	11.8875	11.1899	11.871	10.6933	11.276	11.4068	12.0403	11.9808	12.0615	11.5092	11.9714	10.9424	10.5277	10.9628	11.4784	11.3456	10.8263	10.9133	11.5962	11.5973	11.2383	11.0508	11.2006	11.3378	11.2448	11.0181	10.6858	10.5813	11.1067	10.9413	11.4062	11.2454	488.26
SSR3	10.8465	11.4933	12.2744	11.0634	11.2443	10.6859	12.0953	10.7721	11.5089	10.984	10.7926	11.1397	10.6999	11.0649	11.6401	11.1454	12.2283	11.4868	11.3837	11.2911	11.1318	11.2329	11.0374	10.4135	10.9433	11.8859	11.8449	11.9412	12.1113	11.1969	11.1217	11.3345	11.1714	11.114	11.0397	11.673	11.2953	12.187	12.0701	11.5768	11.1942	11.5536	11.3382	488.249
CHD3	11.4556	11.3017	11.2158	11.4623	12.1126	11.6627	11.6848	11.1923	11.8221	12.0429	11.4983	12.005	12.8105	11.3117	11.9546	10.934	11.7928	12.037	12.68	12.5584	10.4196	10.6803	10.681	10.4923	10.4842	10.5291	10.7418	12.0142	12.1267	10.3129	10.4006	11.2316	11.2298	11.4291	11.5393	11.409	11.3771	11.6946	11.5724	10.0581	10.2411	10.7701	11.2706	488.241
DNMT1	10.9653	11.5017	11.2006	10.892	12.3365	10.902	11.1923	10.3443	11.4225	11.0489	11.6159	11.3789	11.3663	11.8815	11.5764	11.2697	11.4956	11.8974	12.1461	11.3475	10.6924	10.5758	11.1852	11.6995	11.4461	11.4769	11.6044	11.5655	11.2774	11.6524	11.5695	11.1985	11.2257	11.3669	11.3289	10.8706	11.0527	11.2532	11.1392	11.4225	11.5267	11.6216	11.6813	488.214
ADD1	11.6109	10.9974	11.2932	11.4738	11.9139	11.701	10.173	11.6122	11.1584	11.4016	10.1418	11.6469	11.7294	12.1948	11.6077	11.7625	10.9999	11.9195	11.9865	12.0149	11.3556	11.4188	11.5585	10.9866	10.9927	10.4622	10.497	10.9541	10.8466	12.9072	12.8885	11.7833	11.6604	10.8966	11.0711	11.0948	11.0486	11.0355	11.0444	10.7082	11.0163	11.3664	11.2568	488.189
TMEM66	11.5973	10.6223	10.99	11.8568	11.2406	10.5151	11.9778	11.339	10.5823	11.2894	10.9854	11.1972	10.7864	12.2129	11.9141	11.8306	11.0359	11.4067	11.5771	12.0345	11.6457	11.5741	12.1474	10.7452	10.8146	11.3561	11.4813	11.0946	11.194	11.6257	11.3773	11.2566	11.1507	11.6443	11.8161	11.0886	11.0187	11.1516	11.1035	11.6225	11.4061	11.5269	11.1889	488.022
ITM2C	11.3264	9.48368	12.485	11.2264	10.3547	12.2145	12.3879	11.9231	9.11121	12.2355	11.9232	11.1993	12.1807	12.472	11.5279	10.6029	11.8556	10.427	10.3708	10.7272	10.9651	10.9442	10.5569	11.2704	11.1373	9.96913	10.2626	14.0896	14.2879	12.2942	12.2311	9.76875	9.84483	10.8526	10.8686	11.6746	11.6241	12.2977	12.1672	11.6496	11.2915	11.0132	10.9207	488.017
BCAP31	11.3437	11.5995	12.0106	10.8843	11.1343	11.0749	11.5548	11.335	11.6344	11.6135	10.8848	11.0775	10.928	11.9118	10.2386	11.6352	11.7881	10.9326	11.0495	11.4158	10.8063	10.9826	11.7177	11.2723	11.5124	10.8633	11.0074	12.1976	12.2191	11.6146	11.4837	10.4686	10.3825	11.7023	11.9124	12.1353	11.9265	11.5489	11.3312	11.0862	11.0744	11.5638	11.1199	487.976
NKTR	11.5124	11.3709	10.2871	11.7589	11.0152	11.8613	10.8204	12.0048	11.1808	11.9241	11.4759	11.3936	11.742	10.9547	12.1591	12.1187	10.7772	11.2945	11.4642	10.9222	12.0238	11.7709	12.1565	11.2304	10.4561	11.1437	11.2278	11.408	10.8211	10.6893	11.2212	11.2067	11.687	11.4316	11.3843	11.4337	11.4266	10.9071	11.1264	11.2541	11.5442	10.7246	11.6373	487.95
PRNP	12.9409	9.66995	10.5399	11.6937	11.2751	10.8182	11.6243	11.6907	10.0738	10.577	10.1257	10.8112	11.1657	11.2434	11.4434	10.6342	10.6938	11.3713	11.5879	12.2998	11.3309	11.5675	11.1923	12.4122	12.3635	12.4134	12.4243	11.0539	11.278	10.4569	10.3472	11.3002	11.1735	11.5094	11.7869	11.1331	11.1105	12.8762	13.3027	11.2822	11.0658	11.2997	10.9774	487.938
ZC3H7B	11.1374	10.6398	12.222	11.4884	11.7576	11.3298	12.0459	11.3818	10.704	11.7679	11.2175	12.2034	11.2768	10.6285	11.8565	10.5216	12.0865	11.4361	11.8229	11.6729	11.3957	11.4742	10.5056	10.3293	10.3306	11.1688	11.199	11.8454	11.9465	11.8966	11.906	10.6251	10.6626	11.5293	11.433	11.0722	11.2681	11.9402	11.8059	11.018	11.4202	10.8968	11.0634	487.93
FXR1	11.2324	11.4993	11.0777	11.246	11.2501	11.0925	11.5918	11.7032	11.7745	10.9139	11.0598	11.4494	10.9287	10.8411	11.8839	11.6554	11.1208	11.3878	11.4484	11.5199	11.5995	11.796	11.4646	10.7676	11.3102	11.853	11.8258	11.2588	11.6096	11.4027	11.3065	11.8317	11.5369	10.3511	10.355	11.5382	11.1369	11.5787	11.4518	11.6463	11.2815	11.2098	11.1378	487.927
AGAP3	10.1377	11.7522	10.521	11.1472	11.1513	10.2174	12.34	10.6306	11.8519	12.4969	10.9271	10.2426	11.2289	10.9239	11.6846	11.1619	10.5081	11.3989	11.2284	11.2911	11.7803	10.9139	11.3306	10.7472	10.4942	11.2573	11.3842	12.2774	12.216	11.9047	11.9067	12.3938	12.2654	10.9748	10.7094	11.6468	11.6189	12.2515	12.0346	11.1676	11.3199	11.1296	11.3078	487.874
NIN	11.7405	11.329	11.1983	13.3866	12.8848	11.4747	10.9623	10.8513	11.4723	10.5506	10.7565	12.5331	10.4871	11.6603	12.2689	11.6433	11.4913	12.8117	13.3135	13.2445	11.8466	11.8175	11.4605	9.86615	9.78226	11.5696	11.3018	10.6573	10.4663	11.4969	11.4518	11.2919	11.1939	10.0601	9.58577	11.2173	11.4546	10.4876	10.4159	11.7564	11.6104	10.4704	10.5295	487.851
AKT1	11.3477	12.1973	11.6993	11.4344	11.6721	11.0837	10.6415	11.6973	12.0781	11.5165	11.2223	11.2565	10.6236	11.2434	11.9208	11.1614	11.3945	11.4624	11.5596	11.481	11.4674	10.9291	11.4734	10.9172	10.6404	10.8504	10.9776	11.6915	11.6751	10.107	10.21	11.642	11.3768	11.178	11.1981	11.2642	11.2701	11.2639	11.1879	11.874	12.0274	11.8669	12.0507	487.832
NUFIP2	12.2883	11.2921	11.2441	10.891	11.0034	11.0812	11.659	12.5594	11.3613	11.033	11.8132	12.5705	11.9191	11.3887	11.7145	10.9642	11.6807	11.318	11.2188	11.3601	11.0306	11.1401	10.9587	11.0791	10.9945	11.3689	11.0722	10.8788	10.8203	11.9076	12.0244	11.0533	11.1289	11.4987	11.2465	10.8552	11.2574	11.6958	11.5801	11.1157	10.9254	11.0693	10.6889	487.751
B4GALT5	11.006	10.1187	11.3351	10.6474	10.4791	10.9526	11.5278	11.7175	10.1147	10.4506	11.249	11.352	10.7641	10.9151	11.2439	13.3669	11.4032	10.602	10.8693	11.163	10.8063	10.9679	13.4243	11.1716	11.3528	11.8818	11.5718	11.8811	12.0175	13.7921	13.5572	11.7979	11.5533	11.2752	11.1371	10.9879	11.0586	11.0442	11.0314	11.2465	11.1175	11.047	10.625	487.624
CSNK1D	11.5152	10.9889	11.3138	11.2264	10.9605	11.2445	11.1651	11.5419	11.092	11.9562	11.6217	11.7338	11.3459	11.2798	11.3625	11.5668	11.166	10.9656	10.8739	10.9169	11.2749	11.2231	11.6218	11.0877	10.8562	10.7877	10.8551	11.5799	11.5548	11.7617	11.7283	11.047	11.0843	11.6921	11.4851	11.4245	11.4115	11.4292	11.4155	12.0977	12.3342	10.9419	11.0355	487.567
LASP1	12.617	11.428	11.1812	11.0877	10.8443	11.8547	11.5649	11.8853	11.5899	10.7357	10.9376	12.9203	11.7458	10.4046	11.2469	12.206	11.3257	10.7856	11.0569	11.2346	11.9803	11.9082	12.0966	11.7296	12.0572	10.9386	10.9487	11.1868	11.323	10.7019	10.677	10.8522	10.6596	10.8497	11.0113	11.2875	11.0355	11.5207	11.4026	11.148	11.0853	11.3063	11.1926	487.552
UQCRC2	11.2944	12.2478	11.8929	11.2936	11.5572	11.1204	10.8875	10.9376	12.2019	11.717	11.8511	11.1653	11.4877	10.3702	11.4104	10.8766	11.3524	11.3427	11.4245	11.4202	11.3666	11.3043	10.7759	10.8526	11.3173	11.5788	11.5718	11.0517	11.1514	11.7316	11.6241	11.3253	11.2622	10.9902	11.0088	11.4312	11.0633	10.7951	10.7002	11.8441	11.6453	11.7254	11.5359	487.505
PIGT	11.8704	10.7416	12.432	10.8553	10.8429	10.6708	12.0746	11.1069	10.9718	11.3781	11.2753	11.8284	10.3119	10.9958	10.8263	11.0966	12.3798	10.974	10.9708	11.0861	10.6544	10.9727	11.0369	10.8488	10.6622	11.2956	11.4289	12.2833	12.3655	11.3528	11.3534	11.3339	11.2951	11.7834	11.8342	12.1484	12.04	12.1517	12.046	11.5022	11.511	10.5035	10.3742	487.468
DAZAP2	11.0472	10.9135	11.677	11.5282	11.5853	11.6559	10.9738	11.1342	10.9331	11.4802	11.553	10.6884	11.164	10.388	11.4388	11.8087	11.3981	11.4794	11.423	11.7302	11.1091	10.8722	12.0326	10.8703	11.3684	11.2749	11.2897	10.8663	10.8361	11.348	11.3599	11.3008	11.347	11.5343	11.6682	12.0666	11.8566	11.1874	11.2188	10.9108	11.0031	12.0603	11.9427	487.324
SNRPD2	11.1308	11.8967	11.598	11.2166	10.9827	10.8363	11.4492	11.1162	11.4199	10.903	10.9611	10.7908	10.575	11.425	10.3805	10.9841	11.1624	10.6486	10.5376	10.7576	10.9067	10.9303	11.0769	12.0003	12.3727	11.9032	12.0181	11.4421	11.673	11.5397	11.4704	11.7183	11.7257	11.1496	11.0848	11.7795	11.1507	11.3157	11.2539	12.0107	11.6391	12.2774	12.0879	487.299
PHC2	11.1112	11.0654	11.6159	11.4801	11.208	11.999	10.7785	11.0754	11.0986	10.577	11.611	11.1735	11.3955	11.3901	10.9103	11.2347	11.175	11.3224	11.0145	11.3097	11.9054	11.7401	11.0874	12.9542	12.6713	10.3816	10.4673	11.1418	11.1794	11.416	11.237	12.2285	12.1822	10.9735	10.9364	11.2539	11.1742	10.8437	10.8159	11.6654	11.8305	11.3389	11.247	487.218
TOP2B	10.748	11.4647	11.3687	11.6459	12.0677	11.7419	11.3604	11.6852	11.5308	11.2734	10.8683	10.8747	11.8492	11.522	12.3127	11.9678	11.3734	11.9701	12.2042	12.19	11.4257	11.8418	11.4144	10.9136	10.998	11.5861	11.4294	11.2415	11.3171	10.8709	10.8094	11.0823	11.0669	10.8132	10.7087	10.9099	10.9335	10.5492	10.5821	11.1357	10.9312	11.2976	11.327	487.204
AKAP12	9.64274	8.32219	10.7718	11.2074	13.665	11.8503	9.30368	12.1905	9.06862	10.518	10.3828	11.1946	13.606	12.4065	11.5132	10.3723	10.7693	13.7212	14.3594	13.7457	12.737	11.0326	10.5465	12.4563	11.8421	10.4751	10.8795	12.8391	13.1164	12.5383	12.3756	11.4791	11.4623	10.6347	10.4427	8.32549	8.67532	12.2328	12.2225	11.2209	11.0842	9.79042	10.1062	487.126
ATP5F1	10.9282	11.5598	11.46	11.3222	11.5431	11.9448	10.3491	11.2876	11.6129	10.7625	11.6664	10.9477	10.9146	11.8678	10.9378	10.6625	10.9754	11.3547	11.2385	11.4596	11.1935	11.4312	10.7166	11.2329	11.6362	11.9021	11.789	10.3792	10.6071	11.5065	11.3895	11.3328	11.3713	11.4321	11.6674	11.5484	11.2378	12.099	12.0395	11.7194	11.3719	11.4175	11.3003	487.117
KIF5B	11.5553	10.7737	11.2358	10.5163	11.4392	11.5976	11.2484	12.0652	10.8867	10.8505	10.8278	12.0313	11.6588	11.3535	11.9389	11.707	11.2947	11.5887	11.5677	11.385	11.4487	11.6067	11.3491	11.393	11.5439	11.9538	11.7236	11.4354	11.5786	11.3693	11.2815	11.2173	11.1001	11.5664	11.5823	11.171	11.2169	10.6913	10.6452	10.4195	10.3677	11.501	11.4176	487.102
SCRIB	10.8761	13.2815	11.0553	11.9941	10.9808	12.1857	11.3683	10.9638	13.4127	12.6446	11.976	11.2751	11.9851	12.2198	11.2528	11.9966	11.1993	10.9246	11.0549	11.0299	11.6341	11.1941	11.4141	10.8443	10.3974	10.8482	11.1815	11.2954	11.1186	10.8938	11.0091	11.2949	11.2481	11.4208	11.4506	11.1361	11.3658	10.6625	10.3566	10.3933	10.6798	10.7546	10.831	487.102
SLC7A1	10.3857	11.2767	11.3027	10.78	10.6335	11.4451	11.4472	11.9341	11.5583	10.8101	11.9715	11.8635	11.4491	9.65861	12.0535	11.3938	11.567	11.2678	10.9012	10.5693	12.436	12.1104	10.4035	10.4931	10.9513	11.1791	11.1105	9.55758	9.61881	11.3887	11.2543	12.4843	12.4749	11.2047	11.1164	12.0835	12.3175	11.4053	11.1935	12.4189	12.3344	11.7262	11.5197	487.051
CSTB	11.7388	9.88715	11.2341	11.2189	11.4876	10.8607	12.6639	9.18296	9.64037	11.3127	10.6856	11.8703	10.2513	10.8209	12.1282	11.5444	11.443	11.6708	11.5752	12.3114	10.4847	10.3769	11.808	9.45714	9.7264	12.211	12.4306	9.713	9.98819	12.1677	11.8488	11.5286	11.3113	10.8102	10.6034	12.9513	12.092	12.7907	12.6082	12.8534	12.4442	11.8918	11.425	487.051
ABR	11.1586	11.8075	11.7112	11.656	11.8688	11.4966	10.168	12.2424	12.3996	11.1383	12.2696	11.8478	11.9516	11.499	12.3076	11.758	11.4651	11.6907	12.1722	11.8521	9.93421	9.90362	11.3949	11.8236	11.4221	11.5464	11.5867	9.66174	9.68677	11.5051	11.4334	10.8173	11.0836	10.0702	9.68756	11.5001	11.5583	11.213	11.2389	10.8301	11.3606	11.5472	11.7815	487.048
LRP1	11.1174	11.1334	11.049	12.394	12.0925	12.5527	10.9006	10.3212	10.7821	12.0193	11.4554	10.8578	12.34	11.6744	11.554	12.1129	11.4956	12.7484	12.6405	12.6501	11.5958	11.0588	12.0013	11.9783	12.0971	11.1803	11.5304	11.5172	11.8153	9.8241	9.97731	10.162	10.2341	10.7587	10.2907	10.8011	10.7573	11.6671	11.6091	9.8583	9.79114	11.1574	11.4611	487.016
CAST	11.2457	10.3045	10.6918	10.6776	11.5824	10.9711	11.1575	10.7765	10.4302	10.8356	11.8043	11.664	10.9708	9.84583	11.3399	11.5842	10.4716	11.8356	11.8288	11.9805	11.8476	11.7322	11.466	11.7216	12.2303	11.4315	11.4156	10.5329	10.5984	12.0802	11.8881	11.3281	11.3003	12.3094	12.5805	11.9753	11.6181	10.9247	10.993	11.1095	11.1108	11.4705	11.267	486.93
GIGYF1	10.9369	11.6694	9.98177	11.903	10.7976	10.8681	12.1577	11.7312	11.573	13.1382	11.298	10.8355	11.7964	11.5309	11.8163	11.7144	10.0589	11.237	11.1591	11.2361	11.5718	10.9785	11.8662	10.4718	9.80131	10.5665	10.846	13.0424	12.9956	10.4766	10.7351	11.1047	11.1792	11.0918	11.1981	11.6694	11.9129	11.3726	11.4605	11.3901	11.6581	10.4384	11.4126	486.68
ARHGEF11	10.8093	11.4274	11.9822	11.7094	10.789	11.3804	11.818	11.7086	11.4218	12.3662	12.217	11.0687	12.1913	11.5291	12.1952	11.6824	12.2705	10.653	10.7266	10.4578	11.2352	10.7053	11.4167	10.6972	10.2197	11.2446	11.2328	12.103	11.8982	10.3358	10.3938	11.0602	11.1216	11.5113	11.1942	10.9821	11.1529	11.4301	11.4499	10.8233	11.1029	11.2884	11.4629	486.466
DCAF7	11.8652	11.1791	11.0578	11.0464	11.0494	11.602	11.2421	11.5032	11.553	10.984	11.4402	12.1447	11.2223	11.9435	11.4614	11.6654	11.3476	11.0798	11.2933	11.1743	11.5769	12.1434	11.5012	10.7877	10.7446	10.9905	10.8353	11.4387	11.2647	11.2586	11.2746	10.5957	10.6596	11.0374	10.8554	10.713	11.0474	11.1733	10.9891	11.6013	11.7333	12.2841	12.0501	486.411
ARPC5	10.9317	13.0054	11.965	10.6508	11.4314	12.1135	11.3317	10.8386	12.9717	11.5136	11.9576	10.6148	11.7481	10.9971	11.3399	11.6465	11.6815	11.3191	11.2284	11.3595	10.5689	10.7731	11.6072	11.5978	11.7244	12.138	11.9652	11.0219	11.0324	10.9882	10.8681	10.9729	10.7892	11.3699	11.2759	10.9046	10.7192	10.7951	10.7517	10.9052	10.7749	11.1979	10.9892	486.377
RHOBTB3	10.4229	12.9758	10.7937	12.4273	12.3844	11.5441	11.3428	11.8563	13.238	9.99964	10.8983	11.6301	11.3202	11.5397	11.6387	12.6884	10.4302	12.3462	12.0807	12.0513	12.5279	13.3078	11.5313	10.8302	11.2114	10.9725	11.0242	11.4177	11.0937	10.4539	10.3612	11.1698	11.1771	11.2465	10.8316	10.5665	10.6008	10.232	10.3071	10.4351	10.2796	10.4731	10.672	486.332
FSTL1	12.1446	9.1858	13.7398	14.0499	10.0469	11.1905	10.4754	10.0698	9.10474	13.2891	10.2206	10.7729	10.936	11.8943	13.3691	12.2872	13.116	10.2313	10.9787	12.3889	12.7433	13.2098	12.4417	10.2144	10.7341	10.0077	9.53815	13.1448	13.6303	9.94794	10.0887	10.7475	10.6154	11.0114	10.8267	10.1103	10.3007	11.9627	12.0212	11.3375	11.1052	10.2965	10.7996	486.327
UQCRC1	10.8595	11.3113	11.5189	11.0378	11.5841	10.7154	11.2609	11.5471	11.3326	11.4846	11.707	11.1797	10.6983	10.2524	11.6219	11.466	10.9037	11.5343	11.3637	11.2281	10.9037	10.946	11.4468	10.9532	11.4684	10.9898	11.1677	10.3591	10.2665	11.8528	11.7695	12.0533	12.0064	11.4355	11.622	12.2346	11.8939	10.8941	10.813	11.7376	11.7197	11.704	11.4273	486.272
ST3GAL4	11.3111	10.4026	11.3922	12.2434	11.0379	11.0259	10.4206	12.5035	10.5659	11.1559	11.3253	11.7848	11.1255	11.5845	11.6486	10.565	10.6601	10.893	10.7593	11.1255	10.9564	10.6651	10.3271	10.4256	10.9149	11.9814	12.1923	11.4376	11.2758	11.4548	11.0324	12.9664	12.8636	10.6141	10.5461	12.3742	12.2232	10.512	10.4581	12.5578	12.358	11.2557	11.3048	486.228
DDX21	11.3494	12.2623	11.7681	10.2406	10.8162	11.3804	10.7774	10.9554	12.2997	10.1403	11.5915	11.7522	11.545	11.322	11.2756	10.7515	11.9069	11.0434	10.7659	10.2325	10.3425	10.1513	10.2474	12.0787	12.4445	12.5391	12.4251	10.9565	11.01	10.4389	10.4688	11.3368	11.1391	12.1676	12.1269	11.4201	11.514	11.3141	11.2254	11.9049	11.5216	11.7543	11.5201	486.224
DVL3	10.8797	11.8172	11.5075	11.9807	11.7876	11.1308	10.5841	11.8733	11.863	11.2321	10.9231	11.1701	11.9133	10.7886	11.9197	11.6068	11.4169	12.2139	12.0773	11.8189	10.9436	10.8735	11.5491	10.36	10.1159	11.0908	11.1444	11.5011	11.3526	10.8324	10.9559	11.6025	11.5242	10.8237	10.7585	11.8063	11.6892	11.4499	11.5105	11.1555	11.3905	10.454	10.7595	486.148
FARP2	11.9991	9.1678	11.9103	11.3349	10.8254	11.4119	12.9151	11.021	9.56223	12.669	12.5922	12.188	11.5713	11.1401	11.9578	11.3933	12.0229	11.1869	11.3998	11.9302	12.5253	12.3599	11.8533	8.72116	8.85855	11.6727	11.4217	8.62364	8.56085	11.5877	11.8356	10.3532	10.4912	10.9613	10.5717	11.5875	11.9854	12.6927	12.5603	11.3061	11.6794	11.8686	11.8645	486.142
IGFBP7	10.7427	11.6447	12.1308	11.3044	13.2489	10.5719	13.2993	10.5543	11.6611	12.7792	5.49649	4.53309	9.33391	10.2695	12.9506	14.698	11.8616	12.8973	12.8248	13.7513	10.5208	9.4842	13.374	9.64636	10.0169	12.9106	12.7718	12.8001	12.7707	10.4349	9.92429	12.6362	13.0182	12.303	12.0604	12.5459	12.0334	12.5797	12.4218	11.9442	11.4507	5.99467	5.90593	486.103
THRAP3	11.4931	11.0589	11.1052	11.1874	11.3519	11.18	10.8119	11.5445	11.2609	10.6256	11.57	11.3866	11.5025	11.8512	11.3805	11.2952	11.2121	11.1814	11.5643	11.7765	11.5012	11.6504	11.2523	11.1224	11.2406	11.0895	11.0814	10.7994	10.8021	10.6901	10.7072	11.5765	11.5419	11.3045	11.3353	11.2209	11.3874	11.5749	11.6183	11.621	11.5136	11.5182	11.6126	486.101
ITGAV	11.6705	9.63326	11.5383	11.9972	11.88	12.3072	11.7198	11.2099	9.81306	11.8475	11.3448	11.7536	11.613	11.9176	11.7938	10.3327	11.841	11.997	12.2574	12.0905	11.9547	11.8195	9.77787	10.0852	10.1921	12.1051	11.7864	11.0679	11.0856	11.7468	11.7429	11.0371	10.9183	11.4612	11.2597	10.0965	10.3958	12.0557	11.9621	10.918	10.391	10.7993	10.8786	486.095
RHOQ	10.1316	9.75075	11.8745	11.9883	11.9793	10.8666	11.3435	11.6303	9.89034	11.5505	12.3662	10.6711	11.0967	11.8145	11.5834	12.1766	11.6016	12.0397	12.3533	12.3733	12.0859	12.2511	11.7881	8.83356	9.22188	11.3379	11.1776	10.1885	10.189	12.8806	12.8107	11.5074	11.2958	10.3291	10.0583	11.0753	10.8355	12.9423	12.9238	10.7027	10.673	10.9639	10.7332	485.887
PTP4A2	11.418	10.5337	11.2847	11.3825	11.5202	11.0887	10.9026	11.5389	10.7851	10.8019	11.604	11.8841	11.4365	11.3545	11.4283	11.2744	11.5665	11.5146	11.6624	11.6971	11.1047	11.1784	11.5646	11.4335	11.795	11.1707	11.0235	10.5704	10.6773	11.3582	11.2129	11.491	11.4477	11.6113	11.7118	11.5501	11.4152	11.0039	10.8959	11.4409	11.2523	11.2082	11.0234	485.82
SERINC3	11.5761	11.2542	12.0164	11.2325	11.5319	11.4003	11.8126	11.6946	11.6141	10.8652	9.90691	11.4818	11.4275	11.2353	10.667	10.5408	11.9702	11.706	11.6708	11.6341	11.302	11.417	10.5213	11.5387	11.7208	11.3689	11.4701	12.076	12.2486	11.3897	11.2425	11.0449	11.0585	11.3189	11.1738	11.2138	11.4532	10.975	11.0333	10.9235	10.5997	10.8186	10.6713	485.818
TSC22D1	11.27	11.5523	11.1989	12.156	10.399	12.7798	12.6553	10.523	11.454	12.9564	9.99794	11.429	10.9914	11.3509	11.4512	11.8949	11.5127	10.5435	9.79127	10.1355	12.3022	12.5583	10.9147	12.6551	12.8681	12.4808	12.5838	10.6946	10.684	10.9583	10.7656	11.4744	11.6246	11.7914	11.7103	10.3184	10.3302	10.7624	10.8028	9.15811	9.26652	11.6391	11.4149	485.802
NCOR2	11.1344	10.9393	10.9615	10.8776	11.8148	11.0292	11.6441	12.8167	11.427	12.7705	12.0386	12.3403	12.4977	11.1042	11.4873	10.1836	11.3122	12.3643	12.5624	12.2776	10.9959	10.6512	10.5855	10.7823	10.5708	9.58777	9.98861	11.5499	11.3943	11.2182	11.1311	11.5857	11.6277	11.3221	11.5149	11.65	11.7494	10.181	10.1163	11.0306	11.1226	10.7442	11.0604	485.744
NDRG1	10.5627	12.5278	8.61535	11.1772	8.75268	14.0081	11.6279	10.4564	10.9386	12.7639	9.13346	10.1773	12.7245	11.7207	10.8271	10.8326	9.64661	10.7711	9.95215	11.0925	11.9639	10.3893	11.8502	13.6603	13.8609	10.7312	12.1645	12.6179	13.6172	9.78826	9.35185	12.4394	12.2813	13.1881	12.8754	11.9494	11.6724	9.9465	9.18126	10.4138	10.1259	11.6102	11.6904	485.678
HSPH1	10.6009	12.465	11.4212	11.1125	11.6579	11.4981	12.4899	11.3117	13.0676	11.0996	11.8367	10.3601	10.7835	11.6154	12.1496	11.0461	11.8638	11.5505	11.6721	12.2877	11.1549	11.186	10.8317	11.7627	11.719	11.4631	12.3319	9.50469	9.52168	11.2745	10.7504	11.9058	11.6909	10.2163	10.2406	11.5569	11.1268	11.3274	10.8409	10.8131	10.6699	11.29	10.521	485.59
GDI2	11.7327	11.6937	11.1794	10.5421	10.2858	11.4704	11.1245	12.1782	11.9391	10.7443	11.5705	11.7128	11.4542	11.1273	11.3805	11.2422	11.1307	10.4484	10.2164	10.6232	11.8162	11.7189	11.3443	11.225	11.6669	12.0736	12.0367	11.101	11.1817	11.603	11.55	11.3713	11.2092	11.7983	11.8576	11.2378	11.0697	10.9969	10.8021	10.3527	10.4857	11.7163	11.4903	485.502
POLD2	10.4526	12.1229	12.1206	10.6553	11.5669	10.834	11.7496	10.1563	12.0535	11.6506	10.9481	10.6865	10.5015	11.4028	10.8039	10.829	11.6604	11.2276	11.3401	11.2368	10.0883	10.124	10.5128	10.9508	10.8543	11.7434	11.9438	12.2099	12.2579	11.4602	11.4639	11.6975	11.6599	11.7353	11.8157	11.599	11.3126	11.8099	11.6368	11.2414	11.4516	11.1204	10.8031	485.492
ARL6IP1	10.8657	12.2896	11.209	11.2994	11.9149	11.187	11.0362	11.2224	12.4114	11.1252	11.169	10.673	12.2005	11.5503	11.6968	11.2135	10.9979	11.8007	11.9604	11.8063	10.7329	11.2485	11.3872	10.7438	11.4478	11.4979	11.2733	11.1397	11.4676	11.8501	11.6129	10.9618	10.6836	11.0061	11.1513	10.5095	10.7118	10.3983	10.69	11.9065	11.1414	11.2854	10.9855	485.462
PDCD6IP	12.2507	11.2542	10.7847	11.318	11.3631	11.0881	10.8246	11.487	11.2804	11.154	11.257	11.7901	11.1296	10.7387	11.7534	11.5279	10.8568	11.374	11.3955	11.5538	11.4912	11.6221	11.3794	11.3728	11.3825	11.1821	11.1029	10.2399	10.1462	10.9964	11.0033	11.3287	11.4079	11.1662	11.1331	11.8446	11.8197	10.8286	10.8642	11.6838	11.5888	11.8115	11.8692	485.447
C11orf58	11.2709	11.7031	11.0597	11.6766	11.3948	11.3084	10.6258	10.5405	11.6344	10.3798	10.9867	11.1473	11.398	11.9043	10.8175	10.7901	10.7349	10.8507	11.2438	11.484	11.171	11.4672	10.7435	10.8847	10.9458	11.4111	11.2163	11.412	11.4911	11.7085	11.6619	11.4273	11.2588	11.2415	11.4693	11.4706	11.2615	11.8284	11.7676	11.8332	11.5342	11.6523	11.59	485.399
STAT6	12.035	11.6619	11.3642	11.9129	10.4178	11.7047	11.3398	11.4875	11.6765	12.2114	11.2591	11.7627	11.3604	10.9685	10.7671	11.8069	11.3327	10.2546	10.5691	10.8356	11.9625	11.301	11.5443	11.0316	10.7725	11.2114	11.2578	11.4962	11.3635	10.4519	10.5904	10.3407	10.6381	11.4389	11.4167	11.1331	11.3351	11.742	11.7066	10.5731	10.8009	12.1773	12.3759	485.39
AUP1	11.7179	10.3768	11.6932	10.9771	11.1479	11.0506	11.9173	11.2077	10.1179	11.8963	10.9277	11.5502	10.6425	11.3419	10.3096	10.6293	11.3884	10.9513	10.8523	11.053	11.1144	10.7347	10.7246	10.9311	10.8418	11.1707	11.2628	12.2227	12.0623	11.1784	11.1794	11.6737	11.6446	11.6577	11.6511	12.4321	12.1997	11.4201	11.3154	11.5467	11.5426	11.579	11.4898	485.324
CYC1	10.4493	13.3871	12.0248	11.1772	11.2021	11.5754	11.0739	11.1548	13.2472	11.3103	11.7781	10.262	11.2826	11.9498	10.9171	11.2967	11.2016	10.8803	10.7434	10.674	10.9892	10.7771	10.9998	11.0472	11.2746	11.1864	11.3491	10.8443	10.8346	11.078	11.2343	11.399	11.3514	11.8116	12.1326	12.0878	11.9746	10.8578	10.7911	10.8148	10.9958	10.9568	10.8939	485.27
GPM6B	11.0825	10.4752	12.347	12.4582	13.0984	13.0467	10.8393	10.2978	10.9983	12.0384	10.7264	10.126	12.7902	13.0996	11.6647	11.9861	12.0355	12.8416	13.3281	13.2941	10.7954	11.759	12.2332	5.38007	4.58846	11.6011	11.3415	10.3839	10.3081	12.5645	12.4797	11.2432	11.1391	9.18688	7.44727	10.8469	10.909	11.764	11.8629	12.3682	12.0907	12.1541	12.2103	485.231
ARPC1A	10.9624	10.7875	10.8005	11.5923	12.1272	10.4754	12.2447	11.3686	10.8725	11.7503	10.6651	11.1064	10.3925	11.3484	12.5923	11.1704	10.5492	11.7714	11.7961	12.0415	10.816	10.9194	11.2918	10.9311	11.0648	11.0616	11.0322	11.8513	11.9787	11.5132	11.4442	11.0223	10.9141	10.5531	10.4917	11.92	11.5209	12.1751	12.0133	11.072	11.2163	11.1088	10.8255	485.152
SBF1	10.792	10.2796	11.2777	10.9471	11.1819	10.3924	11.549	11.7347	10.7627	11.7132	11.0391	10.9964	10.9492	11.785	11.7234	11.0847	11.3492	11.3904	11.4151	11.0274	10.5867	10.614	10.9398	10.4726	10.3051	10.7686	10.9494	11.8935	12.0362	11.9181	11.8902	13.0411	13.0866	10.8297	10.9312	11.5642	11.641	11.4043	11.2486	11.4645	11.4857	11.2672	11.3652	485.094
HNRNPL	11.0138	11.5017	10.9535	11.2593	11.669	11.602	11.1133	11.478	11.6611	11.3868	11.2727	11.1557	11.3702	11.7583	11.2756	11.3283	11.2016	11.673	11.7405	11.5469	11.1352	11.3187	11.183	11.246	11.3725	11.2584	11.3333	11.1942	11.0868	11.224	11.3439	11.0215	10.9877	11.2742	11.3896	11.0225	11.119	10.8279	10.9129	11.0641	11.1198	11.3429	11.3503	485.089
GHITM	11.2875	11.5101	11.8581	10.7276	10.8581	11.1911	10.7872	11.5745	11.5512	11.088	11.5474	10.9548	11.1612	10.8925	11.061	10.9301	11.3971	10.942	10.7823	11.0398	10.2356	10.4284	11.0448	11.724	12.2989	11.7661	11.7285	10.951	11.002	11.7681	11.5456	11.6039	11.4091	12.3275	12.3569	11.7124	11.5637	10.7396	10.6215	11.215	10.6384	11.7416	11.5146	485.079
AKT2	10.7313	11.3781	11.1638	11.5257	12.0749	11.7809	10.2861	11.1365	11.4309	11.843	11.5611	11.0322	11.9106	12.588	10.4179	11.4883	11.1221	11.4976	12.4789	12.267	11.1777	11.1291	11.3829	11.3886	11.0179	11.1093	11.2547	11.1088	11.0925	11.5027	11.585	10.9318	11.0085	11.0642	10.9612	10.5909	10.5374	11.1401	11.0499	10.8857	11.2452	11.0188	11.1775	485.075
CCDC47	12.1585	10.4703	10.9919	11.0802	11.3302	11.1998	10.6851	10.6874	10.6594	10.3021	11.1391	12.2848	10.7385	11.7749	11.1353	11.0853	11.1276	11.6115	11.4401	11.4139	11.479	11.538	11.0817	10.9099	11.1108	11.0298	10.9776	11.2715	11.5383	12.0126	11.7368	11.0477	10.9351	11.171	11.117	11.1769	11.406	10.9327	10.831	12.7013	12.2053	11.8058	11.728	485.06
QSOX1	11.359	10.3544	12.9123	10.9887	11.1292	11.3041	12.2208	10.1597	10.2112	12.4399	12.6914	11.5835	12.2464	12.421	10.4502	10.5752	12.833	11.1667	11.2278	11.3528	10.9642	10.7131	10.4218	11.7948	12.2517	12.1218	12.2523	12.0206	12.0559	10.4658	10.3136	10.2836	10.3083	10.9094	10.358	11.0925	11.0379	11.8288	11.6175	10.7073	10.5567	10.6752	10.5797	484.957
CEP170	11.5124	11.6283	11.4149	11.8982	12.2915	11.975	11.2382	11.5617	12.0765	11.5596	11.6217	11.9216	12.1598	11.5943	12.1474	10.9596	11.5805	11.7416	12.3138	11.9536	11.1412	12.0851	10.5788	11.5602	11.6828	12.3108	11.9279	10.3897	10.4081	9.39319	9.37376	10.1877	9.97742	10.7021	10.4674	10.3615	10.8134	11.1953	11.3784	10.5527	10.5567	11.3581	11.3898	484.942
WARS	13.442	9.6614	10.4926	12.8431	10.2442	12.5076	12.0939	10.7108	9.80709	10.2235	11.0802	12.6942	10.6514	8.9539	12.1006	9.74756	11.6824	10.4565	9.87166	10.3882	11.989	12.4161	13.8734	9.7482	9.90055	12.3003	12.0348	10.6359	10.5859	8.84734	8.58254	11.4072	11.3551	11.6942	11.2057	13.213	13.058	11.4353	11.5011	12.5398	12.3956	12.4166	12.1487	484.937
ATP13A3	10.7679	11.5661	12.4308	10.7509	11.4548	10.7922	11.0067	11.2969	11.5458	10.5756	11.2851	10.6545	11.5079	10.6152	11.8306	10.957	12.4845	11.8862	11.4864	11.3063	10.7295	10.857	10.9308	10.8437	11.0816	12.1193	11.7941	11.7331	11.6557	11.0241	10.9736	12.4421	12.1759	10.8974	10.6256	11.0698	11.3022	10.924	10.9717	11.7977	11.4297	10.7284	10.5944	484.903
ENSA	11.4495	11.3222	11.6491	10.9314	11.4123	12.5887	11.2238	10.6819	11.0789	11.281	12.0095	11.1735	11.9582	10.8158	10.8709	11.7913	11.3214	11.0108	11.1248	11.4011	10.7329	10.9501	11.6806	11.7013	11.9766	11.3357	11.2029	11.4968	11.6395	11.2523	11.236	10.814	10.7054	11.0819	11.166	11.3627	11.1088	10.9091	10.9142	11.1261	11.0571	11.2807	11.0343	484.861
ATXN2L	11.1972	11.5973	10.7331	11.0126	11.4188	11.0551	10.785	10.778	11.5559	12.0802	11.3742	11.4404	11.5631	10.6974	11.6482	11.4346	11.2133	11.5161	11.5544	11.4571	11.466	10.9083	11.329	11.4679	11.3542	10.3573	10.6876	11.8522	11.6692	11.3232	11.4258	10.9993	11.0314	11.2476	11.2581	11.2697	11.3743	11.0583	11.0388	11.2547	11.8005	11.1847	11.3888	484.859
SMC1A	10.8858	11.3256	12.01	10.6051	11.8865	11.0799	11.6772	11.1353	11.4412	10.915	11.2443	11.1803	11.2251	11.7389	11.4147	11.2379	12.2537	11.6695	11.7969	11.322	10.6067	10.8045	10.955	11.3904	11.2175	10.9084	10.7914	10.9254	10.8716	11.3656	11.23	11.4062	11.1756	12.2642	12.3728	10.8949	11.2466	10.9514	10.7999	11.7697	11.6092	10.7397	10.4633	484.805
DYNC1LI2	10.0817	10.5267	11.1321	11.8704	11.5397	11.1381	10.832	11.6031	10.3585	11.0647	11.7555	10.2413	12.0515	10.5483	12.149	11.4847	11.1221	11.7416	11.5558	11.2925	11.2583	11.0393	11.1659	10.781	10.4466	10.6128	10.714	10.9823	10.6529	11.2199	11.4348	11.1227	11.4893	11.643	11.7037	12.002	12.2739	11.8012	12.1092	11.1129	11.4052	11.5903	11.9664	484.617
LONP2	10.8302	10.2837	11.8795	10.559	11.9669	11.9008	11.2086	12.0761	10.8142	11.203	11.4425	11.1619	12.3106	10.5967	11.6146	11.0251	11.9564	11.9206	12.5332	12.8488	13.8194	13.2415	11.3546	10.5253	10.324	9.92518	9.77657	9.96556	10.0795	11.0722	10.9911	11.0602	11.0085	10.4989	10.3697	10.955	11.2625	11.9912	11.9089	10.567	10.679	11.4334	11.6639	484.606
UBQLN1	11.3542	12.1666	11.3423	10.3898	10.8657	11.2241	11.3892	12.33	12.4241	10.3447	11.8406	11.355	12.317	10.8114	11.305	10.4194	11.277	11.0474	10.751	10.7952	10.9987	11.455	10.4555	11.4733	11.7603	11.3789	11.3298	10.5663	10.5868	10.8139	10.6738	11.3137	11.2461	11.6234	11.7087	12.018	11.9213	11.8023	11.7709	11.015	10.967	11.1157	10.8379	484.582
CPSF1	10.1367	13.112	10.7832	11.4896	11.39	12.6873	11.2609	10.9423	12.8003	12.1461	10.6785	10.331	11.7401	12.1088	11.1795	11.9909	10.8145	11.2758	11.4344	11.0925	11.0636	10.6825	11.9011	10.6965	10.4371	9.86192	10.1483	12.0043	11.9068	11.7769	11.8616	10.3142	10.3899	11.4252	11.4923	11.1156	11.1268	11.4565	11.3852	10.997	11.282	10.6923	11.1317	484.544
NBR1	12.4233	10.7487	11.5728	11.6005	11.1383	11.7711	11.2013	11.1873	10.9539	11.1024	11.5649	12.4885	11.5265	11.1113	10.8303	10.7395	11.6175	11.0621	11.5907	11.9056	12.471	12.4461	10.9629	11.4172	11.6959	10.6843	10.714	11.6237	11.7114	11.8288	11.6505	10.3107	10.4636	10.5286	10.2959	10.977	10.8369	11.309	11.2183	10.4262	10.4284	11.1641	11.1339	484.435
PFKM	11.2513	11.8561	11.6424	11.574	11.5715	10.9819	10.8754	11.5583	11.8471	11.6493	11.3393	11.3325	11.3222	11.0288	11.5848	11.4905	11.3062	11.0928	11.5601	11.5665	11.2757	10.7236	11.1339	10.9081	11.0999	10.479	10.7266	11.383	11.4608	10.9758	11.0973	11.2633	11.3229	11.2499	11.3198	11.307	11.1957	11.2463	11.2297	10.391	10.614	11.7216	11.7908	484.347
PTPN11	11.0628	10.9837	11.1428	11.1001	11.5254	11.3399	10.9983	11.5218	11.1292	10.9451	11.6167	11.2448	11.4575	11.2835	11.5721	11.3019	11.4245	11.6708	11.7176	11.5699	10.8447	10.5897	10.9466	11.5039	11.7194	11.333	11.2441	11.7617	11.808	10.8293	10.8094	11.4807	11.3145	11.2064	11.3274	11.1747	11.2528	11.1522	11.0542	10.8987	10.7127	11.3669	11.3623	484.302
COPB1	10.908	11.2997	11.1118	11.1392	11.1535	11.0532	11.0881	10.123	11.1458	10.4248	11.0243	10.8519	10.9085	11.7156	10.6625	10.9174	10.6728	10.73	11.0297	11.2625	10.9397	10.8137	10.7141	11.2018	11.3468	11.6203	11.4078	11.1067	11.2377	11.1188	10.9007	12.0134	11.8161	11.3561	11.5599	11.6352	11.5433	12.355	12.2462	12.2507	11.9607	12.0954	11.8221	484.284
MAN2A2	11.3437	11.4154	10.3528	11.2219	11.5761	11.1417	11.2563	11.7953	11.2248	13.0753	12.3772	11.6795	10.8554	11.6015	11.3482	11.1183	10.4461	11.135	11.6477	11.1035	10.8678	10.3635	10.348	10.2418	9.96955	10.2337	10.1995	12.2542	11.9096	10.7959	10.8568	12.4076	12.4311	11.2812	11.3198	11.0242	11.1877	11.3064	11.3042	11.0518	11.4831	11.5774	12.1484	484.279
ZNF24	11.4605	12.6395	11.1274	11.3537	11.6524	11.5061	10.5853	11.6856	12.7651	10.227	11.7375	11.6732	11.6155	12.1359	11.7852	10.5667	11.1893	11.565	12.0055	12.0513	11.5679	11.5803	10.5624	10.4434	10.7362	11.5436	11.3836	10.5797	10.6324	10.8894	10.9373	11.3453	11.1564	10.6089	10.4674	10.2505	10.7696	11.3572	11.3317	11.397	11.0727	11.1725	11.1534	484.266
APOD	13.9952	7.51466	13.1144	13.5565	9.02714	16.2995	14.5698	10.0455	7.55395	13.8479	7.92842	11.7329	12.9678	9.34987	10.9961	12.3678	13.4943	9.12008	8.13326	9.1796	13.6186	14.7946	10.8565	8.25548	5.44152	14.0429	13.76	13.9575	13.7561	9.6051	9.91209	8.27227	8.05467	14.0717	13.932	12.6602	12.0444	14.7813	14.7254	7.62404	6.9916	9.34745	8.93155	484.232
GSTO1	11.4159	10.0483	11.8196	9.74754	9.73511	10.4005	11.1734	11.5032	10.2889	9.93459	12.0079	11.0635	11.2573	9.73459	11.1218	10.5845	11.3386	9.58011	9.27209	10.1106	10.9475	10.6042	11.4531	10.7092	11.0249	11.68	11.4845	10.1939	10.4061	12.5951	12.3991	12.9498	12.7647	11.5334	11.3635	12.6293	12.4463	12.3199	12.2301	12.7451	12.1961	12.8322	12.5414	484.187
INPP5F	13.8654	9.38588	11.8459	11.1084	12.2486	12.3484	11.705	12.3011	9.49701	11.7793	11.4021	14.1836	12.9169	9.94512	11.9844	10.9693	11.5287	11.4863	12.2269	11.7169	11.9928	11.5687	11.9847	11.4335	10.5588	11.1238	10.9192	11.7113	11.5764	11.5175	11.5943	9.2387	9.43353	10.6499	10.4194	10.7704	11.0108	11.0935	11.1957	9.83655	9.49179	10.3298	10.2882	484.184
MAPRE1	10.9404	11.9919	11.7943	10.6765	11.3382	10.7744	11.6213	11.8822	11.9843	10.3382	11.0819	10.7657	10.8235	11.1107	11.4247	11.4148	11.5846	10.9991	10.9521	10.8759	10.4182	10.6622	11.1204	11.0539	11.217	11.1809	11.1938	11.2041	11.2791	12.1293	12.0839	11.32	11.1621	11.5516	11.6976	11.5825	11.4807	11.5454	11.4665	11.3019	11.4238	11.0758	10.6306	484.156
GLS	11.6069	10.4281	11.7132	11.3784	11.2668	11.3084	12.2642	11.4258	10.8839	12.2822	11.5006	11.5784	11.2278	11.8678	11.4362	10.7857	11.4088	11.0454	11.2824	10.9784	11.716	11.1814	10.9948	10.4701	10.7985	11.6096	11.2485	11.5531	11.4792	11.8025	11.8998	11.0029	10.9575	10.4998	10.231	9.98051	10.2837	11.8594	11.6996	11.688	11.267	11.2651	10.9136	484.071
SDHA	10.4229	12.1595	12.1409	10.6886	10.9135	11.0944	10.7796	13.2818	12.2057	10.6585	11.1657	10.4876	11.0142	10.741	11.0891	11.0835	11.4884	11.0292	11.1118	11.2904	10.1781	10.2282	11.1914	10.2095	10.4689	9.76873	9.87844	10.1872	10.1654	11.385	11.2289	12.1155	11.9956	12.6791	12.9366	12.229	12.0462	11.5113	11.3631	12.3778	12.1189	11.4665	11.3996	483.975
ARPC3	11.3201	11.1947	11.6248	11.2601	11.3203	11.0717	11.8858	11.0191	10.7709	10.7758	10.9422	10.8972	10.6012	10.1739	11.1645	10.7702	11.2975	11.0587	10.8708	11.196	10.4449	10.4731	11.174	11.7505	12.1588	11.8366	11.8482	10.9525	11.2372	10.912	10.7482	11.6764	11.7087	11.2845	11.3708	12.2752	11.7051	11.6982	11.6445	11.3134	10.9885	11.7732	11.7202	483.91
CAPZB	10.7061	10.85	11.4946	10.8395	11.8006	11.1532	10.3432	11.1582	11.0061	10.5007	11.0997	11.1284	11.2229	11.7617	10.6924	11.2475	11.4124	11.856	11.8347	11.761	11.5995	11.8076	11.5677	11.3643	11.3296	10.8663	10.9471	10.6466	10.7998	11.5284	11.4828	11.8742	11.7353	11.3638	11.4999	11.2329	10.8573	11.4372	11.2613	11.0068	11.1029	11.391	11.2418	483.813
MLPH	11.7821	8.39619	12.008	13.2908	10.4791	10.8898	11.8883	12.0186	9.01095	12.1581	12.3677	9.89021	11.8587	10.938	11.2528	10.957	11.4602	10.4645	11.0664	12.0913	12.0805	12.528	11.1288	10.2379	10.0227	12.0411	12.3837	4.83331	4.56504	12.175	12.1896	11.438	11.6715	10.8519	9.66556	12.5476	12.244	13.6837	13.6818	12.5478	13.1098	11.8704	12.034	483.8
IL6ST	11.3828	10.9923	11.0434	11.5876	11.7278	13.2886	11.7977	11.833	11.2396	10.7577	11.5487	11.5659	11.6361	12.5888	11.5122	10.7724	11.4612	11.9644	11.9762	12.001	11.5788	11.3494	11.2519	10.8075	11.0949	10.7869	10.5856	11.7047	11.8258	11.0188	10.8625	11.0036	10.7374	10.3068	10.2742	10.4695	10.6639	10.3758	10.1827	11.9245	11.1963	10.5861	10.5029	483.768
FAM120A	11.4654	11.8075	11.4227	10.8582	11.1862	11.5084	11.7004	12.035	11.8749	11.4301	11.3916	11.6943	11.7492	10.6565	11.2169	10.8614	11.4435	11.0053	11.3189	11.2625	11.7496	11.7474	10.402	11.7309	11.753	10.7597	10.637	11.0429	10.9288	10.5304	10.4845	10.9386	10.9933	11.4679	11.5406	11.3762	11.4985	11.6566	11.4212	10.8113	10.7398	10.8819	10.7435	483.725
ADNP	10.4833	11.7457	11.3783	11.3236	11.2678	11.0615	11.102	12.174	11.9944	11.0617	10.8035	10.6098	11.5181	11.8534	11.5664	11.0282	11.3455	11.5571	11.4652	11.2779	10.9188	11.163	10.8075	11.269	11.3865	11.5085	11.3572	11.5743	11.6166	11.3308	11.2484	10.861	10.823	10.9748	11.015	10.9464	11.0802	10.9866	11.2007	10.9227	11.1621	11.5575	11.3879	483.716
USP9X	11.3125	10.9613	11.1124	11.0944	11.4747	11.1981	11.4764	11.7483	11.3367	11.3977	11.3208	11.7184	11.086	11.8002	11.2278	11.4955	11.44	11.7178	11.9463	11.7086	11.1231	11.4027	11.1718	10.7085	10.6382	10.8229	10.656	10.3921	10.2554	11.0625	10.9559	12.1074	12.0842	11.4286	11.5263	10.9099	10.9342	10.975	10.9613	11.5107	11.4279	11.02	11.0516	483.7
PSMB7	11.4425	11.2284	11.1806	9.92382	10.8233	11.2484	11.6749	12.2464	11.1051	11.3144	10.7758	11.355	11.8562	11.0314	11.3197	9.83806	10.8061	10.7976	10.4874	10.6493	10.6411	11.118	10.1898	11.6825	11.9551	11.7729	11.8267	10.4592	10.5608	10.9235	10.9259	11.1174	11.0956	11.9403	12.2052	12.3285	12.0874	11.9695	11.9103	11.6142	11.4084	11.4732	11.3879	483.698
CABLES1	10.8359	13.7886	12.1718	11.8217	12.2194	11.3509	8.96771	12.5788	13.9562	11.4437	12.3168	11.3866	11.1674	11.7027	12.1503	12.1855	11.5962	11.8027	12.5247	12.3452	11.7154	12.159	11.2322	7.63616	8.72239	11.3144	11.3398	7.69906	7.54005	11.8599	11.7885	12.0861	11.905	9.18455	8.3728	11.3756	11.5566	11.308	11.1552	11.6058	11.8356	10.9581	10.9923	483.655
ARF3	11.3612	10.7836	11.8806	11.1108	11.6186	11.7079	11.1219	11.1133	11.1075	11.455	10.9091	11.4082	11.3339	10.332	11.9683	11.1391	12.0299	11.6178	11.7459	11.7922	11.5622	11.4466	11.3164	11.4666	11.5112	11.2618	11.1551	10.6766	10.4932	11.1742	11.2063	10.8466	10.9149	11.501	11.4985	11.4008	11.3813	11.4685	11.3686	10.2258	10.2298	11.1029	10.8939	483.64
SUPT6H	11.9306	10.7964	11.4439	11.1959	11.0127	11.0825	11.3654	11.4215	10.9647	11.1289	10.6117	12.2154	11.3074	10.5173	11.3377	10.762	11.7676	11.171	11.2169	11.3502	11.1343	11.3992	11.0165	11.5047	11.2756	10.7774	10.8042	10.8655	10.6956	11.6106	11.6141	11.2735	11.3145	10.9882	10.9378	11.4682	11.63	11.9646	11.897	11.0884	11.2969	11.1907	11.2604	483.608
PLEKHB2	11.7765	9.91978	10.8432	11.3286	11.9557	10.5871	11.1808	11.4281	10.173	10.9621	11.5508	11.8171	11.0806	11.2067	10.8326	11.0847	10.7005	11.958	11.8895	12.0369	11.1894	11.3145	10.9424	10.4135	10.6145	11.4998	11.448	10.3851	10.3632	11.4348	11.1311	11.6457	11.5835	10.6525	10.4917	11.78	11.6465	12.3083	12.195	11.3309	11.1852	11.9653	11.6114	483.445
PAFAH1B1	12.3356	10.7915	11.1516	11.439	11.6915	11.1369	11.423	11.6283	10.8427	11.2074	11.2142	11.7156	11.6097	10.3543	11.7938	10.793	11.2051	11.8383	11.7163	11.4792	10.2129	10.3653	10.5527	11.1234	11.0524	11.7011	11.63	11.0924	10.9601	11.1572	11.0406	11.3299	11.5046	10.865	10.8651	11.3236	11.4362	11.2919	11.2232	10.7827	10.7636	11.9485	11.8533	483.443
GNB2	10.8834	11.4752	10.7308	11.243	11.8201	10.8083	11.4438	11.4125	11.523	11.873	11.0249	11.0367	10.631	11.2276	11.8565	11.0113	10.4391	11.8681	11.6124	11.6165	10.5314	10.7444	11.029	11.3956	11.7054	10.8352	11.0373	11.5557	11.4991	10.7889	10.7535	11.2248	11.043	11.1036	11.2046	11.8805	11.5512	11.6004	11.4803	11.458	11.3831	11.1267	10.9162	483.385
UBE2G2	11.4694	11.5696	11.3893	11.4839	11.3158	11.0101	11.4884	10.6298	11.2883	11.9599	11.2288	11.1803	11.0154	11.2358	11.3691	11.4346	12.0351	11.2678	11.2272	10.998	11.3783	11.1495	11.3156	11.3255	10.5042	11.5925	11.6257	11.4303	10.8399	10.912	11.1669	10.1106	10.459	11.7687	11.6269	11.3427	11.3292	10.9821	10.9548	11.276	11.5812	11.0157	11.0861	483.37
PDXDC1	11.3393	11.335	11.518	11.4449	11.0034	10.6048	11.7033	10.308	11.4399	11.2242	11.5063	11.5375	12.0296	11.2703	11.5923	11.0895	11.2781	10.7888	11.1691	11.0789	10.9495	11.0252	11.1541	10.2331	10.1374	10.8321	10.8353	11.0429	10.9218	12.1196	12.086	11.136	11.109	10.966	11.0378	11.2434	11.4652	11.5068	11.4912	11.7497	11.9704	11.5765	11.4942	483.345
ARFGEF2	10.3146	11.5261	11.9822	10.7039	11.3297	10.4859	11.6072	11.1995	11.9553	11.1195	11.3233	10.6951	10.9577	11.4519	11.5583	11.0032	11.9863	11.4634	11.7847	11.5146	10.5444	10.7011	10.6262	10.3054	10.4028	11.1306	11.0228	11.552	11.425	11.3666	11.2741	11.4519	11.5063	11.0617	11.0372	11.4208	11.7189	11.7029	11.615	11.4067	11.5467	11.1814	11.2282	483.191
SHMT2	11.0363	11.3497	11.545	11.4239	11.292	11.1538	12.0245	10.6581	11.0276	11.4247	11.3796	11.1397	11.3687	10.6823	12.4046	10.7432	11.772	11.9733	12.0515	11.5422	10.4491	10.2073	10.6848	11.1736	11.4491	10.8989	11.1043	10.8846	10.9539	11.078	11.1176	10.731	10.7152	12.159	12.2721	11.3157	11.0974	11.1126	10.9704	10.5393	10.4823	11.9206	11.8527	483.162
CSNK1E	11.2314	10.8519	11.6799	10.4977	11.379	10.8615	11.8317	10.7802	10.645	11.297	10.8362	11.2978	11.5713	9.96366	11.7655	10.4778	11.4724	11.6578	11.3686	11.3042	10.6877	10.6989	10.2508	11.1562	10.9223	10.7916	11.0516	10.9714	11.0013	11.0167	11.2398	11.5716	11.6152	11.7941	11.7422	11.5359	11.4546	11.7201	11.5282	11.9485	11.9818	11.7823	11.9058	483.139
MED15	11.2367	9.95868	11.5641	11.1108	10.1992	10.5502	12.1632	10.8407	10.0605	11.5179	12.8883	11.2193	11.1663	10.9454	12.8472	10.3546	11.7877	11.0554	10.6266	11.196	10.7567	10.8646	10.6892	10.082	10.0605	11.2481	11.436	10.8298	10.6588	10.9293	10.9795	11.6568	11.826	10.7247	10.5581	12.9197	12.8602	12.0837	12.1822	11.124	11.2855	11.8724	12.1125	483.029
MAPK1	11.7772	10.6953	10.2239	11.3066	11.9777	10.917	11.8741	10.3661	11.1244	10.8241	11.3354	11.5048	11.4032	11.6485	11.8366	11.0139	10.2006	12.1207	12.0002	11.6601	11.0389	10.9102	10.9211	10.3618	10.3603	11.474	11.4632	11.314	11.3272	11.3939	11.3544	11.0699	11.1384	10.4298	10.3481	11.7968	11.9294	11.5611	11.5531	11.3098	11.3644	11.4024	11.2863	482.918
SLC39A1	10.9258	11.7166	11.6677	11.2317	10.5004	12.1154	11.2445	10.8122	11.8334	10.5604	11.642	11.5118	11.9686	11.3055	10.7869	11.1391	11.5056	10.429	10.3533	10.4466	10.8698	11.0971	10.866	11.8503	12.2225	11.2475	11.2498	11.8831	11.9128	11.0768	11.0318	10.9119	10.8076	11.3898	11.3605	11.7684	11.8603	10.7157	10.6395	11.2698	11.238	11.0669	10.8826	482.915
TRAM1	11.1854	11.3949	11.3642	11.4481	11.1326	12.6775	11.3413	10.8308	11.473	10.3687	10.2984	11.1199	11.5195	11.9244	11.388	11.601	11.1654	11.0265	11.0414	10.9593	10.9456	11.187	11.3972	10.5093	10.7869	11.4295	11.2529	11.5515	11.627	11.1331	10.9446	11.3408	11.2528	11.0348	11.0669	11.4152	11.4994	11.4644	11.4596	10.9917	10.6888	11.3674	11.1829	482.79
CYFIP1	11.1691	10.0548	11.0383	10.7039	11.7977	11.5252	11.0801	11.1104	10.2484	10.839	11.4088	11.3184	11.444	11.5655	11.5028	11.0095	11.0187	11.6232	12.0034	11.7439	10.9758	11.083	10.8424	11.2063	11.2624	11.3694	11.3705	11.3414	11.2207	11.4573	11.273	11.013	11.0188	11.0502	11.0181	10.9533	11.1396	11.8449	11.6486	11.3855	11.2523	11.5523	11.2983	482.782
TXN	10.9252	11.6495	11.5781	9.36087	9.67226	10.685	12.1577	12.6585	11.5278	11.4171	10.8263	11.0687	11.7469	10.3772	10.4221	10.6585	10.9372	9.58749	9.28826	9.57049	10.9138	11.066	11.0682	12.0301	12.572	12.5168	12.2215	10.6785	10.7703	10.6748	10.7158	10.6148	10.8112	12.2979	12.6637	12.4983	12.1723	11.6046	11.7159	12.3426	11.6802	11.4934	11.4709	482.709
DNAJB6	10.1203	11.3127	10.9001	11.0412	12.337	10.9056	11.721	11.2343	11.6798	11.688	10.1246	10.2043	10.8715	11.3474	12.1295	11.158	10.9484	12.1494	12.2145	12.2063	11.6857	11.4717	10.856	11.3195	11.6236	11.5445	11.7538	11.4074	11.4383	11.3411	11.1583	10.6921	10.4485	11.0617	11.0723	11.3692	11.2222	10.5897	10.4609	10.9796	10.9539	11.1896	10.7302	482.663
SEC11A	11.2783	11.1226	10.719	11.2549	10.7307	11.3947	12.0268	11.0506	10.8042	11.2683	12.4775	11.1085	10.5335	11.1667	11.0248	10.9518	10.4852	10.5586	10.5259	10.6835	11.1029	11.0121	10.9408	11.1572	11.4478	11.8397	11.9043	11.2935	11.6096	11.2546	11.1686	11.71	11.6037	10.8981	11.0603	11.6516	11.2772	10.8142	10.7539	12.0548	11.6843	11.6854	11.5248	482.616
POLR2B	11.0655	11.2837	11.318	11.1889	11.6332	11.2757	11.1142	11.3365	11.1059	10.9944	11.1796	10.8638	11.0496	12.0551	11.6104	10.8649	11.006	11.5059	11.5013	11.385	11.0663	11.1312	10.7935	11.5792	11.6286	11.9296	11.6817	11.6027	11.6726	10.9456	10.9069	11.2048	11.1925	11.4732	11.7087	10.6917	10.8747	10.6315	10.6742	10.8971	10.6722	11.1979	11.0797	482.574
TUBA1A	12.1401	10.656	8.87299	10.6542	11.9136	12.4599	10.6641	11.4602	9.59722	9.63774	11.1287	11.2827	12.8254	10.2009	9.95462	13.3899	9.10014	11.8019	11.2308	11.3706	10.9661	10.7306	12.7791	11.6084	11.045	12.6844	12.545	11.2829	11.3489	10.68	10.4025	10.9011	11.1252	10.9889	10.6092	11.9019	11.8844	10.3329	10.6774	11.5763	11.1921	12.5757	12.3438	482.523
XPOT	11.0297	11.216	11.3341	10.9099	10.6519	10.9867	11.5573	11.1559	11.1552	11.1958	11.283	11.0746	11.5933	10.7225	11.297	11.0418	11.6157	10.8507	10.6247	10.4215	10.4588	10.4258	10.693	11.9134	12.0577	11.6498	11.7507	11.0451	11.071	11.2626	11.2063	11.4375	11.2977	11.6117	11.6539	11.517	11.428	12.3573	12.1372	10.6576	10.5804	11.2594	11.1562	482.346
REPIN1	10.3916	12.3266	10.7884	10.9735	11.9615	10.3852	11.7971	10.1597	12.3145	11.7044	10.3944	10.5625	10.8708	10.8012	11.9148	11.0063	10.7349	11.767	11.7843	11.5762	11.3317	11.1375	10.6438	10.4742	10.7718	11.1263	11.1484	11.8157	11.8871	11.5104	11.5721	11.6641	11.622	11.2387	11.2359	11.2875	11.4924	10.7848	10.5425	11.1822	11.1369	11.2578	11.2485	482.327
HNRNPA0	11.0115	12.1307	11.0004	11.2748	11.6865	11.3881	11.1245	11.6429	12.1494	10.796	10.9291	11.0643	11.2789	10.7654	11.0262	11.096	10.6342	11.3713	11.2169	11.0332	11.5781	11.7777	10.8526	11.2856	11.3211	10.8405	10.8228	11.5247	11.4916	11.1144	11.0925	10.9127	10.891	11.4384	11.5175	10.9686	10.8707	11.0229	10.9594	11.3576	11.5038	11.3309	11.1889	482.284
AARS	10.3925	10.8022	11.8674	11.1655	11.541	11.7851	11.5439	11.0166	10.8886	10.528	11.6699	10.2096	11.3404	10.0305	11.8247	11.5617	11.7477	11.4067	11.3205	11.3001	10.6338	10.7458	11.1821	11.085	11.2099	12.1596	12.1651	11.0613	11.0033	11.8494	11.648	11.465	11.2668	11.548	11.5384	11.2559	11.2127	11.0681	10.9136	9.77454	10.0103	11.8796	11.5515	482.171
PDCD6	11.0209	12.1218	11.684	10.7115	10.6716	11.4943	10.699	13.4835	12.0157	10.1716	10.7706	10.305	11.0643	10.6434	10.9798	10.6071	11.3062	10.4785	10.4744	10.9532	10.1848	10.4615	10.6314	11.226	11.0966	10.105	9.99755	10.8072	10.8861	11.0851	11.0318	11.138	11.2702	11.9337	12.2118	12.4768	12.1997	11.5344	11.4387	12.9872	12.6424	11.5874	11.518	482.108
RHEB	10.4664	11.6156	10.6081	11.3702	12.1149	10.5986	11.7507	10.9612	11.3579	11.1769	10.7363	10.4166	10.782	11.0488	12.0953	11.3288	10.0782	11.9195	11.8739	11.8474	10.7634	10.8835	11.2183	10.2848	10.8608	11.2072	11.1919	11.642	11.7405	12.2851	12.0902	11.5481	11.312	11.4113	11.3546	11.871	11.4604	10.1799	10.2622	11.5467	11.3752	10.765	10.6589	482.06
USP48	11.1308	11.355	10.986	11.1967	11.4511	10.5728	10.1086	11.817	11.504	10.253	12.0132	11.3295	10.7339	11.5559	11.6432	11.5204	11.0006	11.3628	11.5424	11.2231	11.912	12.0548	11.7367	9.56496	9.65189	10.8989	10.8493	9.90318	9.83489	11.0922	11.0548	11.2499	11.4646	10.621	10.5751	12.0983	11.9074	11.8807	12.0092	11.7763	11.9046	11.6085	12.0364	481.986
ATP5C1	11.4062	11.8519	11.6892	10.6074	10.6614	12.1822	10.1993	11.6274	11.9217	11.0745	11.0446	11.2802	11.3999	11.0862	10.8569	10.8965	11.1497	10.3291	10.4824	10.7251	11.6231	12.0017	11.0379	10.8859	11.2451	12.1896	11.9376	11.3847	11.4294	11.5639	11.4428	11.3618	11.3589	11.4433	11.5245	11.2497	10.9652	10.6834	10.6622	10.3289	10.2523	11.4858	11.4345	481.964
NUP205	10.4018	11.9094	12.1593	10.5602	11.8664	10.1188	11.4944	10.0937	11.9508	10.9193	11.0849	10.8595	10.7468	11.366	12.1594	10.8347	12.1821	11.8525	11.7912	11.4114	10.8095	10.9685	10.605	10.665	10.873	11.2319	11.0602	11.5384	11.4744	11.3216	11.3215	11.4729	11.2548	11.1603	11.2348	11.1087	11.4501	11.486	11.4321	11.3086	11.2472	10.6442	10.4994	481.931
MAGED1	10.5251	11.3377	11.2474	11.6738	11.6744	11.5971	12.748	10.6819	11.5928	12.4937	10.8362	10.7647	11.2742	11.6643	11.5366	10.6504	11.2563	11.9873	11.9257	12.118	11.1642	11.7457	10.1764	10.9196	10.7439	10.5948	10.6207	11.1679	11.0317	10.0155	10.0863	10.7672	11.0376	9.99516	9.93629	11.4507	11.3224	12.8903	12.7129	10.3807	11.0448	11.2641	11.2319	481.887
NDUFS2	10.8403	11.8391	12.5458	11.4475	10.9903	11.8576	11.2625	10.7999	11.7083	11.4055	11.9318	10.5884	11.2037	10.975	10.7803	10.9307	11.8619	10.6093	10.6844	10.8308	10.6252	10.7574	10.919	11.7358	11.9545	12.0414	12.0359	11.401	11.4555	11.0255	11.0418	11.2192	11.1478	11.3205	11.1205	11.0258	10.9355	10.9414	10.8767	10.5932	10.7967	10.886	10.8833	481.833
PNN	11.5354	12.0569	10.7884	11.6133	11.4992	11.4194	11.0845	11.7434	11.6288	11.1299	11.4434	10.8459	10.7908	10.9212	11.357	11.0728	10.8819	11.0857	11.0823	10.9444	11.3615	11.1433	10.967	11.0428	10.566	11.4611	11.4808	10.9541	10.8196	11.0487	11.2408	11.1985	11.362	11.659	11.6761	11.1391	11.0905	10.79	10.9769	11.3964	11.289	10.9722	11.2485	481.808
BCLAF1	10.6896	10.8538	11.1858	10.8146	11.5401	11.6479	10.7741	11.569	10.944	10.9419	10.6902	10.7556	11.7256	11.9428	11.4913	10.5365	11.1916	11.6097	11.5986	11.419	10.9436	11.071	10.4913	11.3135	11.5329	11.7872	11.678	11.2408	11.1568	10.9998	10.9453	11.0094	11.1098	11.224	11.3314	10.783	10.8491	11.0983	11.0851	11.7121	11.4666	11.4029	11.6098	481.763
MGAT1	11.5806	10.1572	11.6766	11.7282	11.5849	12.1191	11.0994	11.0445	10.5374	10.518	10.7401	11.6281	11.7264	10.3452	11.5905	10.5198	11.0451	11.1996	11.9008	12.3621	11.9856	12.3859	11.4427	10.3813	10.2684	10.1793	10.1682	11.2369	11.4882	11.5758	11.4782	11.3119	11.2735	10.689	10.5993	10.5303	10.4496	12.118	11.8095	11.5662	11.4639	11.3043	10.949	481.759
PLEKHH1	10.975	10.3544	11.71	10.8834	12.1111	10.7915	12.2992	11.3837	11.0455	13.2142	12.3967	12.3339	11.2909	10.117	11.8616	10.8111	11.9487	11.9143	12.7505	12.5713	12.8533	12.4771	10.0489	8.37705	7.09172	10.7129	10.6765	11.0264	10.203	10.7317	11.1217	11.0665	11.5707	10.206	9.56893	11.5608	12.077	12.1488	12.198	10.9565	11.5132	9.91005	10.8959	481.757
GNL3	11.1369	12.1526	10.9622	11.364	10.9909	11.1735	11.2648	11.0426	11.7415	10.9673	11.0256	10.8561	11.212	11.3906	11.5332	10.8111	10.7598	10.9107	10.7009	10.6622	11.1927	11.2606	10.5409	11.6525	11.9603	11.9651	11.7843	10.9222	11.0761	10.5914	10.6617	11.1852	11.1981	11.2476	11.2343	11.6605	11.55	10.7563	10.7464	11.5869	11.3209	11.4605	11.4504	481.664
MAP3K11	11.0703	9.6932	12.4651	11.325	10.6503	10.5235	11.0907	11.9794	10.1838	12.4182	10.7318	11.9685	9.87682	11.6133	11.4142	11.5066	12.611	10.9246	10.9405	11.2898	12.6507	12.2835	11.5172	10.4315	10.0365	10.945	11.0701	11.3748	11.1628	11.9072	11.8867	11.3391	11.2622	10.1161	10.0068	10.4233	10.4586	11.0748	10.9429	11.7272	11.8158	11.445	11.4968	481.651
TRIO	10.1224	10.8453	10.4598	9.99653	10.3606	11.1681	12.4436	9.40926	10.8349	10.7071	11.7726	10.3875	12.0023	10.528	10.3642	12.2674	10.4241	10.6291	10.2744	9.83657	10.0919	10.1027	11.2519	11.1761	10.8418	10.8849	10.8971	10.9278	10.8933	11.3555	11.2035	12.155	12.1538	12.3432	12.4518	12.3939	12.6661	11.505	11.6083	13.3122	13.265	11.5238	11.7672	481.605
TFAP2A	11.8808	13.2901	9.97516	11.9292	12.0793	11.1351	10.6758	11.6323	13.6165	10.434	11.8399	11.9522	10.934	11.5638	12.4296	12.3909	10.4282	12.5745	12.2606	12.3956	10.414	11.2783	11.7534	6.48854	7.37222	11.2255	11.5462	7.97895	8.10952	10.6774	10.5603	12.3345	12.4311	9.86023	9.37913	12.3601	12.1427	10.9016	11.0761	11.5636	11.7241	12.2644	12.6139	481.473
ATP6V1C1	10.5898	11.2858	10.99	11.7625	10.9437	11.4549	10.9652	11.0957	11.7612	10.054	11.9922	10.3553	11.9789	11.4364	12.2884	12.5533	10.8524	11.1369	11.0916	11.2793	10.8719	11.0472	11.8471	9.70241	10.0468	10.9787	10.8436	10.6417	10.7765	11.676	11.5105	11.5441	11.6349	10.5967	10.5183	12.0776	12.1699	11.9945	11.8892	10.8726	10.9464	10.7539	10.6306	481.438
PTMS	11.118	12.3574	10.9893	11.14	12.2359	11.6355	11.3123	11.2777	12.266	10.8831	10.8882	10.6268	11.627	10.6319	11.3039	12.1447	10.954	11.9224	11.9342	11.7595	10.0577	10.4888	11.564	11.9737	12.0614	11.7057	11.9625	11.441	11.651	10.2975	10.1197	11.515	11.3557	11.6225	11.8082	11.073	10.4946	10.3124	10.3595	9.37562	9.38634	10.9951	10.731	481.36
AGPAT6	11.2639	11.2175	12.0938	10.7329	10.9853	10.2615	11.2741	11.1156	11.6754	11.2802	11.3552	11.9915	10.8477	11.8002	12.4189	11.5221	11.8109	11.1115	11.2824	11.6558	9.87758	9.85341	11.398	10.0029	9.81744	11.2515	11.2448	10.3591	10.3807	11.9519	11.8798	11.1839	11.2387	11.0199	10.8624	11.4263	11.723	10.6953	10.6932	12.4957	12.4384	10.8509	10.9541	481.295
LMAN1	11.2537	11.283	11.1058	11.0187	11.5336	10.5683	11.5775	11.3138	11.0994	10.5195	11.6962	11.2292	10.9701	11.4954	11.9564	9.65743	11.2602	11.756	11.6979	11.5182	11.0852	10.9738	10.0518	10.8728	11.7923	10.9528	10.8657	11.6778	11.9336	10.8415	10.7087	11.2371	11.1376	11.2012	11.2831	11.2779	11.1973	10.9527	10.8402	11.7235	11.3672	11.4782	11.3275	481.29
ASAP1	10.8595	12.0495	11.1339	11.7955	11.4841	12.5163	10.8956	11.2246	12.1376	11.3078	11.5266	10.9396	12.5024	12.2881	12.176	10.8169	11.1405	11.6092	11.7086	11.5897	11.9551	12.2212	10.6936	10.2601	10.4833	10.904	10.8867	11.0121	10.7897	11.2217	11.3554	10.3396	10.5719	10.7159	10.733	10.7548	10.8647	11.2251	11.2619	9.99752	10.3102	10.3643	10.5439	481.168
SEC31A	10.9909	11.4837	11.3091	11.3222	11.4502	11.6221	11.7896	10.7436	11.6265	11.0239	11.4416	11.1164	11.6835	11.5913	11.9766	10.9066	11.2358	11.6674	11.6073	11.7312	11.0959	10.975	10.7947	10.6672	10.8826	11.299	11.3221	10.919	10.9926	10.6138	10.534	10.795	10.6258	10.922	11.0681	11.0452	11.0545	11.747	11.6343	10.5184	10.8346	11.3742	11.0994	481.134
SREK1	11.001	11.2247	10.3801	11.5537	11.1928	11.1186	11.1972	11.2688	11.2455	10.928	11.1973	10.8939	11.6768	10.6418	11.7366	11.5044	10.7478	11.5305	11.5999	11.0893	12.0433	11.8289	11.2625	10.9923	10.851	11.3789	11.3327	11.2671	11.0761	10.7399	10.9572	10.7046	10.9073	10.4619	10.4765	11.2462	11.1491	11.0392	11.094	11.6117	11.3709	11.4532	12.1334	481.107
WDFY1	12.0722	11.8775	9.9975	12.8392	12.243	11.1025	11.0828	11.2482	12.5485	9.8888	11.688	11.959	11.6499	11.2803	12.1439	10.6423	9.89454	12.6247	12.8248	12.7528	10.0901	11.1111	10.9835	8.65859	8.95406	11.8282	11.8383	9.02017	9.14782	11.9659	11.9321	10.6659	10.5848	10.0827	9.72453	11.3902	11.3175	12.3127	12.2791	11.3037	11.2915	11.0206	11.2277	481.091
TMEM230	11.3152	11.4861	12.3779	11.0291	10.7554	11.1586	11.8338	11.4262	11.6061	10.8042	11.01	11.0665	10.2598	11.0288	10.8922	11.5031	12.069	10.5809	10.5122	11.0023	11.0923	11.1615	11.3637	11.1054	11.4526	11.9626	11.9705	11.1039	11.278	10.4697	10.2876	11.3373	11.1098	10.5304	10.2267	11.9782	11.4701	11.4851	11.3978	11.2951	11.2815	11.1238	10.8766	481.078
PSME3	12.005	10.8798	11.843	11.0395	11.3292	10.8629	11.5924	10.5917	11.0276	11.035	11.4234	11.7736	10.8694	10.2599	11.3923	10.5633	11.8194	11.2849	11.0536	11.5796	11.1676	11.5648	10.4294	11.465	11.4217	11.3144	11.1132	10.8805	10.7144	11.5588	11.5412	11.005	10.9698	11.2426	11.1604	11.5687	11.5157	11.2929	11.2394	10.7958	10.8997	11.1907	10.7776	481.055
DCAF8	10.9497	11.6721	11.7184	11.5324	10.8098	11.8169	11.3956	11.3269	11.8437	11.6675	12.1908	10.7326	11.8343	10.873	11.2918	11.2152	11.7779	10.9684	10.9346	11.102	11.5421	11.5232	11.2463	11.3373	11.0844	10.8151	10.6265	11.8174	11.6395	10.7991	10.8116	10.5139	10.5492	10.8297	10.7293	10.9812	11.0662	10.9566	10.9936	10.7731	10.9756	10.8461	10.9407	481.051
APMAP	11.7452	11.0475	12.1669	10.9985	11.4598	10.6633	11.7987	11.2969	10.881	10.6919	11.1032	11.0935	10.2913	10.8518	10.8816	11	11.7748	11.1432	11.2703	11.1982	10.603	10.3698	10.732	10.8989	10.9055	12.0749	12.0159	12.4484	12.4759	9.71045	9.60696	11.7077	11.5894	11.0166	10.8952	11.5462	11.6609	11.2887	11.2944	11.517	11.292	11.1359	10.8732	481.016
GPRC5B	6.7282	12.2331	12.6657	12.3723	12.9465	10.9134	12.1994	10.2571	12.5804	11.3111	10.8489	11.1376	13.0088	12.0359	11.3493	12.596	12.2985	12.4803	13.2438	12.5909	12.7025	12.6725	12.2293	5.85769	6.84112	9.54906	9.81415	12.05	11.9589	12.2315	11.9401	11.3985	11.4055	9.61614	9.38491	10.8377	11.0819	11.0116	10.8801	10.6784	11.0927	9.98039	9.95595	480.968
RCN2	11.321	10.63	11.5539	11.6487	11.4216	11.6585	11.3153	10.6788	10.4106	11.0647	10.3963	11.0709	10.4716	11.4439	11.0924	10.1825	11.0372	11.0837	11.2097	11.2165	10.7589	11.0577	9.66213	11.0095	11.071	11.5488	11.2733	12.578	12.6272	12.1171	12.0184	12.1702	12.0974	10.2445	10.2564	10.6469	10.5649	11.175	11.2938	12.166	11.5254	11.1512	11.0027	480.924
EIF2AK1	10.6366	11.788	11.8848	10.6687	10.6942	10.5105	12.2018	10.7684	11.9106	11.3003	11.0718	10.8604	10.9466	11.0988	10.9862	11.4495	11.7409	10.792	10.7376	10.7343	10.25	10.5445	11.0955	10.8437	10.9519	11.3941	11.4437	11.4633	11.4916	11.1663	10.9924	11.3078	11.1771	11.9887	12.0846	11.4065	11.2792	11.6699	11.5771	10.8062	10.9964	11.1968	10.996	480.905
DNAJC10	11.6058	10.2269	11.451	11.3852	11.6235	11.6786	11.5003	10.7444	10.3115	11.2717	11.4402	11.7147	10.8881	10.4801	10.9539	10.8649	11.6249	11.6281	11.6752	11.4107	11.0708	10.7513	10.5106	10.3384	10.5059	11.7041	11.5643	11.3504	11.4462	11.7127	11.5867	10.8337	10.7724	11.2654	11.0842	10.7291	10.8485	11.8219	11.8837	11.3345	10.983	11.1506	11.1748	480.903
EIF3G	10.7933	11.8491	11.3743	10.8316	11.1223	11.0014	10.9225	10.123	11.7887	10.9778	10.2108	11.2278	10.5509	11.0952	10.1023	10.7019	11.2546	10.9691	10.8539	10.8242	11.4186	11.593	10.8704	11.9492	12.1466	11.668	11.896	10.7411	10.8621	11.3464	11.4234	11.0741	11.182	11.1171	10.8965	11.489	11.1595	11.4096	11.2194	11.235	11.3185	12.1911	12.1077	480.889
XRN2	10.7861	11.9477	11.7807	10.9699	11.7576	10.1102	11.3913	11.4044	12.0607	10.2971	11.1345	10.6476	10.9466	11.9774	11.305	10.993	11.6903	11.4559	11.395	11.266	10.7833	11.0561	10.9023	11.3355	11.6802	11.8006	11.725	10.6984	10.7434	9.76759	9.83663	11.7011	11.4773	11.0604	11.0942	11.4139	11.5412	10.9737	10.9469	11.3815	11.4744	11.1517	10.9954	480.858
ATM	11.1267	10.1496	10.3426	10.4532	10.4601	11.5976	12.0102	11.6077	10.425	11.203	11.258	11.3489	11.136	11.8305	12.9857	11.3438	10.2694	10.2277	10.9737	11.1645	11.8634	11.7429	11.3128	10.3892	9.87638	11.8929	11.6528	10.2085	9.76744	12.0143	12.1294	11.1458	11.1686	10.6592	10.1798	10.781	11.138	12.3694	12.0184	12.7215	12.4229	10.6458	10.7646	480.779
CERS2	11.0872	11.7593	11.6023	10.752	10.9972	11.5843	11.1313	11.2599	11.8505	10.6163	11.8821	11.3035	12.4067	11.5767	10.8546	11.5111	11.5805	11.1344	11.1151	11.2772	10.4915	10.5461	10.912	11.8407	12.1556	10.9127	11.0088	11.5452	11.5263	10.9314	10.8043	10.9135	10.7818	11.1657	11.1782	11.0452	10.9696	10.5183	10.3255	10.722	10.6836	11.2951	11.078	480.633
ASXL1	10.4452	11.4506	10.8633	10.7831	11.0078	11.0422	10.9671	11.9848	11.7067	10.9483	10.794	10.5072	11.0047	11.477	11.2924	11.7399	11.1827	11.1729	10.9787	10.5852	10.7272	10.7201	11.3868	10.9987	10.9142	10.9912	11.1637	11.3408	11.2485	12.3437	12.4189	10.7249	10.8365	11.7937	11.9299	11.0972	11.2216	11.0965	11.1974	11.1968	11.4978	10.7561	11.0965	480.633
DBNL	10.9474	11.2577	11.8556	10.8737	10.7003	10.3458	11.3138	9.98932	11.1018	12.1354	10.5631	10.9477	9.91775	10.7287	11.1159	11.8274	11.7557	10.68	10.6695	10.7013	10.9357	10.4962	12.077	11.9289	11.3725	11.0524	11.1015	11.8572	11.8004	11.0903	11.0628	11.5968	11.6446	11.4789	11.3659	11.4269	11.4411	11.4928	11.6294	11.3552	11.4635	10.6506	10.8046	480.553
LRRC59	11.41	10.656	11.6454	10.2599	10.9553	10.222	11.7804	10.171	10.8658	10.4625	11.4858	11.9273	10.6731	11.2961	11.3674	10.1612	12.068	11.196	10.8608	10.7353	10.9127	10.9046	10.1262	11.2117	11.304	11.0137	11.1723	12.1711	11.9343	11.4647	11.4574	11.1366	11.0384	11.6108	11.8416	12.4723	12.3821	11.4481	11.3352	10.7464	10.8609	11.1301	10.6627	480.537
ABHD2	10.1994	8.69319	9.75377	9.96245	10.414	10.6523	10.6234	10.4369	8.85388	10.8275	12.7608	10.857	10.4504	10.5457	10.7183	14.056	9.93461	10.9456	10.7104	10.6961	10.8542	10.1963	14.7711	10.6022	10.2176	10.6715	10.705	13.049	13.1877	14.0685	13.8044	11.6025	11.2602	11.0107	11.086	11.2187	11.4253	13.339	13.5191	10.6355	10.5649	10.2801	10.3221	480.483
IMPAD1	10.8365	10.9674	11.2729	11.3906	11.1405	11.9969	11.7446	10.4901	10.9913	10.6663	11.1499	11.0848	12.0061	11.307	11.9873	10.5624	11.287	11.7908	11.4156	11.2835	11.0834	11.1865	10.5685	11.4407	11.5293	11.5779	11.4739	11.42	11.5067	10.7481	10.6938	11.3623	11.1918	11.0862	10.9918	11.154	11.3365	10.6714	10.7096	10.8242	10.4121	11.0977	10.9855	480.423
SLC25A36	10.9959	11.1357	11.3718	11.5549	10.4933	10.9601	10.6014	11.4987	11.1731	10.9851	11.1774	11.0472	11.2136	10.3821	12.2806	11.4941	11.7218	11.2182	11.0187	10.7545	11.191	11.6236	11.4266	10.7534	11.0179	11.6761	11.6276	10.809	11.0608	10.6706	10.7626	11.5944	11.576	10.6625	10.534	11.2052	11.1408	11.175	11.0283	11.8968	11.1798	11.1128	11.6001	480.403
UBE2Z	11.9475	10.1633	11.0653	11.1084	11.2454	11.0259	11.6737	11.0634	10.3855	11.2277	11.4092	11.869	10.6294	10.3653	11.0884	11.0044	11.3046	11.1262	11.2603	11.3568	11.466	11.4609	11.0482	11.4571	11.5394	10.8011	10.7794	12.3916	12.46	11.4358	11.3569	10.5813	10.6807	11.2075	11.2079	11.2559	11.2414	11.2202	11.0664	10.5761	10.5868	11.1708	10.9954	480.306
PSMD8	11.2219	11.0293	10.9174	11.0378	11.4341	10.7015	10.9313	11.3138	10.8572	11.1205	10.9566	11.0561	10.9837	11.489	10.2528	11.3039	10.6541	11.3301	11.1001	11.2702	10.7352	11.0825	11.2165	11.1654	11.3197	11.0184	11.0581	10.8821	10.9393	12.1243	12.0225	11.514	11.5685	11.0762	11.1411	11.3595	10.9808	11.2548	11.0536	11.3797	11.3339	11.6878	11.4149	480.29
H2AFV	10.8595	11.3357	11.7021	10.8728	11.3617	10.9718	12.0639	11.0879	11.3172	12.1124	10.4906	10.5625	11.3018	11.443	11.6378	11.3841	11.2438	11.4325	11.3966	11.3843	10.8479	10.9803	11.4708	10.4135	10.6704	10.8003	10.74	12.4498	12.3843	11.4088	11.3403	10.9876	10.9098	11.3963	11.5526	10.7271	10.5616	10.7759	11.0082	10.8242	10.7862	10.6175	10.596	480.211
TMEM30A	10.1306	10.0168	11.9337	10.7136	11.5627	11.7298	12.2912	11.1057	9.84835	11.7282	11.1572	10.0786	11.1156	11.559	11.5107	10.3654	12.0358	11.7379	11.7367	11.6569	10.8224	10.6767	10.5658	11.2265	11.5374	11.972	11.7119	11.671	11.7449	10.7529	10.6207	11.4671	11.2113	10.9748	10.8132	10.5107	10.7421	10.9789	10.9846	11.621	11.0899	11.2346	11.2614	480.206
ATP6AP2	11.5488	10.619	11.49	11.5705	11.5882	11.2796	11.454	10.53	10.5229	11.5912	11.0561	10.8688	10.4952	11.0655	10.6634	10.814	11.4159	11.5257	11.5757	11.9316	10.7099	11.0365	11.2065	10.4101	10.5395	11.0798	11.0502	11.1032	11.0893	11.1993	10.9911	12.0634	11.8926	11.1484	11.2057	11.2711	11.0836	11.2387	11.204	11.7475	11.4011	11.0693	10.84	480.187
ADIPOR2	11.7811	11.5696	11.0262	11.0625	11.7665	10.9359	11.2594	11.3524	11.5853	10.6957	11.2099	11.8192	10.926	10.4324	11.9315	11.4275	11.1804	11.6661	11.8933	11.8332	10.0704	10.0646	11.1139	10.7349	10.8788	11.0746	11.0595	10.6	10.6028	12.5534	12.476	11.7262	11.7208	11.3141	11.3148	10.8275	11.0157	10.6389	10.6346	10.6326	10.7215	10.6248	10.4245	480.179
TCEA1	10.6791	11.7722	11.0948	11.5337	11.5009	12.2692	10.945	10.8555	11.7735	10.1752	11.0807	10.6643	11.792	11.9817	11.4782	10.9879	10.8479	11.4046	11.3864	11.1781	10.9067	11.0258	10.8139	10.9305	11.4013	11.1168	11.0387	11.2873	11.3933	11.1207	10.8904	11.3724	11.2675	11.2493	11.3198	11.364	11.1229	10.825	10.8043	10.8955	10.7542	10.9347	10.8945	480.131
EIF2S2	10.9463	11.021	11.6189	10.635	10.9501	10.4734	11.9539	11.2181	11.0648	10.4803	10.5399	10.5996	10.6699	11.2713	11.3152	10.3145	11.5277	10.7904	10.5356	10.645	10.1798	10.3077	10.543	11.2842	11.6546	11.6406	11.6537	11.2816	11.4695	11.8433	11.7803	11.5629	11.5012	11.501	11.6354	11.6368	11.3111	11.828	11.7423	11.7262	11.5216	11.0621	10.8564	480.095
BAZ1B	10.6972	11.1999	10.3415	10.5828	12.0479	10.6109	11.9098	11.079	11.6043	11.3422	11.0311	10.8806	11.2125	11.6237	11.8968	11.2655	10.591	11.9991	12.1141	11.6877	10.6179	10.7506	10.9613	11.2738	11.1852	11.3089	11.1769	11.7261	11.7627	11.1838	11.0211	11.3595	11.1967	11.1461	11.1434	11.042	11.3505	9.90205	9.80915	11.382	11.3601	10.8975	10.7947	480.07
TUG1	11.0825	10.7717	10.7915	11.3838	11.1275	11.8116	11.9251	10.8715	10.8221	11.6912	10.5443	11.2821	11.5653	10.831	11.3896	11.1743	10.9498	11.109	11.4375	11.0988	11.1902	11.1159	10.9712	10.785	10.7482	11.2365	11.208	12.0378	12.0326	11.5378	11.5837	10.8041	10.9641	11.0166	11.0651	10.6007	10.843	11.1395	11.3093	10.8644	11.0205	11.1284	11.2039	480.067
2015-09-11	10.5582	10.6267	11.1708	11.4331	12.3025	11.8922	11.7368	10.7557	10.7658	10.6585	11.5108	10.5552	11.7492	12.2608	12.4349	11.1172	11.31	12.2344	12.3753	11.9719	11.5794	11.8386	10.7836	10.8847	10.7739	11.0675	10.9348	11.3456	11.3933	11.5374	11.4887	10.3281	10.1787	10.3302	10.305	10.5292	10.667	10.7242	10.6264	10.8979	10.6941	10.9639	10.7595	480.051
PUM2	11.0574	10.8612	11.2599	11.313	11.2574	11.3957	11.2254	11.5834	11.0052	11.0469	11.2601	11.2318	11.5043	11.6489	11.4742	11.0282	11.434	11.4057	11.5053	11.3804	10.9642	11.2305	10.9228	11.0599	11.1612	11.3497	11.1971	11.4455	11.4758	11.0832	11.0368	10.6326	10.5996	10.621	10.5349	10.782	11.0355	11.3007	11.2448	11.15	10.9229	11.2206	11.1835	480.033
ATN1	10.4937	10.3988	11.3195	11.2907	11.2812	11.2801	10.8151	11.2132	10.4507	13.9181	11.2954	10.6826	11.598	11.0482	11.5117	11.9594	11.6406	11.5171	11.5225	11.5486	10.1304	9.74604	11.7309	11.9376	11.6565	10.4402	10.7629	12.8123	12.7612	10.8783	10.9225	11.0589	11.0093	11.9233	12.0032	10.7311	10.5699	10.4684	10.5667	9.78506	10.2339	10.5827	10.5354	480.032
PRMT2	11.6356	11.4512	11.4319	11.4578	11.8698	11.6108	11.9408	10.7093	11.4842	11.6235	10.5851	11.7375	11.1243	11.3276	11.3113	12.4713	11.0888	11.4784	11.7417	11.6558	11.5889	11.4131	12.0033	10.158	10.0099	10.836	10.7629	10.9714	11.071	11.6397	11.5828	10.2596	10.3031	10.2842	10.2617	10.7509	10.6367	11.1412	11.1328	11.3895	11.3315	10.4066	10.3052	479.977
GDI1	11.0182	10.7016	9.82161	11.0927	10.8567	10.9331	10.5853	11.7464	10.5881	10.96	10.9772	11.3942	11.1062	11.2751	10.42	12.225	9.5796	10.9398	10.8137	11.0472	10.742	10.9003	12.0284	11.6764	11.3542	9.8739	10.1969	12.4551	12.436	11.3232	11.3983	10.9211	10.941	11.0617	11.1953	12.2437	11.7241	11.1493	11.1403	11.6132	11.883	11.7896	11.8431	479.972
WDR82	10.7887	11.0958	11.1238	11.4616	11.6154	11.5758	11.2609	11.344	11.3277	11.1577	10.7684	11.0163	11.3795	11.0105	11.9226	11.7662	10.9561	11.4927	11.6018	11.4005	11.1003	11.1712	11.489	11.5039	11.5276	11.2912	11.2485	11.0982	11.2212	10.7293	10.5938	10.9181	10.8754	10.9982	10.9219	11.2357	11.2807	10.2363	10.2569	11.0525	11.0466	11.1353	10.9369	479.935
RBM5	11.9061	11.2591	10.1472	12.0761	11.4033	12.0553	11.3545	12.0467	11.1363	11.79	10.4699	11.2985	11.2509	10.8389	11.9099	11.4591	10.1817	11.4863	11.6522	11.4768	12.0529	11.6777	11.3189	10.542	9.857	10.7237	10.7524	11.0967	10.8421	10.8278	11.1199	10.7266	10.9909	10.594	10.5006	11.3263	11.3032	10.7365	10.9041	11.2982	11.2781	10.7665	11.3794	479.814
OSBPL9	10.0224	11.2276	10.9201	12.4569	12.5474	10.713	10.2598	11.2028	11.1878	10.8493	11.0243	10.0251	11.3633	11.4538	11.2151	11.2801	10.6635	12.2122	12.6642	12.0476	11.363	11.5316	11.1505	10.0906	10.626	11.1688	11.1105	10.0813	10.0983	11.7018	11.5221	11.8301	11.8188	10.7126	10.7315	11.0964	11.0066	11.4681	11.5163	11.256	11.3243	10.4586	10.7689	479.769
SAE1	10.8138	11.8453	11.0918	10.7017	12.0995	10.8363	10.7173	11.073	11.7131	10.9473	10.6084	10.6788	10.8888	11.8863	10.6811	11.0344	10.7341	11.6191	11.5629	11.1856	10.0227	10.1842	10.8385	11.2879	11.4858	11.1263	11.0849	11.5038	11.5104	11.648	11.5764	11.2836	11.155	11.2454	11.3087	11.303	11.2101	10.7601	10.646	11.7732	11.6546	11.2792	11.1501	479.756
NQO1	10.5979	7.42657	11.4983	9.87836	12.116	9.85952	11.3175	12.4776	7.45564	9.16453	11.5418	12.3011	11.0907	9.33367	11.2278	12.7633	10.4745	11.3873	12.027	11.8174	8.72883	8.40681	12.0895	11.0572	10.873	11.8759	11.8069	12.3636	12.6259	11.416	11.0841	11.013	10.9731	11.4237	11.8433	13.1901	13.1138	12.2472	12.2005	12.8961	12.2835	10.3198	10.1567	479.745
ADAM10	12.6026	10.045	10.7007	11.8588	10.9649	10.5933	10.8151	10.8393	10.0968	9.77832	11.3208	11.665	11.0009	10.9447	10.9133	10.7849	10.4842	11.034	11.1408	11.3341	10.8626	10.9448	10.6923	10.423	10.5787	11.5228	11.2523	10.598	10.764	11.6571	11.4851	12.5369	12.3786	10.7287	10.4747	10.6648	10.9374	10.9447	10.9216	13.3122	12.8471	11.9847	12.2724	479.702
STXBP1	11.646	9.47151	9.71623	10.9771	8.63542	10.2503	11.839	13.2313	9.56223	10.1007	11.9298	12.5553	12.34	10.4305	10.9539	11.5548	10.0302	10.0293	10.1945	11.0652	10.9067	10.8627	12.2763	9.99489	9.76711	11.3625	11.884	10.7125	10.6367	11.5061	11.2533	12.4421	12.4514	10.2243	10.0487	11.845	11.6391	12.6536	12.4982	11.9193	11.9651	12.1328	12.0887	479.584
HEXA	12.0337	10.1327	11.3838	11.6173	11.7301	10.3615	11.4027	10.8129	10.3144	10.9139	11.4448	11.3447	10.2276	11.2956	11.8858	10.5979	11.0385	11.5688	11.6549	12.16	11.1117	11.138	10.8282	9.70523	9.857	10.5177	10.4468	10.8772	10.9154	11.5051	11.4248	12.2058	12.094	10.6567	10.7451	10.8588	10.3331	11.8587	11.7282	12.2229	12.1588	11.3169	11.1429	479.57
RBM25	11.3858	10.9914	10.7786	11.8661	11.8925	11.7047	10.9116	11.7221	10.8181	10.0017	11.5028	10.8705	10.9591	11.2697	12.1968	10.908	11.0267	11.9015	11.8173	11.53	11.1894	11.447	11.0482	10.7266	10.4892	11.3551	11.3756	10.616	10.4557	10.5977	10.7181	10.8099	10.8149	11.0649	10.8699	11.0053	11.1156	11.0639	11.1779	11.3375	11.4489	11.2383	11.5342	479.555
AHCYL1	10.9002	10.2655	10.4711	10.8834	10.9228	11.5014	9.91807	10.5239	10.4785	10.0599	12.3168	11.314	10.7879	10.8645	10.4998	10.7702	10.4618	10.9705	11.1376	11.1937	11.0717	10.9418	10.597	10.7007	10.979	10.4994	10.5476	10.787	10.7087	10.5436	10.5646	12.3285	12.5138	11.2714	11.4842	12.6951	12.6784	12.1259	12.0577	12.2122	12.4175	11.8806	11.6882	479.536
EFTUD2	11.6521	11.2676	11.451	10.7593	11.4543	10.746	11.235	10.7698	11.3916	10.7649	11.3703	11.9755	11.0336	10.8041	11.3526	10.0917	11.5629	11.4824	11.2928	11.1848	11.1993	11.3944	10.2005	11.2513	11.2805	10.9098	10.9647	10.5392	10.393	11.1074	11.127	11.1666	11.2708	11.5196	11.6439	11.4416	11.4604	11.1902	11.097	11.1129	11.1979	11.2807	11.1294	479.521
WDR6	11.5097	10.5592	10.3609	11.8122	10.7861	11.8532	11.0197	11.6907	10.4198	11.7564	10.9987	11.7758	11.3584	9.8053	11.8979	11.2775	10.4302	10.2242	10.9064	10.3973	12.0575	11.4817	10.9318	12.0211	11.7967	10.7742	10.9239	11.6133	11.7179	10.9336	11.1158	10.7663	11.0196	11.7926	11.6232	10.2876	10.3846	11.4292	11.5322	10.6355	11.1058	11.2568	11.4286	479.469
CDK2AP1	10.1234	10.4456	11.7108	11.1344	12.1907	10.9233	12.7248	11.5169	10.3545	11.7793	9.88118	10.3589	11.2904	10.1704	11.6549	10.7583	11.5801	12.2139	11.9316	11.9989	11.285	10.5101	9.9463	10.8133	10.7917	11.4265	11.3876	12.4844	12.526	11.5625	11.4574	11.6101	11.5347	10.5639	10.5902	11.0987	10.8078	11.4349	11.1996	10.3408	10.0425	10.7546	10.5371	479.448
NPC2	12.0089	10.1046	11.0832	11.6011	11.3372	11.1296	12.0129	11.4716	10.0804	11.0676	11.8239	11.4889	9.9164	10.807	11.4938	12.1972	10.5865	11.1972	11.4125	12.0411	11.7764	11.6408	12.5288	8.55934	10.2936	11.2219	11.3036	10.0521	10.1341	11.2466	11.1281	11.1877	11.1031	10.0902	9.9376	12.111	11.7685	11.3686	11.449	11.6225	11.3301	11.5085	11.2171	479.441
IRAK1	11.1019	11.7026	10.3801	10.3857	10.5786	10.6991	10.6816	10.1721	11.5296	11.1504	11.0305	11.3622	10.9426	11.8236	9.31641	11.3065	10.1959	10.7309	10.2236	10.0349	10.2226	9.94257	11.1036	12.499	12.5585	11.0431	11.1795	12.7988	12.9121	10.952	10.9453	10.3634	10.4843	12.1735	12.4726	11.9511	11.9636	11.5628	11.4508	11.6259	11.5965	11.1273	11.1506	479.428
DNAJB1	11.4927	11.4999	10.2786	11.096	11.1189	10.6188	11.3719	11.5536	11.6305	10.8561	9.85776	11.4977	10.9695	10.8793	10.6256	11.5353	10.3371	11.0726	10.9879	11.6692	10.4834	10.6387	11.6072	11.6189	12.346	11.6358	12.9492	10.2933	10.5481	11.7536	11.5385	11.7029	10.9493	10.7912	10.6955	11.3819	10.6854	11.3892	11.1812	10.6209	10.8346	11.736	11.0234	479.353
HM13	10.9596	11.1108	11.6566	10.7244	11.2427	11.3003	11.8983	11.34	11.3326	10.559	10.9317	11.1708	10.6384	11.5551	10.5342	10.4723	11.657	11.0974	11.2091	11.4183	10.8479	10.9561	10.3068	11.3396	11.2535	11.3492	11.5396	11.2127	11.1562	11.0559	11.1334	10.9551	10.7743	11.4879	11.4265	11.5054	11.4679	11.697	11.4485	11.1669	11.1953	10.8221	10.4436	479.35
C1QBP	10.8858	11.6392	12.224	10.7308	11.3208	10.9296	11.3633	9.95582	11.6639	10.9419	11.2234	10.6903	10.4298	11.0795	11.1224	9.59852	11.9883	10.9312	10.9295	10.8832	9.49751	9.37987	9.48504	12.3026	12.6016	12.0576	12.1452	10.8324	10.8271	10.8131	10.8554	11.6429	11.8047	11.5173	11.8243	11.3711	11.3017	11.198	10.9974	11.2679	10.9676	12.2001	11.8982	479.32
KAT2A	12.4029	11.5349	10.4916	12.1718	11.5719	11.5993	11.1202	10.1495	11.2732	12.7804	10.6026	12.2078	10.5656	10.8122	10.5802	11	10.8546	11.0739	11.523	11.4329	12.3709	11.5448	11.016	10.9496	10.3749	10.1376	10.6522	11.4337	11.2513	10.7746	11.0579	10.4422	10.634	11.1949	11.0348	10.9344	10.5281	11.0497	10.9027	10.7607	11.143	11.4863	11.8362	479.259
CCDC14	11.8107	10.31	11.9041	11.5047	10.2745	11.3655	11.3398	11.4173	10.56	11.1841	10.9994	11.5742	12.0604	10.9273	11.9009	11.1096	12.2129	10.1563	10.2557	10.1216	12.0168	11.7817	11.5197	10.8552	10.51	12.0149	11.9259	12.3628	11.9395	11.0241	11.2893	10.1775	10.3199	10.8245	10.5174	10.7577	10.8403	12.1407	12.071	11.2896	11.262	9.00154	9.63209	479.063
ATP6V1E1	11.0972	10.7787	11.8692	10.9985	10.9637	10.8091	11.931	10.1586	10.6921	10.5742	10.9566	10.8059	10.727	11.1018	11.7901	10.7709	11.4043	10.836	10.6509	11.1554	10.3139	10.6453	10.749	10.2716	10.6329	11.7896	11.6419	10.3967	10.7063	11.8122	11.7642	11.8252	11.8717	10.7572	10.7443	12.029	11.5928	12.2295	12.1641	11.484	11.264	11.2797	11.0258	479.062
SZRD1	11.1506	11.6858	11.1339	11.1165	11.423	11.4905	9.94549	11.2803	11.6748	10.253	10.7393	11.0194	11.3222	11.3635	10.6035	10.3063	11.0087	11.2945	11.3987	11.4234	11.0627	11.4244	10.617	11.4279	11.5947	10.8421	10.8135	10.3423	10.5334	11.2784	11.2435	12.0166	11.9097	11.4419	11.6285	11.4598	11.3141	10.9023	10.8522	10.9765	10.9725	11.4491	11.2017	478.938
POLR2A	10.997	9.99995	11.0389	11.2051	11.8173	11.0761	10.9498	10.171	10.3504	11.2356	11.1645	10.8217	11.2626	10.6227	12.1081	10.3811	11.5514	12.3271	12.2429	12.3073	10.2259	10.2093	10.6753	11.3973	11.1004	10.9493	11.2074	10.5889	10.4855	10.5464	10.5577	11.0568	11.2002	11.5592	11.6427	10.9618	11.2721	11.8081	11.8275	11.0677	10.9507	11.9933	12.0092	478.923
UBE3C	10.8446	11.2907	10.499	11.0634	11.8367	10.4106	11.4662	10.032	11.3463	11.3773	11.3263	10.868	10.6594	11.2532	12.0039	11.1987	10.3232	11.9612	11.8838	11.7715	10.9632	11.1921	10.7532	11.0511	11.0733	11.3758	11.3345	11.3742	11.4472	11.478	11.3763	11.0802	10.8587	10.9935	11.0038	11.4238	11.5238	10.429	10.3234	11.1981	11.1675	11.1529	10.911	478.901
ERGIC1	10.7218	10.205	11.3049	10.8862	10.7583	11.1574	11.3647	10.8722	10.2381	11.873	10.5155	10.7224	11.1115	10.5038	10.6329	11.1454	11.1952	10.8283	10.828	10.8136	12.1376	11.944	10.9093	11.5079	11.2301	11.0431	11.0059	11.6512	11.665	11.1596	11.2079	11.512	11.4819	12.1096	12.0305	10.9274	11.1352	11.5437	11.3686	11.0877	11.1702	10.6978	10.6927	478.897
MARCKS	11.2723	10.6932	9.83335	11.0549	12.3493	11.0672	9.39176	12.6424	10.8456	9.34332	11.9155	10.8688	11.5106	11.7939	12.1256	11.3616	10.232	12.4155	12.325	11.6143	10.1425	10.7912	11.6844	10.132	10.5387	11.8435	11.7503	8.39164	8.80056	10.8768	10.6528	11.8194	11.683	10.7943	10.5042	10.943	10.9993	11.4991	11.5357	11.8183	11.7354	12.5626	12.6486	478.803
2015-09-15	11.3871	10.9923	11.0887	11.4239	11.4327	12.7154	10.5204	11.1616	10.8876	10.4521	10.8635	10.8839	10.602	11.6692	10.4553	10.7258	10.759	10.995	11.1515	11.3785	11.236	11.229	10.7326	10.6431	10.9592	11.6199	11.4073	11.1982	11.2702	10.9758	10.8625	11.2645	11.1347	10.9876	11.0936	11.2265	11.154	11.379	11.4093	11.7065	11.0565	11.5019	11.2039	478.797
DCTN1	11.0671	10.689	10.9945	10.6235	11.5388	11.2495	11.0197	11.1376	10.7872	11.0784	10.7662	11.5134	11.224	11.2987	10.7328	11.1241	11.1356	11.5059	11.5462	11.47	11.1056	11.4499	10.6023	10.9293	10.9525	10.8382	10.9215	11.4672	11.3557	10.7375	10.6858	11.2536	11.1186	11.1195	11.1865	11.6126	11.5699	11.646	11.5754	10.7854	10.9799	11.2431	11.1451	478.784
NOLC1	11.3871	11.9486	11.3612	10.1139	10.663	11.1882	11.1168	11.3915	12.0157	10.0987	11.8742	11.2745	11.379	11.2358	11.3998	10.3407	11.4917	10.7158	10.5414	10.3998	9.85681	10.1781	10.0914	11.7416	11.7187	11.7078	11.6603	10.8081	10.8309	10.5686	10.685	11.4802	11.34	12.179	12.173	11.6511	11.632	10.7265	10.5425	11.0409	11.0121	11.699	11.4925	478.754
PRDX3	11.0951	11.3079	11.3418	10.6564	11.1541	11.6143	10.3535	11.1956	11.0822	10.9226	11.1868	10.9284	10.9459	11.0307	11.2127	10.2564	10.8084	10.7784	11.0118	10.9878	10.1477	10.2555	10.4309	11.4827	11.8905	11.6493	11.5365	11.2068	11.2389	11.3803	11.3112	11.4661	11.4	11.8025	11.8576	11.5106	11.2928	10.9274	10.8144	11.3699	10.8893	11.6249	11.3926	478.749
RAB1A	10.8924	10.2513	11.0752	11.4846	11.5298	11.0486	11.6084	10.5396	10.1945	11.0469	11.1852	10.5256	10.8929	11.1436	10.8577	10.7417	10.8591	11.4759	11.3127	11.6499	10.9188	10.9206	10.8947	10.5514	10.6763	11.2001	11.0559	10.7475	10.9154	11.1987	10.9956	11.6691	11.4819	11.0687	11.0942	11.6977	11.4898	12.063	11.9278	11.5022	11.4057	11.7044	11.2495	478.745
GUK1	11.1081	11.8325	11.6353	10.8015	11.05	11.7494	11.3085	9.97138	11.6814	11.7864	9.36802	10.7112	11.6949	11.2888	11.0025	10.6649	11.1756	11.1984	10.9287	11.424	10.3721	10.6954	11.0029	11.6875	11.8246	10.9973	11.3943	10.9729	11.0408	11.05	10.8369	10.8887	10.8849	11.2604	11.2019	11.7867	11.3146	11.1114	10.9176	11.4309	11.3063	11.2489	11.1233	478.732
ANKRD28	11.5237	9.7846	10.5255	11.5894	11.5874	10.7798	11.3391	11.1051	9.86376	11.1878	11.3213	10.9855	10.425	10.4773	12.5949	11.7178	10.3414	11.6907	11.9034	11.8451	10.9505	11.7702	12.1398	10.1834	10.7677	11.1688	11.0438	10.2605	10.2576	11.4277	11.4851	10.1672	10.4045	11.3998	11.0292	12.2162	12.2438	11.4745	11.7194	10.8259	10.8373	11.0126	11.3265	478.701
IGF1R	10.6622	10.3017	9.93896	10.6463	9.52734	11.0506	11.4877	12.4794	10.5326	10.2803	12.0023	11.9277	11.672	9.91414	9.54588	12.6632	10.2971	9.69898	9.93465	9.22091	12.362	12.2088	13.0278	10.7176	10.1396	9.92662	9.87683	12.4523	12.3488	11.0288	11.1211	12.0432	12.1681	12.4752	12.4113	11.4966	11.7192	11.3941	11.3592	11.5733	11.8373	10.5088	10.6866	478.667
SMARCA4	10.9693	11.6522	10.9801	10.9184	11.4005	11.2718	10.7828	10.461	12.0586	11.0158	11.5675	11.701	11.31	12.0708	10.9841	11.8979	11.3681	11.7056	11.6673	11.4798	11.0361	11.2892	11.3965	11.6444	11.3173	11.2137	11.4123	10.5889	10.4011	11.4047	11.3679	11.2487	11.3042	10.8526	10.6394	9.05268	9.03897	11.1642	10.975	11.0053	11.1364	10.9464	10.9394	478.638
SRPR	10.5158	10.6343	11.8596	11.7056	10.6582	11.161	11.3457	9.93481	10.6824	10.6441	10.7142	10.8956	9.80447	11.5879	10.9304	11.6485	11.692	10.6255	10.5132	10.8479	10.4421	10.3866	11.4965	12.1074	11.9864	11.5185	11.5128	11.4556	11.3536	11.6511	11.4883	11.602	11.504	10.9066	10.8429	11.4465	11.4097	11.0809	11.0289	11.4191	11.3891	11.252	10.9317	478.614
SMARCC1	10.6119	12.1772	10.8733	11.1912	11.5031	11.3608	11.0307	11.3178	12.6642	10.6323	11.2669	11.2546	11.0198	11.2375	12.1052	11.5405	11.287	11.5997	11.7733	11.4627	11.2764	11.4321	11.1473	11.8132	11.9894	11.3303	11.3357	10.5694	10.4242	10.5314	10.5988	10.7916	10.7621	10.8267	10.8992	10.4778	10.6335	10.484	10.3763	10.6765	10.6391	10.7804	10.7861	478.491
POMGNT1	11.2565	10.8462	11.7025	11.7293	11.2252	10.6179	9.79425	10.5457	10.8231	10.4156	10.7226	11.5338	10.5945	11.3818	10.42	10.5667	11.4617	11.2684	11.079	11.5773	11.4143	11.3678	10.2101	11.4279	11.3739	10.9293	10.8017	10.9877	10.8861	11.4493	11.4291	12.165	12.0891	10.8802	10.6466	11.2406	11.3385	11.8136	11.7601	11.242	11.2287	11.1557	11.0462	478.446
TCP1	10.0312	11.0507	11.1966	10.3389	11.8194	10.8985	10.8246	11.7136	11.1371	10.3767	10.2767	9.8221	11.1876	12.3216	11.1664	10.7805	11.1756	11.7908	11.4323	11.4215	10.074	10.2852	10.8259	11.545	11.9445	11.5166	11.6914	10.7329	10.865	10.8827	10.8159	11.6836	11.5186	11.3857	11.5258	11.4753	11.1235	11.0596	10.9216	11.2254	11.2126	11.8251	11.5231	478.421
FGD5-AS1	11.1061	10.3464	11.1404	11.4978	10.9934	11.5641	11.1659	11.1923	10.3087	11.1346	10.9343	10.934	11.3893	10.1874	11.6705	11.7602	11.0286	10.9166	10.9608	10.8251	11.6756	11.6635	11.4605	11.1963	11.2109	11.1882	11.0967	11.3377	11.3815	11.4338	11.3604	10.8674	10.7249	11.0258	10.8589	11.1907	11.1866	10.8465	10.9357	11.3049	11.1862	11.1347	11.093	478.417
KLF6	12.2965	10.4331	9.76912	10.0036	10.8422	11.4109	9.66824	12.1659	10.6726	9.21135	12.016	11.9969	11.1617	9.6971	11.4655	12.674	9.94305	11.3574	10.6392	10.6417	10.8966	10.8697	12.1394	10.3857	10.7766	11.8274	12.1006	10.7106	10.9873	11.4134	11.3378	11.5958	11.386	10.9552	10.665	12.3911	11.8355	11.1528	11.3572	10.5403	10.9994	12.1097	11.8969	478.396
MLXIP	11.7765	10.3715	10.9126	11.136	10.8225	10.0209	11.7733	12.1446	10.6986	11.7436	11.2336	11.855	10.8385	10.9977	11.6567	12.0516	11.3364	11.168	11.4738	11.4528	11.1769	11.0246	11.7846	9.90219	9.52666	10.6173	10.782	11.1928	11.016	10.8278	10.944	11.1517	11.3601	10.9829	10.9791	11.5957	11.643	11.734	11.8636	10.1985	10.5157	10.9049	11.2065	478.395
ZRANB2	11.3066	11.4362	10.8475	11.892	11.3037	11.9012	10.0503	11.3449	11.215	11.1724	10.7565	10.8147	11.4854	11.8272	10.6017	10.9498	10.972	11.163	11.2922	11.2011	11.636	11.4175	10.9482	11.568	11.6967	11.6323	11.3705	10.8194	10.9232	10.7342	10.8239	10.5291	10.5762	11.4143	11.4432	10.4059	10.6201	11.2207	11.2216	11.012	10.5755	10.9241	11.345	478.391
PSMD3	11.3066	11.0067	11.3652	10.6097	11.4908	10.4973	11.1279	11.1711	10.9983	10.9767	11.4572	11.774	10.9466	10.7456	10.867	10.5269	11.3492	11.3989	11.2212	11.0611	10.8667	11.0161	10.4429	11.1812	11.2099	10.5526	10.6569	10.8646	10.7866	11.8211	11.787	11.2192	11.2298	11.3581	11.4878	11.5348	11.5319	11.2522	11.2161	10.8594	10.9539	11.3683	11.1495	478.245
HYOU1	10.0636	11.1873	11.7423	9.94602	10.9456	11.1502	11.2086	9.14688	11.3641	10.3576	10.2075	10.5458	9.57812	12.0084	11.2421	10.8725	11.5787	11.0259	10.8437	10.886	10.8802	10.5704	10.4927	11.2652	10.9506	11.5622	11.5823	13.2241	13.1188	11.2351	11.0665	12.4354	12.2084	11.1902	10.9292	10.9652	11.2237	10.7533	10.5241	12.0039	11.6877	11.471	10.9516	478.193
GOLGB1	11.1952	10.2976	11.3413	11.2211	10.7011	11.0519	11.1833	11.3061	10.6472	11.2065	10.5164	11.5591	11.2423	10.6524	11.702	11.0673	11.9698	11.0752	11.2818	11.2639	11.2997	11.5811	11.0084	11.0632	10.9086	11.5399	11.5975	10.8435	10.9176	11.1796	11.185	11.0115	11.0661	11.1011	11.0907	11.2279	11.1904	11.7711	11.8386	11.2111	11.1147	9.82198	10.1367	478.188
CAND1	11.0793	11.2837	11.3868	11.4292	12.1152	11.3057	10.761	11.3696	11.3172	10.9215	10.981	11.2642	11.5092	11.5286	12.2811	9.50002	11.6184	11.9778	12.1455	11.8403	10.8822	11.0326	9.54049	11.2137	11.471	11.5095	11.2646	10.7958	10.7843	10.5959	10.5206	11.1208	11.0949	11.1937	11.2764	10.427	10.5084	10.7141	10.6963	10.8001	10.422	11.3775	11.3147	478.172
USF2	10.8942	11.3702	10.9575	11.0152	11.1056	10.9317	10.7207	11.4556	11.6411	12.1531	11.0712	11.0041	11.0072	11.1261	9.92675	11.8141	10.6229	10.9641	11.1331	11.3199	10.76	10.8564	11.6847	10.7404	10.7348	10.7516	10.9402	11.5738	11.6468	12.0045	11.9104	11.7254	11.6375	10.1829	10.0727	11.0863	10.8321	10.9898	10.9376	10.9108	11.0151	11.5373	11.3723	478.138
RASSF3	11.2414	10.6858	11.5924	11.2842	12.1999	10.094	11.316	11.7453	10.636	11.0909	11.6375	11.8887	10.374	9.86427	12.1391	13.4605	11.6016	12.2755	12.4008	12.0336	11.7067	11.5757	13.3647	9.07916	9.32327	10.9479	10.8883	9.75164	9.83339	11.347	11.1828	10.9386	10.7975	9.37007	9.05804	11.6829	11.6816	11.3572	11.4217	11.0291	11.0436	10.5777	10.5838	478.104
RNPS1	10.9875	11.7497	11.7943	10.9175	11.2273	10.8265	11.1841	10.5646	11.7852	10.9933	11.1617	10.8739	11.1515	10.3371	11.5895	10.6672	11.7986	11.3416	11.1697	10.9997	10.635	10.7811	10.861	11.4982	11.3286	10.9641	11.0673	11.1152	11.0843	10.8084	10.8744	11.1168	10.9893	11.131	11.1693	11.4121	11.3258	10.8047	10.642	11.4819	11.6676	11.1204	11.0919	478.091
ZFYVE16	11.5576	10.458	10.4263	10.7707	10.8359	11.1075	11.189	11.3934	10.8122	9.60304	11.9931	11.3807	12.0713	10.8375	12.1474	10.8453	10.2761	10.7048	11.0543	11.7189	11.2741	11.5284	10.5064	9.19991	9.1809	12.1063	11.5201	10.4071	10.4222	10.9407	10.973	11.4635	11.533	9.93689	9.46537	11.792	12.1201	11.859	11.5665	12.569	12.2892	12.2354	12.0171	478.089
DDX24	11.1849	12.0458	10.9662	11.452	11.2343	10.9656	11.6667	10.9767	11.9785	10.9161	11.5169	11.1487	10.4522	10.5839	11.4838	11.1568	11.03	11.329	11.2048	11.2994	11.2819	11.25	11.3957	10.8533	10.7579	11.1275	11.1139	11.0679	11.2166	9.41174	9.35385	10.9854	11.0045	11.1621	11.2144	11.4907	11.3558	11.374	11.3876	10.6971	10.8958	11.5651	11.4593	478.015
PRDX5	11.0703	11.2313	11.4031	10.9653	11.4378	11.3618	10.9642	10.0431	11.0928	11.4032	10.9171	10.9917	9.7481	11.2232	10.2878	10.7827	10.7252	11.017	11.1105	11.4713	10.9248	11.0583	10.8121	11.2078	11.4182	11.9014	11.8763	10.8203	10.7679	11.8403	11.6927	11.4089	11.3626	11.6901	11.9368	11.1533	10.667	10.4233	10.2728	11.5728	11.4302	11.3799	11.1406	478.006
CLPTM1L	10.9193	11.0743	12.2754	10.5638	11.1235	10.3342	10.9333	13.9034	10.9736	10.2616	10.8063	10.7187	10.7775	11.055	10.7303	10.6334	12.0645	10.9998	11.0338	10.9453	10.0264	10.1973	10.6328	11.1928	10.9573	10.8451	10.9161	11.3329	11.2636	10.8604	10.8043	10.9484	10.8578	12.0858	12.4394	11.6574	11.6237	10.8892	10.9156	12.1657	12.0031	10.6993	10.5515	477.993
GARS	10.2596	11.2377	11.4463	10.3992	10.7042	10.2151	12.2067	10.4846	11.2609	11.1976	11.0373	10.2761	10.6667	11.2094	11.5023	10.7945	11.3193	11.0902	10.5653	10.5229	9.95195	10.0843	10.609	10.6387	10.9117	11.2833	11.3682	11.6949	11.767	11.2733	11.134	12.1007	11.8661	11.6711	11.7985	12.2972	11.9817	11.6683	11.5966	10.9803	11.0217	11.1157	10.7398	477.95
MBNL1	10.4945	11.067	11.5707	11.9213	11.3655	10.8563	11.1923	11.0389	10.9449	11.2172	10.7926	10.4258	10.4174	10.159	11.8949	11.1749	11.7315	11.4917	11.4844	11.1432	11.2803	11.3384	11.2481	11.4478	11.8325	12.1256	11.7687	10.8888	10.926	11.3012	11.2376	10.5881	10.4878	10.8237	10.7637	10.6855	10.6869	11.3059	11.3823	10.6604	10.2974	11.1398	11.3182	477.919
NASP	10.9158	11.1902	11.0127	11.3966	11.5631	10.8717	10.7752	11.2546	10.9249	10.9106	10.8552	10.7382	11.5984	11.6836	11.3443	10.6178	11.0594	11.0614	11.3323	11.0869	10.8884	10.6424	11.0029	11.4026	11.2867	11.1694	11.2775	11.3359	11.121	10.9541	11.1223	11.1484	11.2834	11.6152	11.7493	11.0371	10.8451	10.8401	10.9048	11.5065	11.5089	10.5097	10.5665	477.911
ERP29	11.8826	11.0143	11.5239	10.9896	11.1736	10.9422	12.212	11.0377	10.8475	11.0715	11.5624	11.3818	10.5105	9.60057	11.4686	10.3811	11.2597	10.3937	10.9737	11.3314	10.9796	10.3963	10.2119	10.4256	10.8359	11.4621	11.5966	10.8962	10.8665	10.3636	10.3572	11.4023	11.5336	10.9262	11.1502	12.5538	12.3496	11.5441	11.393	11.2254	11.0145	11.5999	11.2557	477.898
MAN2C1	11.4201	11.1163	9.906	11.868	10.1663	11.2155	10.4834	10.9818	10.5811	11.9994	10.3136	11.2337	10.3383	11.132	9.77047	11.6686	10.0381	10.4146	10.2939	10.3921	11.7073	11.1041	11.883	11.5784	10.8444	10.4493	10.4844	11.6925	11.4115	10.9264	11.1856	12.357	12.5101	11.2587	11.3349	11.7028	11.6021	11.329	11.5064	11.4797	11.9094	10.8349	11.4575	477.883
IARS	11.2098	11.6506	11.0179	10.3965	10.6802	11.4159	12.3248	11.8213	11.6534	10.615	11.8222	11.3053	12.0974	11.451	11.6563	10.2393	11.2324	10.754	10.6553	10.4979	11.1575	11.2606	10.1428	11.2795	11.3286	10.4897	10.5354	11.2498	11.0994	10.9156	10.8167	10.7908	10.5986	11.5371	11.5789	11.587	11.6101	11.7056	11.7093	10.1396	10.3714	10.7591	10.6025	477.762
CELF1	10.975	11.4715	10.6208	11.1959	11.2879	10.7364	10.266	10.7093	11.645	10.437	11.4332	10.9948	11.0373	11.4023	10.8854	11.0595	10.8657	11.2487	11.3002	11.1683	11.1894	11.2432	11.1473	11.7216	11.4987	11.0772	11.0366	10.4413	10.3049	11.1325	11.2608	11.3235	11.3216	12.0431	12.2713	11.5158	11.7047	10.361	10.412	11.8349	11.751	10.1403	10.2842	477.757
SUPT5H	11.0171	10.7915	10.7702	10.9842	10.9643	10.8437	10.9459	11.0402	11.0748	12.0676	11.2437	11.3398	10.886	11.4331	10.6652	11.2739	10.947	10.9627	11.1597	11.109	10.7734	10.7485	11.2051	11.0638	10.9316	10.5975	10.8311	11.5804	11.6114	10.8529	10.9989	11.3102	11.299	11.1496	10.9053	11.4052	11.3175	11.5962	11.3666	10.685	11.0229	11.4311	11.5141	477.717
PTPLAD1	11.4958	11.458	10.4645	11.1718	11.0452	10.9994	11.4376	11.4477	11.8456	10.6868	10.9051	11.6171	11.0563	11.6876	11.6955	11.6907	10.3937	11.1369	11.1382	11.1524	11.011	11.1046	11.4904	10.9172	11.2371	10.8459	10.6756	10.4813	10.6401	11.5781	11.5328	11.2297	11.0715	10.7774	10.9073	10.7479	10.9814	10.825	10.7273	11.5662	11.3199	10.8086	10.6314	477.633
KDM5C	10.5927	11.0621	11.9482	10.7831	10.9089	11.1062	11.6543	10.9793	11.0977	11.648	10.9044	10.954	11.0054	11.2951	10.5127	11.0697	11.9417	11.0883	11.1363	11.009	10.7866	10.9267	10.8743	11.6857	11.3356	10.3129	10.4716	10.8298	10.8316	10.8938	11.0027	11.4029	11.4617	11.9152	12.0774	11.0564	11.0842	10.8156	10.6813	11.3025	11.209	10.9856	10.9861	477.626
KARS	9.97193	11.1962	11.9106	10.0708	10.9527	10.9155	11.0933	11.2402	11.2739	10.7686	11.1282	10.0205	10.7701	10.9103	11.2272	10.6342	11.7529	11.0414	10.8869	10.9645	11.1626	11.4235	11.0716	11.702	12.1059	11.9339	12.1297	10.3874	10.4301	11.5808	11.4405	11.1287	11.0321	11.4118	11.5144	11.3216	11.1088	11.0772	10.8973	10.8817	10.7728	11.2662	11.0651	477.576
TMPO	10.8706	11.4249	11.2319	11.3845	12.3709	11.0101	11.1651	11.4974	11.4186	11.0199	11.1544	10.8442	11.4777	11.0105	11.9062	10.7326	11.4529	12.049	12.1597	11.5492	10.6423	10.6622	10.8029	11.1822	11.4199	11.2031	10.967	10.7292	10.8051	10.497	10.4744	10.6939	10.6686	11.3602	11.576	10.4754	10.8307	11.016	10.9449	10.5476	10.3325	11.036	10.9477	477.545
COPZ1	11.1359	11.2948	11.5539	11.1182	11.1658	11.3686	11.3413	11.0909	11.3902	11.3551	10.9044	11.0716	11.4505	10.8596	11.4041	10.715	11.4078	10.9592	10.9801	11.1885	11.1583	11.2305	10.9308	11.092	11.3197	11.0318	11.0213	10.7923	10.8854	10.9221	10.9782	11.0094	10.9484	11.373	11.576	11.4361	11.1882	10.9995	10.9216	10.3818	10.4866	11.1814	10.907	477.527
DUSP3	11.5888	10.7983	10.8337	10.9644	11.0324	9.72222	10.7915	11.0567	11.0017	10.2252	12.0535	12.1668	11.1284	9.00849	11.2211	12.0146	10.7991	11.2341	11.1452	11.2461	11.8033	11.7304	11.6834	10.0052	10.4036	10.6394	10.6774	9.69611	9.71145	11.2333	11.1398	11.7604	11.7788	10.8917	10.6831	12.0994	12.0954	11.5242	11.473	11.9201	12.0813	11.3698	11.0504	477.484
MLF2	11.0143	11.1888	11.7837	11.4298	11.6768	11.0666	10.8445	11.1428	10.9833	11.0938	11.116	10.6457	11.0643	10.6662	10.7303	11.0728	11.5674	11.4579	11.2905	11.3791	9.51882	9.91713	10.9758	11.6327	11.6883	11.5595	11.5623	10.906	10.8196	11.2454	11.2151	11.6975	11.7091	11.7582	11.8714	11.1383	10.8939	10.5905	10.5329	10.4104	10.5055	11.1495	10.8752	477.388
RHOT2	10.5236	12.7054	11.9486	11.3743	10.6716	10.9177	10.3164	10.4864	12.2797	11.9709	10.5708	10.4909	10.3342	10.6799	10.737	10.6432	11.6735	10.6869	10.4209	10.4304	11.011	10.5989	10.8588	11.7502	11.4022	11.1846	11.461	11.428	11.4452	10.8377	10.9486	11.5789	11.4989	11.5205	11.2665	11.5382	11.4079	10.6116	10.5744	11.4032	11.4631	10.6665	11.0645	477.383
ARHGEF1	11.2898	10.5615	11.0857	10.9517	10.4492	11.1905	10.7676	10.3423	10.2615	13.0889	11.095	10.991	10.3592	11.085	10.2242	11.2602	11.1696	10.3148	10.2685	10.3179	11.3324	11.1625	11.6891	12.0046	11.6396	10.6953	10.9293	12.5362	12.3827	11.3411	11.4569	10.9744	11.06	11.2742	10.9026	10.9404	10.9783	11.147	11.1153	11.2927	11.5892	10.6482	11.2113	477.377
GALNT2	10.899	10.6474	10.6284	10.0385	10.339	10.8826	11.0086	8.92513	11.0096	10.1291	10.7728	8.38449	11.0009	10.4938	11.555	9.97689	10.6203	10.8055	10.361	10.6154	9.73687	9.93897	9.44983	11.7688	11.1904	10.8042	10.7974	12.0202	12.044	9.14962	8.93856	13.0367	12.9073	12.6276	12.5878	13.4805	13.6955	11.6172	11.3691	12.7954	12.7578	12.7646	12.7674	477.339
ZEB2	11.2597	11.9854	9.83918	11.6413	12.2218	11.4114	10.61	11.6554	11.7524	10.8031	11.3522	10.6118	11.7762	12.3343	11.7256	11.9813	10.0381	12.2866	12.3075	12.1266	10.5561	11.2476	11.1577	8.70436	8.09565	11.272	11.2572	9.509	9.42551	10.6049	10.5895	11.3264	11.2635	9.72744	9.42289	11.5193	11.4916	11.3912	11.4396	11.7497	11.6407	12.1224	12.0575	477.292
MRPS25	10.9399	11.1526	10.9077	11.1607	10.4084	10.6958	11.2508	11.6722	10.9736	11.9599	11.6727	11.0702	11.0248	10.3732	11.8067	11.017	11.006	10.4545	10.4458	10.5358	11.8973	11.665	10.8576	10.9281	10.2907	11.1755	11.0623	9.96869	9.59071	11.0941	11.4433	11.7557	12.1462	11.4267	11.0687	11.5274	11.7552	10.8885	11.0208	11.3225	11.9174	10.7899	11.1622	477.283
PDAP1	10.7177	11.0075	11.0063	11.3066	11.6693	10.4821	11.4027	10.448	10.881	11.2207	10.3953	10.8442	10.4898	11.4798	11.9156	10.8418	10.5232	11.5978	11.3278	11.3528	10.0485	10.3972	10.9318	11.5473	11.6868	11.3599	11.5623	11.5494	11.6726	11.1055	11.152	10.9165	10.8103	11.3066	11.245	11.5809	11.2972	11.2152	11.0468	11.1282	11.1392	10.8072	10.8324	477.249
HK1	10.446	10.5718	11.0603	10.4506	12.1566	10.9588	10.5007	11.0609	9.97439	11.581	11.0434	11.2193	11.0047	11.5529	11.1334	10.9841	10.8336	11.9238	12.2036	11.5027	9.797	9.73499	11.7746	11.3296	11.3384	10.775	11.0373	10.8133	10.9463	11.4543	11.2591	11.6322	11.4536	11.1609	10.9586	10.6235	10.5399	11.4154	11.097	11.7176	11.3784	11.4916	11.3566	477.248
TBRG4	10.8546	11.6392	12.3691	10.2717	10.3051	10.0156	12.3083	10.4674	11.6556	11.73	10.8718	10.9863	10.3838	10.975	11.3366	10.4279	12.0299	10.0482	10.1021	10.1615	10.2705	9.93897	10.3002	10.5631	10.6953	11.7422	11.8065	11.8898	11.7457	10.4864	10.5835	11.6425	11.7155	11.5242	11.4593	11.8733	11.8502	11.734	11.4466	11.437	11.3742	11.1691	11.0462	477.234
KMT2D	10.9056	11.2276	10.4999	11.1034	11.0786	11.0831	10.502	11.9394	11.3613	11.9376	11.3844	11.5423	11.4252	10.8596	11.6437	11.0859	11.1975	11.6872	11.523	11.3145	11.3783	10.9015	10.9988	11.3103	10.5322	10.5129	10.5516	10.9327	10.7921	10.585	10.4632	11.2542	11.4181	11.6777	11.8851	10.7479	11.3639	10.8214	11.0227	10.2513	10.6124	10.6892	11.2166	477.221
TMSB4X	11.6592	8.3702	10.3312	11.4884	11.0072	12.9006	12.8652	12.878	8.10098	9.91078	7.80706	8.03932	12.4257	10.6376	8.69598	10.7219	10.8343	11.16	9.78965	11.2511	8.8002	6.86474	13.447	12.0354	11.5884	11.0609	10.8303	12.1595	12.4838	10.2797	10.2504	14.2914	14.0927	13.2321	13.5586	8.78717	8.5338	12.9798	12.8998	12.385	12.1739	11.8087	11.7428	477.161
PFN2	11.4927	11.2837	10.7479	11.0684	11.8388	10.5701	10.5965	11.618	11.0581	9.8529	11.1606	11.2073	10.7901	9.59718	11.6656	11.2586	10.763	11.8907	11.4954	11.8717	10.4519	11.0846	10.6354	11.6724	11.8861	11.3998	11.2818	10.2138	10.3338	11.475	11.1862	11.554	11.4465	11.3368	11.6089	11.4294	11.32	11.0614	11.1106	11.2098	10.8168	10.5132	10.2505	477.106
ADIPOR1	10.9068	10.6858	11.762	10.4711	10.7368	11.0474	11.3683	10.5387	10.8221	10.8448	12.3471	10.696	11.5164	11.0364	11.0963	11.176	11.4671	10.7416	10.8546	11.4024	10.3896	10.425	11.2365	11.1792	11.2165	11.7045	11.7379	10.7888	10.8847	11.2426	11.0499	11.455	11.2834	10.9234	10.596	11.2272	10.982	11.5689	11.3322	11.0525	11.182	11.1579	10.9509	477.084
NCSTN	11.2386	11.5436	12.3396	10.864	10.7919	11.4323	11.0461	10.7085	11.4022	10.6029	12.1902	11.261	11.6295	10.6319	11.013	10.5684	12.1067	10.995	10.8808	11.3928	10.3618	10.6673	10.543	11.1474	11.193	10.8213	10.9309	12.1842	12.0394	10.1773	10.2066	10.9551	10.9551	10.9782	10.6642	11.0611	10.9943	11.3172	11.2787	11.3086	11.1642	10.805	10.583	476.976
HADHB	10.9601	10.5231	11.664	11.0927	11.0951	10.9345	10.7926	11.4286	10.7061	11.3036	11.7454	10.7465	10.8929	11.6337	10.8199	10.8951	11.135	10.8545	11.079	11.4441	10.8224	10.8104	10.8576	10.5522	10.8966	11.1846	11.0722	10.8904	10.8628	10.9307	10.8159	11.5881	11.3909	10.4552	10.498	11.1644	10.9783	12.5185	12.3787	11.135	11.0181	11.379	11.0174	476.964
MYC	12.0965	13.2529	8.71386	11.1157	10.6042	11.5596	11.4676	11.7078	13.3356	9.81842	12.5779	11.6449	11.4444	11.2166	11.4304	10.6641	9.05151	10.78	10.3599	10.8906	11.5159	11.7648	9.25789	7.99961	8.26599	11.0681	11.3485	10.612	9.91073	10.6791	10.8842	11.2136	11.0949	11.7325	11.8021	11.8171	11.677	11.8277	11.6352	11.427	11.4306	12.0848	12.1778	476.96
ANKRD11	9.90897	11.0101	10.9372	10.0859	11.0115	11.0383	10.6125	11.8874	11.0463	11.2657	11.5998	10.0786	11.5768	10.9718	11.8452	11.3473	11.0831	11.3219	11.2818	11.109	11.1861	11.1921	11.0793	11.4474	11.101	10.8026	11.0459	10.7976	10.7362	11.4799	11.3474	11.3465	11.223	11.4039	11.5096	11.1331	11.3131	10.975	10.9363	10.6643	10.8695	11.047	11.2807	476.937
CLCN3	12.3449	9.68056	11.6586	11.8753	11.6981	11.8857	10.8435	11.6542	10.2127	10.5947	11.1493	11.9841	11.4152	11.8608	12.4703	11.0625	11.3571	11.9409	11.9463	12.0166	11.0324	11.2388	10.8093	10.236	10.5059	10.819	10.5607	9.87512	10.1474	12.025	11.8693	10.7397	10.4414	9.8805	9.69534	10.3769	10.7667	11.7103	11.6372	10.383	10.0635	11.2724	11.1715	476.909
EMP1	11.9411	12.4629	9.41222	13.3819	11.1841	10.8318	11.8416	11.9593	12.6454	6.0984	8.87808	12.0795	11.4412	9.7484	9.08646	12.5038	8.57467	11.431	11.067	12.6997	10.5689	11.0161	12.1706	12.2649	11.7205	12.7	12.8675	6.35543	6.59929	9.5466	8.94655	11.0484	11.0384	9.96293	9.5084	12.672	12.3251	13.2395	13.3746	12.2161	11.839	12.9903	12.6381	476.878
CBX5	10.6097	11.3577	11.1604	11.2013	11.8059	11.8245	11.2987	12.1574	11.7205	11.478	11.443	11.5649	12.7195	10.5342	12.6367	11.1882	11.6007	11.8678	12.1254	11.4082	11.3074	11.2991	11.1376	11.0141	11.0335	10.611	10.6513	11.5603	11.662	11.2046	11.0835	9.85773	9.81605	11.5534	11.6686	10.0364	10.2797	9.53307	9.47984	9.823	9.47096	10.474	10.5862	476.846
SRSF9	10.7672	10.7944	11.5307	11.2936	11.497	10.9359	11.9461	10.9933	10.7596	11.1769	10.5225	10.7215	10.7945	10.3593	11.1185	10.4372	11.428	11.1006	11.2609	11.1623	10.5418	10.4111	10.6183	11.3342	11.3995	10.836	10.8161	11.3765	11.3499	12.1568	12.2306	11.2414	11.3042	11.321	11.3522	11.0995	10.9589	11.208	11.1241	10.6374	10.6352	11.206	11.0604	476.819
BAZ2A	10.9897	10.6343	11.3556	11.1287	10.8477	11.4534	10.9096	11.3996	10.8231	11.0803	11.5147	11.2364	11.3795	10.4865	11.3565	11.248	11.5394	11.0811	11.1337	11.0174	11.256	10.9668	11.5317	11.2407	11.0444	10.8587	10.8665	11.2917	11.1436	10.9279	10.8035	10.8498	10.9208	11.256	11.2497	11.2684	11.3249	11.0935	11.1979	10.1478	10.471	11.1814	11.2827	476.791
C6orf106	10.6889	12.3181	11.8342	11.1279	12.3113	11.6337	10.8672	11.3188	12.7057	10.4126	11.0813	11.7946	11.115	12.4024	11.4691	11.7781	11.654	12.2657	12.5955	12.2154	11.0681	11.4205	11.5204	9.72757	9.88915	10.8915	10.8633	10.0239	10.1725	11.1868	11.1675	10.898	10.6237	10.1582	10.0043	10.4208	10.3495	10.1526	9.95786	10.8001	10.76	10.7101	10.4033	476.759
HCFC1	10.5	11.4891	11.0948	10.5493	11.3509	10.6361	11.0362	10.9137	11.7232	11.6082	10.9474	11.0186	11.2326	11.4057	11.1081	11.6793	11.2512	11.1942	11.4172	11.1239	10.9485	10.8741	11.0993	11.2865	10.7725	10.3488	10.4684	12.0669	11.8619	11.1055	11.0059	10.8247	10.8728	11.313	11.3688	10.5665	11.0685	10.8913	10.6971	11.1816	11.3997	10.6775	10.7472	476.727
VPS35	9.8167	11.216	11.2539	10.0036	11.347	10.7845	10.5475	11.4135	11.5524	10.3447	11.1408	9.82036	11.3399	10.8546	11.4014	11.3976	11.1952	11.2122	11.4051	11.5128	11.1213	11.0976	11.0565	10.9269	11.2079	11.2675	11.2328	10.3851	10.5306	11.5209	11.3024	11.5441	11.2997	11.2763	11.3872	11.2315	11.3771	11.3244	11.2735	11.1763	11.0163	11.4034	11.1611	476.68
MCFD2	11.0193	9.74671	11.4671	11.4033	11.2637	10.8862	11.533	11.0652	9.83277	10.7853	10.6523	11.1959	10.6335	11.5437	10.7877	10.0569	11.3289	11.3113	11.3718	11.3056	10.8532	10.7271	10.4157	11.4583	11.9386	10.6835	10.4522	10.9915	11.1222	11.1244	10.9259	11.8116	11.5528	11.4029	11.4321	11.2628	11.3921	11.0058	10.962	11.8132	11.4866	11.5433	11.1289	476.677
TTC37	11.2755	11.2349	10.4907	11.148	11.249	11.0233	10.7599	11.1203	11.1646	10.0872	11.0237	11.3729	11.1982	10.3712	11.444	11.6824	10.5325	11.2684	11.3289	11.0587	11.7137	11.5818	11.0974	11.0649	11.3016	11.2102	11.1214	11.0751	11.0415	11.0208	11.0486	11.0526	11.0677	10.9476	10.9925	10.9335	10.812	11.0229	10.8704	11.3475	11.1567	11.1769	11.1384	476.63
ANP32A	10.6214	11.3865	10.7702	11.1312	11.5495	11.0318	11.0898	10.9946	11.1908	11.0279	10.6125	10.4486	11.1156	11.5175	11.1826	11.6167	10.4332	11.1918	11.2036	10.9078	10.6724	10.9206	11.578	11.1782	11.3482	11.0984	11.0358	11.1258	11.2619	11.0735	11.011	11.9197	11.8211	10.765	10.8617	10.9921	10.8328	10.5579	10.4254	11.6424	11.4409	10.9894	11.0046	476.58
RNF145	11.6193	10.5821	10.8417	11.1165	11.4916	10.3458	11.4547	11.5213	10.618	10.6376	11.1224	12.1785	11.3999	10.2524	11.6233	10.3286	11.4763	12.3878	11.4167	11.92	11.3347	10.9803	10.7806	11.3414	11.5153	10.9472	10.8624	11.8686	12.1126	10.3173	10.1162	11.751	11.6209	10.9044	10.8823	10.9661	10.9937	10.5201	10.4101	10.2851	9.7813	11.0464	10.8269	476.499
GRSF1	11.0904	10.7487	10.9768	10.9444	11.5206	10.5374	11.387	11.1115	10.9386	10.9377	11.5086	11.0665	11.5614	11.782	11.6683	10.668	10.8283	11.3246	11.5794	11.5158	10.5261	10.7622	10.7234	10.635	10.7134	11.4901	11.4245	10.3874	10.4586	10.7044	10.5715	11.2597	11.1427	11.1407	11.1981	11.355	11.2691	11.2655	11.1328	10.9322	10.8906	11.4983	11.2762	476.453
MFN2	10.8036	10.9063	10.9139	11.209	11.5461	10.7244	10.1927	10.8541	10.8475	10.577	10.8256	10.9396	10.8812	11.3251	11.0711	11.0126	10.7638	11.5641	11.5832	11.5463	11.4136	11.4179	10.9345	11.2319	11.2585	10.969	10.9363	10.5276	10.395	11.3437	11.3199	10.7483	10.7422	11.1867	11.3566	11.1929	11.1925	11.31	11.2411	11.226	11.3845	11.5583	11.474	476.448
HSBP1	10.0711	11.191	11.4144	9.78086	11.4693	11.7522	11.1381	11.0585	10.9904	11.2734	11.0985	9.63033	11.8499	10.558	11.2175	10.7387	11.0247	11.1337	11.1803	11.1796	10.4505	10.7697	10.7417	11.3319	11.4418	11.2515	11.171	12.7428	12.7474	11.0612	10.9944	11.072	10.9641	10.7135	10.9931	10.8442	10.4433	11.2097	11.12	10.9283	10.6638	11.6265	11.3445	476.377
TMEM248	10.9636	11.4487	10.5506	11.0574	11.6787	10.834	11.871	10.7542	11.4022	11.4984	10.7875	11.6166	10.9367	11.0022	11.6002	11.2676	10.4491	11.7237	11.7125	11.7535	10.6771	10.8137	11.1495	10.6614	10.6666	11.1779	11.022	11.4968	11.6008	11.2614	11.0943	11.4729	11.2608	10.7375	10.5157	11.2279	11.2843	9.60374	9.56648	11.3345	11.1153	10.9464	10.722	476.318
TMEM123	10.8042	11.1365	12.1185	10.9851	10.9482	11.5187	10.4807	9.63771	10.8388	10.8031	10.6117	11.2344	9.71443	11.6864	10.7828	10.7364	12.4362	11.1649	11.2638	11.3118	10.6042	10.2776	11.2735	11.6278	12.1564	12.7954	12.6441	11.0788	11.381	11.9561	11.8385	10.9604	10.5954	10.9768	10.7391	10.2252	10.3572	10.3379	10.258	11.9414	11.0049	10.5497	10.5141	476.308
C6orf89	11.6911	11.8027	11.9086	11.5627	11.5487	12.3594	11.2539	10.6605	12.0213	10.7332	10.715	12.0817	10.9617	11.4134	10.5622	11.2233	12.0146	11.8321	11.7916	11.7715	11.8727	12.0529	11.3688	10.5953	10.4647	11.5389	11.4637	10.6984	10.5064	10.8061	10.7739	10.0434	10.0533	10.6775	10.5218	10.3641	10.6647	10.3062	10.2968	10.4418	10.2885	10.2371	10.2536	476.2
RPA1	10.8087	10.982	11.9469	11.1239	12.015	10.9622	11.4083	11.0766	11.1276	10.9334	11.0323	11.1653	11.3399	10.6401	11.5612	10.622	11.8623	11.3941	11.8221	11.6665	10.0522	10.177	10.5882	10.9062	10.9915	11.6727	11.5588	10.603	10.7648	11.1282	11.061	11.0568	11.0029	10.7343	10.7879	10.3577	10.5084	11.3902	11.3881	10.4983	10.3402	11.6314	11.3761	476.066
TPD52L2	10.8353	10.8301	10.2093	10.6027	10.7912	10.33	11.7755	11.6883	10.9285	10.4993	10.3427	10.4553	10.3403	11.238	10.8877	11.1113	10.171	10.7896	10.7757	10.6992	10.234	10.4241	11.0175	11.6204	11.8506	11.0824	11.1716	11.6113	11.7752	11.373	11.4056	11.1347	11.0669	11.6531	11.8604	11.5957	11.2559	11.635	11.4283	11.087	11.095	11.7776	11.5308	475.987
SRRT	10.713	11.1014	10.4068	11.42	11.6344	11.177	11.2864	11.0974	10.9413	12.2206	10.7468	10.8199	10.6857	11.6287	11.77	10.7871	10.5251	11.4463	11.4082	11.4491	10.5765	10.3733	10.905	11.1297	10.6268	10.7893	10.9293	12.1561	12.0211	10.7904	10.8362	10.8965	10.8365	11.0712	11.1036	11.1413	11.1122	10.9931	11.0063	10.9955	11.2503	10.5411	10.6266	475.973
ATP6V1G1	11.1601	11.6479	10.7441	10.3978	10.34	11.2241	11.4479	12.3232	11.6026	11.5651	11.3173	11.0427	11.7485	10.1636	11.2284	10.5512	10.351	10.2324	10.1484	10.5909	11.4278	11.2136	10.4985	9.76584	10.1598	11.3678	11.217	10.2945	10.549	10.8278	10.6422	11.2603	11.2495	10.524	10.4882	12.3961	11.978	11.8004	11.8008	12.0508	11.7094	11.4899	11.4107	475.949
CCNL1	11.4528	11.1085	11.0268	11.4513	10.8422	10.75	10.4303	11.3726	10.9026	10.8629	10.601	11.1333	10.3925	10.5065	11.3713	10.6391	11.42	10.967	11.0111	10.8242	11.1404	10.706	11.15	10.6142	10.7814	11.4336	11.5773	10.6457	10.4932	10.5076	10.8709	11.0065	11.2774	10.9345	10.7338	11.8376	11.2923	11.2489	11.4707	12.1529	11.6399	11.3339	11.911	475.826
PPP2R4	11.4638	11.1791	11.0434	10.0018	11.1719	11.5971	12.3861	11.4509	11.1885	11.8673	10.8334	12.5033	12.1218	10.5941	11.1075	10.3984	10.8107	11.0902	11.3538	11.6032	11.0636	11.0583	10.5234	11.2556	11.2858	11.2743	11.4717	11.2415	11.2355	10.7464	10.6698	10.5677	10.5294	11.1238	11.3163	10.857	10.7391	10.8127	10.7165	10.1853	10.0945	10.7352	10.5354	475.805
ITPKB	9.84189	11.48	10.1866	11.054	10.1348	11.1823	10.6875	10.2988	12.5254	10.4309	11.5873	11.3072	13.2464	11.7152	12.2601	13.0237	10.1061	11.4898	10.5972	10.9213	11.1819	11.3485	12.052	9.14702	8.46345	10.4025	10.2676	10.8281	10.8933	9.93088	9.77508	11.4755	11.2748	9.56159	8.54112	11.7003	11.8804	12.4444	11.8325	12.5744	13.0624	11.5252	11.4222	475.661
SGSM2	10.9276	10.5741	11.3418	11.9527	10.9122	11.3493	11.634	11.2423	10.338	12.4101	10.4124	11.5927	10.0852	9.69551	12.4144	10.3585	11.4792	10.6156	11.0684	11.1683	10.7088	10.1821	10.4695	11.0769	10.51	11.2114	11.3756	10.329	10.1948	11.1294	11.3363	11.8112	12.0977	11.0432	10.8534	10.8386	10.7803	12.0897	12.0439	9.89114	10.1963	11.6531	12.2563	475.651
EIF3M	10.8626	11.8358	11.1522	10.7635	10.6988	10.7388	10.4108	10.4105	11.6305	10.0037	10.6199	11.0048	10.3503	11.3353	10.2266	9.90171	10.9435	10.6757	10.3223	10.7394	11.2026	11.3913	10.2753	12.1299	12.4945	11.8911	11.9825	10.3579	10.6098	11.7899	11.7669	11.5905	11.4836	11.5201	11.7263	11.7165	11.2893	10.2621	10.2495	12.0846	11.7792	10.7078	10.621	475.549
FAT1	11.7069	10.81	6.10289	11.3158	12.7817	11.0862	12.0263	11.3425	10.8839	10.6868	11.6011	12.0769	11.8984	10.9103	12.7423	12.0326	8.2647	13.1272	12.9399	12.3931	5.8993	9.99794	11.3467	11.9213	11.9201	9.99953	10.0035	11.4331	11.3635	12.8372	12.7487	10.7423	10.4763	10.4396	10.3706	11.4245	11.8005	10.7118	10.8123	10.7211	10.3658	10.7382	10.7258	475.529
TAOK1	11.8856	10.6278	10.7756	11.0489	11.2869	11.2298	11.0352	11.5415	10.5624	10.8113	11.258	12.329	11.1492	10.6194	11.8203	10.7127	11.0385	11.7592	11.6311	11.2925	11.4278	11.6173	10.2828	11.1192	11.0816	11.1162	10.8698	10.923	10.9274	11.2874	11.1276	11.1647	11.0461	10.48	10.2887	10.8967	10.9374	11.3152	10.9923	11.3122	10.9976	9.87218	10.0204	475.518
PSMD4	10.6373	11.7381	11.8368	10.7169	10.6919	11.3393	11.2555	10.8562	11.5683	10.8333	11.5161	10.5729	11.4731	10.7616	10.5038	10.6728	11.5226	10.4311	10.1797	10.2048	10.5967	10.7327	10.8271	11.8749	12.1572	10.9918	10.9925	11.3836	11.4705	10.6022	10.5171	10.9544	10.9812	11.0831	11.1239	11.8001	11.5238	11.1226	10.9808	11.099	11.0235	11.2431	11.0803	475.474
PKN1	11.0358	9.27536	11.7822	10.6765	11.1079	10.4196	11.669	12.0245	8.5065	11.722	11.9195	12.0267	11.6712	11.0655	10.2421	11.777	11.7549	11.0115	11.3222	10.9989	10.7283	10.4189	11.2313	11.2795	11.5857	11.2867	11.387	10.8142	10.8286	11.3534	11.2316	11.6944	11.622	10.6218	10.3919	10.5687	10.36	10.4913	10.388	11.7056	11.5438	10.9703	10.9617	475.474
HECTD1	10.8948	11.4109	10.8875	11.2769	11.8077	11.2817	11.0951	11.2165	11.4386	10.5838	11.3329	11.1831	10.5587	11.2028	11.3482	10.503	10.9124	11.9841	11.9079	11.8107	11.1549	11.2544	10.3247	10.6246	10.5998	11.0251	10.9387	10.8072	10.7346	10.6714	10.6022	11.1556	11.109	10.8809	10.9495	11.0225	11.2757	10.5466	10.633	11.2273	11.0348	11.1232	11.1045	475.438
MKRN1	11.4899	10.8119	11.8745	11.0718	11.7176	10.4035	11.6543	9.63933	10.8952	12.1668	10.2216	11.1612	10.9958	10.137	11.3998	10.889	11.6162	11.7279	11.9477	12.6415	11.0789	11.224	11.0225	10.5654	10.8045	10.6741	10.7725	11.6316	11.7401	10.781	10.681	10.9416	10.7706	10.3727	10.3402	11.3876	11.2645	11.2591	11.1518	10.889	10.8298	10.4113	10.3742	475.431
TUBA1C	10.4361	11.9991	11.2113	9.85117	10.3809	10.5001	10.2235	10.6183	11.849	9.7542	11.2261	10.1231	10.9387	11.1763	11.0857	9.83523	10.8176	10.2027	9.67485	10.0266	10.163	9.91468	10.0857	12.3007	12.4302	12.2172	12.0649	10.596	10.7063	11.185	11.023	12.1673	12.1	12.2484	12.5162	11.5676	11.8179	11.3376	11.3387	11.1869	11.3658	11.7465	11.3343	475.344
GPAA1	10.8334	12.6048	11.9158	11.5003	10.0613	11.9586	11.0489	10.2843	12.7153	11.0138	11.4664	11.1543	11.7287	11.8713	9.53814	11.5418	11.6761	10.0171	9.85624	10.2267	11.0923	10.9954	11.291	11.3094	11.133	10.2453	10.5333	11.5268	11.3256	10.7881	10.7851	10.7117	10.6975	11.4554	11.5852	11.242	11.3351	11.3126	11.1311	10.2702	10.3658	10.5969	10.5993	475.341
CAD	10.7245	11.0982	10.7892	10.8718	10.8881	10.742	11.5781	10.9806	11.2609	10.5351	11.3512	11.1577	10.5945	11.5921	10.4273	11.1614	11.2703	10.8989	10.9199	10.5323	11.0481	10.7697	10.7953	11.3291	11.1065	10.635	10.7759	11.659	11.5179	10.303	10.2959	11.0789	11.142	11.3771	11.5488	11.4139	11.5996	11.8219	11.7089	10.6071	11.1264	10.9729	11.1204	475.128
CLUH	10.625	11.8626	11.5338	10.4788	11.1417	10.2277	11.288	11.2284	12.0174	11.9034	11.2944	10.8739	10.9293	10.7812	11.3945	10.269	11.6428	11.2229	11.2157	11.0299	9.86099	9.59072	10.0051	10.8715	10.5199	11.4147	11.5391	10.4243	10.3349	10.5172	10.6257	11.828	12.041	11.5038	11.5496	11.5897	11.9297	11.1947	11.0634	10.566	10.8964	10.9633	11.3098	475.1
TMX4	11.94	10.4331	11.3392	11.8436	11.8956	11.8807	10.5766	11.6478	10.7018	9.99759	9.9216	11.0971	12.7868	12.8475	12.3685	9.31926	11.2931	11.4387	11.6311	11.0448	12.5751	13.405	10.4753	11.7792	11.1914	12.4028	12.0975	11.9356	11.8762	10.2107	10.0935	10.3913	10.0748	10.6948	10.3501	9.93103	9.99677	10.7079	11.0682	9.63221	9.08191	9.58336	9.52174	475.081
SLC44A1	11.3944	9.67633	12.26	9.85704	9.86964	11.1112	12.5389	11.8213	10.0821	11.5215	11.5722	11.6567	11.1685	9.67155	10.4062	9.42665	12.3454	9.68357	9.93318	9.48588	12.3532	12.3795	9.45723	10.7575	10.4858	11.5214	11.4355	11.7113	11.412	9.01315	9.08826	11.4905	11.672	10.9366	10.694	12.0944	12.3919	11.4273	11.4629	11.9938	11.4382	12.251	12.1292	475.079
EGLN1	10.715	10.8972	11.2615	10.8296	10.619	10.7516	10.9362	9.49429	10.9956	10.6468	9.69316	11.1999	11.576	10.6102	12.7698	11.2448	11.7908	12.2214	12.6877	12.4991	10.2831	10.5828	11.986	10.6664	10.9316	11.3001	11.4929	10.3338	10.5092	10.3794	10.115	10.7706	10.5492	10.5138	10.2061	11.1466	10.8362	11.761	11.2871	11.8171	11.5442	11.273	11.3469	475.072
NDST1	10.5756	11.1257	10.9332	11.2437	10.9745	10.9581	10.4537	10.9396	11.6367	10.8539	11.3557	10.9235	11.2821	10.5137	11.6736	12.2807	10.8486	11.2985	11.3076	10.8851	12.0387	11.9816	12.0933	10.4709	10.1869	10.5225	10.463	11.5416	11.6057	11.748	11.684	11.3131	11.2468	10.675	10.5581	10.0071	10.1446	11.6574	11.5733	9.83992	9.94258	10.7261	10.9617	475.045
GOLGA4	11.2348	11.8467	10.368	11.0743	11.3981	10.6523	11.5643	11.4187	11.8678	10.8607	11.3314	11.9673	11.1993	10.6638	12.125	11.4392	10.5766	11.6006	11.6441	11.5358	11.069	11.1584	10.9297	10.5976	10.7621	11.3662	11.1478	6.93144	6.88057	11.1898	11.0805	11.5286	11.3836	10.8628	10.5235	11.7205	11.5616	11.0348	10.9075	11.7506	11.3988	11.3934	11.4061	474.954
MBTPS1	10.3253	11.0783	11.4372	10.4032	11.1102	11.5051	10.8445	10.9036	11.0748	11.2785	11.0225	10.5007	11.224	10.1647	10.8755	10.7768	11.5319	11.0824	11.2732	11.2187	11.6347	11.3812	10.636	11.4662	11.3183	11.2255	11.2891	12.4081	12.4687	10.7309	10.7428	11.153	11.1507	10.6964	10.6791	10.4514	10.6547	10.9447	10.8614	10.3372	10.1468	11.4988	11.4459	474.953
QPCT	12.706	8.97774	12.0041	10.1903	8.98739	11.1278	12.6359	11.0998	9.75018	10.2004	12.297	11.7915	9.9083	11.7484	10.2386	14.1302	11.6315	8.8433	9.88387	10.4822	8.4017	11.0138	13.7917	8.19264	7.80334	10.1277	9.61177	4.0299	4.37664	13.1766	12.9628	14.1822	14.0344	9.71621	9.50309	13.9864	14.005	14.082	13.9393	13.6428	13.4678	11.3708	10.8959	474.949
LITAF	10.8119	10.2313	10.6276	10.7913	11.3762	10.3	11.1857	9.8685	10.2889	10.5506	11.4462	11.612	12.1933	9.2563	11.4903	11.9972	10.7194	11.645	11.2551	11.2418	10.6877	10.9768	11.4991	8.98263	9.26956	10.7653	10.7004	11.1638	11.351	12.1629	11.9925	11.5658	11.3564	11.3529	11.3314	11.171	10.945	12.4783	12.1692	11.7595	11.7259	10.5616	10.0692	474.927
FARP1	10.5313	11.2934	11.0243	11.8257	11.3617	11.9652	11.5003	11.2593	11.7046	11.6115	11.6872	10.8295	11.6568	11.8836	12.0088	9.39815	11.2249	11.3141	12.0187	12.017	9.74368	10.0734	9.04434	10.2252	9.19743	9.88134	9.89288	11.4733	11.5397	11.2304	11.1754	11.7108	11.671	9.67867	9.54157	11.4825	11.4407	11.2102	11.0326	11.9169	11.9049	10.7268	10.9991	474.909
GPX4	10.908	11.3761	11.1823	11.1376	11.9492	10.7227	11.3092	9.97653	11.0961	11.8332	10.6659	11.1619	10.9426	11.7633	10.2599	11.2827	11.0939	11.7486	11.4652	11.5784	10.7499	10.8391	11.5793	10.1477	10.7467	10.7605	10.9517	10.625	10.733	12.1451	12.0537	10.4218	10.3122	10.9762	11.0555	11.4257	10.7653	11.4335	11.3042	9.99299	10.0635	11.3284	11.0271	474.891
PCNP	10.8239	10.1496	10.793	11.0178	11.4863	11.0239	11.1775	11.4911	10.3269	10.7258	11.4908	10.714	11.0428	10.4746	11.8087	10.8746	10.8084	11.4942	11.4601	11.3772	10.8224	11.0075	10.966	11.2628	11.7172	11.6821	11.5618	11.073	11.3315	11.3177	11.2533	10.8847	10.7956	10.8177	10.7966	11.1056	10.6414	10.7781	10.7327	11.0343	10.706	11.0518	10.9623	474.863
FLII	10.988	10.3962	10.8882	11.0291	11.5097	10.6991	11.4465	9.94798	10.6921	10.9462	11.2357	11.4175	10.6865	10.1217	10.7572	10.7478	11.1442	11.2695	11.4703	11.3889	10.0522	9.57995	10.8305	11.3829	11.5239	10.8996	11.1091	10.5684	10.5608	10.6594	10.6173	11.7249	11.7458	11.4039	11.6391	11.6474	11.5546	11.6033	11.5763	10.699	11.0283	11.8738	11.784	474.847
NNT	11.6197	11.8617	12.0769	11.0684	11.6023	11.0493	11.0141	9.67144	12.4777	10.2004	10.8199	13.1216	12.5645	10.9219	10.7488	10.1758	11.6056	11.0954	11.57	11.3608	10.8084	11.2726	9.67744	10.0557	10.4072	10.8244	10.6399	10.8306	10.8324	11.0221	10.9	11.5261	11.3744	11.4631	11.6726	10.7753	11.1082	10.4385	10.4432	10.9673	10.8154	10.094	10.2097	474.785
CNDP2	11.2962	12.5497	12.0167	10.0488	10.7509	10.6074	10.6746	10.8093	12.6232	10.8425	11.1293	12.1377	11.8304	11.6517	11.0433	10.4344	11.7396	10.3466	10.6616	10.8432	11.924	11.9131	10.7453	9.9132	10.3203	10.6877	10.788	9.68665	9.54567	11.05	11.0793	10.869	10.8248	11.331	11.144	11.0452	11.1435	11.218	10.9955	11.4857	11.7978	10.5861	10.6025	474.734
MSL1	11.4234	11.0251	10.5506	11.6677	11.4769	11.4495	11.038	11.5081	10.9101	11.9429	11.1962	11.2053	11.1787	10.1135	11.5588	11.2775	10.6342	11.4062	11.3773	11.1713	11.1532	10.9157	11.1459	10.8399	10.6887	10.7484	10.748	11.2524	11.2558	11.3464	11.3332	10.724	10.5975	10.9087	10.8231	10.4778	10.6343	10.9873	11.0326	10.6051	10.5191	10.9988	10.8123	474.659
ARCN1	10.3779	11.1991	11.2847	10.2391	10.5481	11.2757	11.1617	10.0973	11.3228	10.44	10.4534	10.08	10.4997	11.9924	11.1146	11.0936	10.9748	10.7646	10.6329	10.8422	10.2259	10.3354	11.0979	11.8352	11.9621	11.3641	11.3167	11.2917	11.2663	11.4185	11.2925	11.7015	11.5153	10.9401	11.0163	10.8886	10.9795	11.0052	10.8822	11.7349	11.6325	11.4264	11.1034	474.627
LMNB2	10.6068	11.5546	11.1148	10.4506	11.4401	10.5889	11.2029	10.6669	11.4679	11.211	10.5926	10.8459	10.5647	11.6283	10.421	11.1107	11.2438	11.0954	11.0083	10.7333	10.414	10.5641	10.9387	11.3098	11.3537	11.5779	11.6471	11.0809	11.1436	11.6803	11.5712	10.9088	10.857	10.9059	10.9994	10.7059	11.0888	10.7781	10.5685	11.1494	10.84	11.5395	11.3982	474.569
RNH1	11.4544	10.3949	11.0004	11.3073	11.3766	11.2085	10.7937	9.81345	10.3449	9.92165	11.364	10.9162	10.7671	11.2697	10.2669	11.0276	10.7502	10.8682	11.2853	11.4516	11.2231	11.0577	11.307	10.7252	10.8523	11.0082	11.2726	10.6319	10.6452	11.0979	11.1116	10.8434	10.8797	11.1413	11.1915	11.587	11.4776	11.7393	11.5818	11.2414	11.3272	11.5364	11.5064	474.568
MGEA5	10.8803	11.6863	10.1283	10.8474	10.3311	11.6778	10.4673	12.326	11.8398	10.9441	11.2747	10.4632	11.7206	10.6	11.2964	11.4033	10.1407	10.4146	10.5405	10.6536	10.9238	10.85	11.4041	11.3328	11.4663	11.3051	11.375	10.7022	10.6639	10.761	10.9137	11.1909	11.1932	11.3862	11.4497	11.4361	11.3748	10.6794	10.6813	10.5812	10.5393	11.188	11.5163	474.55
NAA50	10.6257	10.2399	11.7528	10.6875	11.0757	10.4935	11.0132	11.0784	10.6472	10.4625	10.9886	10.6348	10.961	10.8289	11.9951	11.411	12.1465	11.3606	11.1914	10.8786	10.5917	10.7257	11.0749	11.2666	11.5046	11.7074	11.598	10.7602	10.7601	11.1207	10.9853	10.9034	10.7345	11.3983	11.4209	11.3685	11.1435	10.7863	10.8438	11.3158	11.0413	10.5852	10.4309	474.541
PRC1	10.5126	10.9991	10.7564	10.1286	11.8719	10.3172	10.9719	10.9933	10.9054	10.2182	12.2625	10.5213	10.7901	11.6631	11.1347	11.0619	10.3998	11.432	11.4764	10.7465	9.71164	10.0468	10.8023	10.773	11.1707	11.1168	11.0264	11.3736	11.6309	11.6511	11.5145	11.9016	11.7087	11.9951	12.2585	10.3277	10.6	11.0516	11.2803	11.6511	11.3563	10.1696	10.2588	474.54
ATP8B2	11.3751	12.067	10.5128	11.5239	11.1541	12.6401	12.2973	10.8893	11.9522	12.2721	11.9692	10.8381	11.503	10.4727	10.748	9.96008	10.5928	11.0863	11.3891	11.0925	11.0816	10.7152	10.0548	11.3482	11.0586	11.0076	11.087	11.9208	11.722	10.1567	10.2823	10.0378	10.1137	10.2106	9.37913	11.6926	11.8498	10.8726	10.9149	10.5639	10.4148	10.9122	10.8017	474.534
NDUFV1	11.0804	11.337	11.3602	11.3811	11.3337	10.6222	10.3578	10.1137	11.2996	11.3518	11.2659	11.1021	9.88097	11.4316	10.5497	10.9334	10.9273	11.3862	11.2859	11.2187	11.0398	11.0499	11.1111	11.1282	10.8941	10.5052	10.755	10.8613	10.608	11.2773	11.2867	11.5876	11.8051	11.0825	11.3188	11.3137	11.0807	10.2417	10.2696	11.2046	11.4805	11.1278	11.2224	474.471
ICMT	11.3638	10.643	10.4205	10.7006	11.6308	10.86	10.0628	10.9297	10.8012	10.3399	10.9455	11.1452	10.5042	11.5344	11.0262	11.3473	10.7079	11.4057	11.6638	11.3621	11.2982	11.3117	10.8081	10.7035	10.5306	10.8752	10.7131	10.8384	10.8825	11.494	11.2392	11.4614	11.1318	10.908	10.9962	10.9178	11.192	10.9698	11.0195	11.6013	11.4102	11.5891	11.1818	474.468
RHOB	12.3567	10.1678	8.09271	10.7593	11.6662	10.0327	10.7488	11.4938	9.74186	8.83722	9.9414	11.6029	10.4031	9.91958	10.1863	12.0236	8.98765	11.7383	10.5063	10.2765	10.4807	10.1016	10.9044	9.92654	10.0111	11.1156	11.3304	11.8798	12.0378	10.0142	9.77807	12.9141	12.4789	12.4337	12.5085	12.7207	12.1551	11.0977	11.2292	12.7163	12.476	12.7697	11.8803	474.443
FANCI	10.5391	10.2542	10.819	10.0573	11.0251	9.91155	11.2726	10.9978	10.1991	10.5756	12.5809	10.8094	10.8406	11.2992	10.8103	10.5971	10.8214	10.5744	10.6818	10.0199	10.0577	10.3012	10.6242	10.5037	10.3776	10.9379	10.7122	11.7541	11.7106	11.4652	11.4075	11.9261	11.8274	11.8048	12.0259	11.0242	11.2923	12.3795	12.3652	12.1817	11.9961	10.5035	10.5681	474.433
NAP1L4	11.2728	11.1265	10.7269	10.8445	11.2396	10.8855	10.3388	10.1788	11.2652	10.1366	10.7933	11.3325	10.1369	11.5516	10.9676	10.7635	10.526	10.5021	10.9851	11.1401	10.5689	10.7187	10.8704	10.587	10.5644	11.0946	10.9753	10.5148	10.6512	12.0334	11.9073	11.6332	11.5506	11.453	11.7064	11.0667	11.1402	11.6958	11.5322	11.7362	11.5884	11.0657	11.0289	474.397
SPRY4	12.1015	3.64794	10.4068	11.4877	11.525	14.3759	13.1709	12.1526	4.05603	13.2644	10.4808	12.28	12.2975	10.577	11.8596	11.7396	10.5344	10.9542	11.7476	12.2493	13.4565	12.8087	12.4039	11.3803	10.0064	11.7971	11.3864	13.7452	13.7324	12.8664	12.8398	9.49441	9.37555	10.42	9.88279	8.92602	9.32526	12.4458	12.0491	8.75259	8.47268	9.19144	8.69399	474.361
KIAA0930	11.1746	10.4506	11.8159	11.3558	11.0152	10.4472	11.6679	11.0028	10.9221	10.4218	11.3468	11.9806	11.6274	11.3779	11.8283	8.54005	11.4479	10.5726	11.5582	11.8389	10.7352	10.9327	10.0587	9.39221	9.19948	11.244	11.0566	9.58841	9.44526	10.0981	10.2155	12.1689	12.2022	11.4841	11.5612	11.6115	11.6125	11.8713	11.7232	11.1432	11.452	11.5748	11.5944	474.358
COX6C	10.6896	11.9756	11.4979	11.3467	11.2359	11.9122	10.9126	10.967	11.7126	11.5357	11.6371	10.1608	11.3283	11.5309	11.3685	11.495	10.7486	11.038	10.9801	11.0505	10.9834	10.9756	11.4933	10.1268	10.6592	10.8587	10.8245	10.8528	11.0093	11.4226	11.2899	11.0658	11.16	10.8132	10.9032	11.8072	11.1557	10.3093	10.2094	10.3609	10.1091	10.3338	10.4345	474.282
NCAPD2	10.3967	11.1319	11.6876	10.4964	11.9009	10.4982	11.4554	11.4996	10.9331	10.6637	10.9579	10.5072	11.2207	11.0105	11.336	10.8025	11.9511	11.4574	11.8647	11.5176	9.67651	9.70839	10.7711	11.6062	11.762	11.0021	10.9655	11.5666	11.5202	11.2733	11.1594	10.8863	10.7229	11.8714	12.2137	10.7849	10.9303	10.4748	10.4572	10.4605	10.5558	10.3702	10.2171	474.246
TMED3	11.4351	9.96042	11.6379	10.7862	10.5118	10.5548	12.1756	10.4266	10.0318	10.4355	10.5976	11.1577	10.3139	10.8945	11.0413	10.793	10.9658	10.7166	10.2685	10.2793	10.8106	10.706	10.4927	9.89604	10.2566	11.1713	11.1384	11.5614	11.5401	11.4277	11.3529	11.7064	11.6385	10.5276	10.8992	12.4071	12.1802	11.5671	11.4203	12.0743	11.7226	11.501	11.2076	474.19
KIF1C	10.8876	11.1685	11.0528	11.0743	11.4024	10.803	11.1381	11.286	11.3081	11.1504	10.9461	11.2852	10.7738	10.5431	11.1851	11.3172	11.1928	11.5291	11.4453	11.4949	10.0152	10.0277	10.881	10.6851	10.7482	10.8466	10.9003	10.8064	10.851	11.0161	10.9446	11.5331	11.5707	10.9849	11.1525	11.2697	11.133	10.874	10.8628	10.4528	10.402	11.6463	11.5797	474.167
SWAP70	10.9492	10.7005	11.7466	11.7298	12.7445	12.4017	10.4994	9.78732	10.882	11.2632	11.0658	12.1984	11.3197	11.8232	10.5867	10.3556	11.254	11.6529	12.925	13.0487	11.6292	11.8686	10.1084	8.45275	9.04364	11.2342	11.0701	10.4323	10.3349	11.4974	11.5931	10.2584	10.0793	10.1307	10.0704	10.6783	10.7595	11.8945	11.7754	10.8207	10.7157	10.431	10.3493	474.162
PANK3	10.9561	10.0401	10.3009	10.6327	11.1417	11.8395	10.9488	11.2434	10.1434	10.3971	11.9314	11.5576	11.4931	10.1818	11.9073	12.4013	10.373	11.4336	11.6677	11.3733	11.4093	11.6824	11.6553	10.4792	10.6968	12.3888	12.2126	11.0503	11.158	11.1474	11.2041	10.9363	10.8275	10.6625	10.2732	10.1733	10.3466	10.9321	10.6322	10.8385	10.5004	10.4964	10.4695	474.136
UBXN4	10.8657	9.95693	10.5987	11.313	11.1602	11.383	11.2563	11.492	9.88469	11.367	10.4058	10.9162	11.3105	11.4149	10.5391	10.4146	10.6368	11.2792	11.2373	11.2404	11.0681	11.1057	10.9355	10.6929	10.7964	10.9135	10.7221	10.8528	10.8082	11.5003	11.48	11.1537	11.1282	11.3425	11.5188	10.5326	10.708	11.7247	11.7586	11.0387	10.7792	11.4334	11.4584	474.125
WASF2	10.8509	10.5638	10.5128	10.9771	11.0096	11.2388	9.95323	11.23	10.9629	9.95378	11.3066	11.5026	11.428	11.3615	10.5726	11.7078	10.747	11.2877	11.2574	11.1803	11.6571	11.6124	11.5952	10.6823	10.9956	10.6646	10.7846	10.5466	10.7742	11.05	10.9252	11.6545	11.5819	11.08	11.2106	11.2343	11.1246	10.7419	10.6876	11.0284	11.2277	10.8873	10.7435	474.095
TRAK2	11.8992	9.51011	10.2093	11.5096	11.4028	10.6144	10.4914	10.7868	9.92932	10.0281	11.2877	12.0373	11.2784	11.4302	11.2302	12.6383	9.92612	11.202	11.5269	11.9128	10.8594	11.5424	12.1867	8.84126	8.30084	11.2715	11.118	10.2541	10.4884	11.6824	11.5145	11.3635	11.3626	10.0639	9.70617	10.9542	11.1082	11.565	11.6466	11.9387	11.8189	11.8962	11.7325	474.067
LPGAT1	10.9647	12.2424	11.3049	11.6761	11.3357	10.4648	11.7107	10.7728	12.5669	11.2785	12.1626	10.9556	12.3147	11.9729	11.1016	10.9943	11.6393	11.4041	11.8308	11.6077	10.703	10.5727	11.1209	10.7099	10.9261	10.6464	10.3628	10.9565	10.8803	10.7399	10.7009	10.3521	10.3972	10.2095	10.1864	10.1332	10.2787	10.7396	10.8274	10.7722	10.6453	10.4338	10.4695	474.065
GIPC1	11.4731	10.5477	10.9386	11.036	11.5009	10.9401	11.0641	10.7684	10.3895	12.0464	11.0932	11.5809	10.5894	10.4036	11.2241	11.3478	10.7317	11.135	11.4003	11.7024	10.4068	10.4847	11.0285	10.7736	10.6321	11.8992	11.9357	10.0492	10.1474	11.1832	11.141	10.9295	10.8901	10.8177	10.5121	11.2322	11.1568	11.4263	11.1403	11.2716	11.0698	11.1393	10.7833	473.964
DLD	10.6301	11.9965	10.9215	11.243	11.7398	10.5105	11.4104	10.5071	12.0872	11.7368	10.5716	10.3285	10.0598	11.3091	11.8949	10.2447	10.4706	11.4589	11.4904	11.3495	10.0901	10.108	9.85055	10.6119	10.9372	11.5558	11.338	11.7765	11.8382	10.8649	10.7134	11.1214	11.0821	10.8845	11	11.2406	11.2832	11.1801	11.166	11.3716	11.0181	10.5027	10.4633	473.959
RTFDC1	10.2882	10.8444	11.3922	10.6609	10.7546	10.2648	11.1542	11.0542	10.9184	10.1216	10.6619	10.3187	10.2861	10.654	10.5707	11.8145	11.1928	10.7912	10.7215	10.9078	10.5022	10.8823	11.2633	11.0101	11.252	11.0157	11.0687	11.6302	11.7065	12.3998	12.2325	11.0435	11.0562	10.9456	11.0249	11.3479	10.9907	11.4178	11.3241	11.0313	11.2905	11.1455	10.9317	473.886
STRAP	10.7926	11.3577	11.579	10.662	11.5538	10.7089	11.2102	11.2434	11.3525	10.4095	10.9714	10.9516	10.8156	10.6638	11.4787	10.4061	11.5751	11.5813	11.3467	11.1608	9.34177	9.68274	10.2508	11.6477	12.0318	11.5701	11.5097	10.3447	10.3285	11.1093	11.0243	11.4364	11.3229	11.6268	11.805	11.3309	11.0247	11.1114	10.9482	10.6999	10.6368	10.8136	10.4005	473.819
WHSC1	10.617	10.9189	10.7672	10.2964	11.6376	10.4648	10.1051	11.7278	10.86	11.1053	10.4808	11.0985	11.1214	11.5317	11.2692	11.2707	10.9138	11.591	11.5883	10.9276	10.6568	10.6305	10.966	11.3864	11.3064	10.3774	10.4928	10.9494	10.876	12.3755	12.4436	11.4822	11.3029	11.4153	11.6342	10.714	10.9545	10.3359	10.5126	10.6595	10.8373	10.4235	10.6534	473.679
PRMT1	10.6001	11.963	11.2101	10.4749	11.3838	10.9772	10.6863	10.8569	11.7617	11.0803	10.6289	10.7243	10.4605	11.5633	10.4481	10.7886	11.0926	11.0739	10.9579	10.8451	10.7018	10.7208	10.4811	11.804	11.881	11.4086	11.6285	10.816	10.8143	10.8864	11.0167	11.2759	11.2582	11.2415	11.1291	10.8931	10.8566	10.2233	10.1057	11.046	10.8735	11.5609	11.4254	473.626
YME1L1	11.1991	11.4456	11.5481	10.1841	10.4028	11.1929	10.657	11.5604	11.5386	10.2667	11.2522	11.2623	11.1191	10.8504	11.2878	11.0667	11.3879	10.5387	10.525	10.5463	11.1827	11.2275	10.9313	11.2397	11.5297	11.8115	11.7406	10.6544	10.9083	10.7714	10.6914	11.0343	10.871	11.7036	11.6551	10.8423	10.7924	10.7751	10.6726	10.112	10.2267	11.178	11.1512	473.535
COL16A1	12.2935	10.2907	9.83335	13.6884	13.11	12.326	11.1305	10.7824	9.46957	13.1924	10.2345	11.5753	12.1438	13.0054	10.92	12.0338	10.6403	12.5017	13.1001	13.1086	12.7285	11.7207	11.7591	10.059	8.83233	11.1917	11.7343	11.66	11.4911	8.93263	9.03673	8.39186	8.80566	11.0806	11.2571	9.71819	9.09501	11.423	11.4415	7.12464	8.19628	10.4991	11.9217	473.481
MCM3AP	10.6587	10.7119	11.4937	11.0161	11.5285	10.9429	11.8669	9.83061	10.7146	11.5727	11.2099	10.9055	11.1583	11.5424	11.5664	11.0331	11.5578	11.5329	11.5902	11.2849	10.6771	10.7096	10.9696	10.7342	10.2556	10.7702	10.8779	11.3871	11.2563	11.0572	11.0997	10.4655	10.5294	11.2052	11.1564	11.0516	10.9882	10.8344	10.8137	11.1856	11.3798	10.1561	10.1687	473.447
PSMC5	11.6157	10.391	11.1214	10.7954	11.1275	10.9967	10.8288	10.2368	10.368	10.8007	10.6547	11.464	9.95492	10.7341	10.3477	10.7372	11.166	10.8863	10.6966	10.8165	10.9709	11.0993	11.1031	11.5458	11.64	10.6083	10.6756	11.1362	11.0317	11.4921	11.519	10.5401	10.6143	11.3576	11.4363	11.3309	11.0882	10.9037	10.8572	11.4656	11.5463	11.8925	11.8172	473.412
PRPF19	10.8509	11.3079	11.4863	10.5721	11.2257	10.7922	10.2504	10.1184	11.3284	10.6029	10.8207	11.1014	12.6834	11.1483	10.2611	10.407	11.425	10.9348	10.8846	10.9792	10.8584	10.9855	10.4906	11.9566	11.9337	11.432	11.4162	10.7457	10.4644	10.803	10.8987	10.9656	10.9567	11.0617	11.2198	11.054	10.9386	10.2254	9.94868	11.6945	11.6588	11.3756	11.0815	473.346
TMEM14C	11.2367	12.2481	11.6516	11.3879	11.0506	11.6359	11.2021	10.8443	11.983	10.8321	10.4644	11.0591	10.8983	10.8511	11.3113	11.1224	11.2518	11.0441	10.9787	11.1967	11.4735	11.417	11.1776	10.1985	10.5983	11.727	11.6785	10.6505	10.8316	11.4403	11.3029	10.3165	10.0595	11.2353	11.4367	11.5614	11.2737	10.1923	10.0168	10.2475	9.97377	10.22	10.0574	473.337
NCOA4	11.1864	10.9656	11.1009	10.3375	10.2336	11.5686	10.5204	11.2578	11.2696	10.8379	11.1436	11.0186	11.0673	10.6719	10.799	10.8516	10.8007	10.1919	10.32	10.6824	12.1402	12.0557	10.9958	10.6808	10.908	11.5834	11.4162	10.2177	10.2787	10.9639	10.8646	10.9737	10.9107	11.0028	11.0818	10.5508	10.5723	11.4823	11.3367	11.5854	11.2121	11.9334	11.6866	473.259
MYH10	11.204	3.10286	11.7096	11.9559	11.5388	11.7797	12.1165	10.5757	3.12243	8.01873	11.6548	11.41	11.8471	10.8354	12.937	9.65422	11.8686	11.5486	11.7559	11.287	10.646	10.9363	9.66598	11.107	10.9117	10.4169	10.3478	11.5027	11.5258	12.3466	12.4006	12.5153	12.4732	11.1562	11.0901	10.9728	11.3785	12.8749	12.7148	11.8956	11.8182	11.1652	11.4705	473.256
S100A10	11.4003	10.7885	9.32763	10.5757	9.78378	10.7915	11.3339	11.4463	11.0396	8.71757	11.2272	11.1797	10.7634	10.009	10.9058	12.3093	9.15447	10.9188	9.63928	9.46884	10.1981	10.2965	12.5627	12.7672	12.8737	11.7183	11.7529	10.2164	10.9953	10.9018	10.652	11.1013	10.7073	11.5238	11.7248	12.6476	11.6547	11.2102	11.1868	11.0445	10.7391	12.1847	11.7776	473.218
EIF1AX	10.638	11.1179	11.2534	10.8166	11.1873	10.7728	11.2492	11.0309	11.2143	10.6507	10.7272	10.3863	10.8406	11.7591	10.6889	10.6909	11.5051	11.258	11.2248	11.1974	10.5955	10.9442	10.3717	11.2799	11.5321	11.1585	10.9977	10.1587	10.3274	11.0381	11.0084	11.7689	11.5555	11.3462	11.5263	10.8087	10.89	10.6324	10.5719	11.3523	11.0899	11.0912	10.9566	473.212
LZTS2	11.2774	11.4224	11.0715	10.8757	9.91801	11.3133	10.564	11.7032	11.2609	11.0097	11.1137	11.7407	11.9113	10.6426	11.2385	11.3675	10.7741	10.4331	10.339	10.2454	10.3093	10.4412	11.3278	11.1464	11.214	10.6012	10.9239	10.8763	10.8249	11.1826	11.1572	11.6971	11.5637	10.9213	10.7473	10.9161	10.9233	10.7803	10.6468	10.9549	10.6941	11.4301	11.6597	473.161
PTK2	10.4452	12.1541	10.8931	11.5189	11.0644	12.1504	10.9006	11.3168	12.0748	10.7565	11.5573	10.5625	11.7743	11.7207	11.7454	11.2718	10.6855	10.6246	11.1267	11.039	11.4612	11.4027	10.651	10.8263	10.7663	10.8775	10.8624	11.1501	11.055	10.5548	10.5233	10.79	10.7113	10.7642	10.8253	10.6395	10.5992	10.7915	10.7018	10.1092	10.2048	10.7833	10.6082	473.041
NSUN2	10.8496	11.1061	11.8929	10.7477	11.0632	10.9546	11.319	9.81919	11.0087	10.093	10.9905	10.6208	10.9426	11.1961	11.162	10.5811	11.6836	10.893	10.8312	10.6708	10.3867	10.4155	10.5163	11.0796	10.9105	10.8428	10.877	11.6811	11.493	9.76278	9.79146	10.7072	10.7393	12.0256	12.3512	11.901	11.9618	11.0071	11.0493	11.8496	11.7862	10.7531	10.644	472.958
DYNLL2	11.1849	10.6212	11.44	11.2467	11.0096	11.0193	11.003	11.8667	10.8687	11.0735	11.0428	11.1042	11.3192	11.2039	11.2445	11.7369	11.2748	10.9333	11.0896	11.5405	11.7709	11.7453	11.8759	10.5214	10.3511	10.1996	10.2577	10.8755	10.6495	11.5611	11.3679	10.2728	10.3727	10.6725	10.4137	10.4109	10.2127	10.7094	10.7135	11.2202	11.3363	10.9241	10.6897	472.948
MAPK8IP3	11.0308	11.0589	11.2452	11.5699	10.7026	11.3917	10.3953	10.2507	10.6236	12.3859	11.1055	10.9683	11.4593	10.247	10.8334	11.0381	11.1405	11.07	10.9132	10.6992	11.0717	10.6542	11.251	11.0124	10.0951	10.2407	10.5302	11.9503	11.8103	11.3939	11.6594	10.9081	10.8534	10.8117	10.6689	11.124	11.0755	10.7981	10.9981	10.958	11.1583	10.4586	11.2943	472.905
MKI67	10.6615	10.7934	10.6259	9.33866	11.1983	10.3729	10.7958	11.8496	11.1513	10.796	12.0441	10.9469	11.4166	11.644	11.4014	10.9154	11.218	11.2781	11.2818	10.3056	9.70003	9.99794	10.5672	11.2373	10.8086	10.9877	10.9977	11.7671	11.6114	11.7214	11.6998	11.3305	10.9763	11.8561	11.9194	10.9231	11.4193	10.4138	10.4819	10.6595	10.3449	10.5994	10.8297	472.885
CGGBP1	10.9163	10.1373	11.9313	11.3349	10.4317	10.9387	11.8084	11.0549	10.2586	10.6585	10.9943	10.8739	10.9766	10.1716	11.4362	11.5044	11.9011	10.4156	10.4693	10.3765	10.9307	11.4001	11.3066	10.7259	10.8769	13.0267	12.7585	10.7097	10.6689	10.9011	10.7466	10.7397	10.5665	10.7335	10.2213	11.2854	11.1296	10.8047	10.8079	10.8385	10.6124	11.2848	11.1775	472.844
DCBLD2	12.2019	8.33299	10.3436	11.0352	9.72306	10.0636	9.47477	10.5465	8.28398	10.317	11.3786	11.7264	10.4136	9.54186	11.3816	11.4425	10.7741	10.1123	10.0982	10.0398	10.2063	10.7998	10.6753	14.1144	14.2627	12.2788	12.0933	9.90645	9.81832	11.3608	11.3039	12.034	11.7199	10.7231	10.5244	11.8015	11.8532	11.4154	11.6212	11.289	11.0013	12.6601	12.1476	472.842
DAZAP1	10.7225	11.6123	11.1052	10.864	11.1143	11.0428	10.6605	10.954	11.6169	11.7145	11.0861	10.6932	11.2557	11.4636	10.6924	10.7827	11.0093	10.8825	10.8017	10.4725	10.9806	10.8397	10.8121	11.0067	10.8711	11.2811	11.2609	10.6994	10.8554	10.8589	10.8938	10.7773	10.8605	11.1371	11.3041	10.8949	10.9551	10.9381	10.8794	10.774	10.9113	11.025	11.2198	472.583
FLNB	11.0788	12.3907	8.59825	11.1757	11.3747	9.164	11.1857	11.3613	12.1608	9.85063	10.7325	12.6389	11.5436	11.294	12.346	10.1601	9.63449	12.8916	12.6557	12.548	10.4505	10.1699	10.9835	11.7958	12.317	9.90196	10.8295	10.5445	11.3754	6.9196	6.80006	12.0993	12.0308	11.4836	11.6395	11.4033	11.2982	10.5888	10.1613	11.2439	10.9489	11.1376	11.5448	472.453
SNCA	11.2286	9.39106	11.0912	11.6408	11.4216	11.1149	11.9683	11.3696	9.90345	11.2399	11.5248	11.2409	11.191	10.9887	11.8674	12.1111	10.3167	11.1729	11.3626	11.7883	11.1179	11.8921	11.4846	5.93671	7.38671	11.3758	11.256	9.83455	9.89502	12.0337	11.9702	11.5614	11.464	9.83225	9.53812	11.4978	11.3414	11.4372	11.4675	11.8575	11.8501	11.3053	11.1378	472.407
PHLDB1	10.1027	10.48	11.1806	11.8162	11.8131	13.4527	11.3625	10.7162	10.4198	11.86	9.92558	11.5397	11.1232	10.8702	11.0657	10.3694	10.954	11.4947	11.8375	11.6493	12.8215	11.3736	10.3834	11.3554	10.581	10.7901	10.8477	11.638	11.1484	11.2929	11.4409	10.1346	10.2355	10.3047	10.0811	10.0573	10.3076	10.5837	10.6379	10.1599	10.3402	10.5985	11.2516	472.399
FDPS	9.91966	10.7973	11.442	9.73909	11.5422	13.4539	11.5586	10.8569	10.7678	10.3814	11.6687	10.0859	11.083	10.1123	10.8135	11.0381	11.3386	10.8855	11.2145	10.6265	9.96753	10.0886	10.1419	10.8309	10.8973	13.0057	13.0653	10.7994	10.7466	11.0819	10.9995	10.5099	10.3862	11.1698	11.1682	11.1607	11.1845	11.3436	11.2808	10.8402	11.0079	10.8744	10.5072	472.383
TNPO2	10.948	11.8839	10.6748	10.7603	10.9758	10.7484	10.209	10.5672	11.6987	11.2683	10.8586	10.7729	10.9766	11.686	10.8303	11.0399	10.7874	11.1331	10.8437	10.4895	10.6411	10.725	11.0079	11.7471	11.5427	11.1971	11.2677	10.906	10.8554	10.9923	11.0167	11.2536	11.3197	10.7151	10.5165	10.6352	10.7595	11.283	11.4349	10.614	10.9738	10.8122	10.9935	472.362
EIF5B	10.648	10.7068	10.7618	10.6798	11.0566	10.5719	11.5998	11.3603	11.2492	11.5222	11.151	10.9548	11.0691	12.3229	11.2362	11.0288	11.5882	11.5854	11.3205	11.5417	10.9495	10.9873	11.0807	10.4792	10.6704	10.9542	10.9113	10.1	10.1231	10.9329	10.8152	11.2705	11.0956	10.6474	10.6994	10.5542	10.5204	11.0724	11.0917	10.801	10.8542	10.9735	10.806	472.345
GLG1	10.351	10.361	11.5928	9.9769	11.5371	10.9056	11.1116	10.6306	10.6304	11.203	10.3014	10.7593	10.9132	10.8779	11.0385	10.4641	11.6432	11.6829	11.8217	11.7003	10.9426	10.9873	10.4651	11.5997	11.6449	10.9272	11.0659	11.5531	11.5235	10.3992	10.385	11.1705	11.1223	11.0361	11.0669	10.3077	10.3977	11.4657	11.4345	10.7091	10.5317	11.0669	10.9867	472.292
STK24	10.2502	10.9803	11.3903	12.0314	11.8599	11.3773	10.4455	11.6093	11.0945	11.0097	10.5657	10.826	11.7661	11.2429	11.1487	10.7798	11.1479	11.8051	12.0311	12.0157	10.0829	10.0821	11.2481	10.4767	10.6622	10.7637	10.7041	10.7888	10.7346	11.1742	11.056	11.6535	11.549	10.0383	10.1278	10.6978	10.5015	10.4413	10.4159	10.7455	10.7664	11.0231	11.1204	472.231
PPP1CB	10.7211	10.0516	10.1319	10.448	10.7933	10.6641	11.4561	11.3499	10.6214	10.9063	11.3611	11.0247	11.4949	11.5313	10.9088	11.0835	10.9857	11.5257	11.5976	11.6154	10.9806	11.1763	10.9292	10.8634	11.2978	10.8144	10.6159	10.5434	10.6715	10.3519	10.182	11.5211	11.2886	10.4396	10.6618	11.3016	11.3351	10.9388	10.8676	11.7281	11.3601	11.1359	10.9194	472.196
EMC10	11.9668	11.1396	11.2408	10.7222	11.0686	11.6878	10.7105	10.9703	11.0362	11.8985	11.2856	11.6843	11.023	10.7834	9.87396	10.9505	10.9351	10.9217	10.8831	11.4737	10.7522	11.1986	10.5156	9.64489	9.59843	10.9987	11.1736	11.4771	11.5039	11.399	11.2157	10.4143	10.4613	10.8125	10.7125	11.5524	11.4885	10.3905	10.3655	11.2988	10.9254	11.1	10.8003	472.055
[truncated: 35,750 more rows]
