# Supplementary material for: Hypoxia-regulated gene expression explains differences between melanoma cell line-derived xenografts and patient-derived xenografts
Source: Oncotarget. 2016 Mar 18;7(17):23801–11. doi: 10.18632/oncotarget.8181 (PMC5029664; doi:10.18632/oncotarget.8181)
Supplement: Supplementary file 6 [file oncotarget-07-23801-s006.xlsx]

## Sheet: Supplementable table S5
Supplemental Table S5. Overlap results from GSEA (http://www.broadinstitute.org/gsea/index.jsp)
Overlap Results
Collection(s):	H
# overlaps shown:	5
# genesets in collections:	50
# genes in comparison (n):	39
# genes in universe (N):	45956
Gene Set Name	# Genes in Gene Set (K)	Description	# Genes in Overlap (k)	k/K	p-value	FDR q-value
HALLMARK_HYPOXIA	200	Genes up-regulated in response to low oxygen levels (hypoxia).	16	0.0800	3.1E-28	1.55E-26
HALLMARK_GLYCOLYSIS	200	Genes encoding proteins involved in glycolysis and gluconeogenesis.	13	0.0650	9.94E-22	2.49E-20
HALLMARK_MTORC1_SIGNALING	200	Genes up-regulated through activation of mTORC1 complex.	7	0.0350	3.64E-10	6.06E-9
HALLMARK_ESTROGEN_RESPONSE_EARLY	200	Genes defining early response to estrogen.	3	0.0150	6.61E-4	8.26E-3
HALLMARK_PI3K_AKT_MTOR_SIGNALING	105	Genes up-regulated by activation of the PI3K/AKT/mTOR pathway.	2	0.0190	3.63E-3	3.63E-2
Gene/Gene Set Overlap Matrix
Entrez Gene Id	Gene Symbol	Gene Description	HALLMARK_HYPOXIA	HALLMARK_GLYCOLYSIS	HALLMARK_MTORC1_SIGNALING	HALLMARK_ESTROGEN_RESPONSE_EARLY	HALLMARK_PI3K_AKT_MTOR_SIGNALING
3099	HK2	hexokinase 2	HALLMARK_HYPOXIA	HALLMARK_GLYCOLYSIS	HALLMARK_MTORC1_SIGNALING
5230	PGK1	phosphoglycerate kinase 1	HALLMARK_HYPOXIA	HALLMARK_GLYCOLYSIS	HALLMARK_MTORC1_SIGNALING
2023	ENO1	enolase 1, (alpha)	HALLMARK_HYPOXIA	HALLMARK_GLYCOLYSIS	HALLMARK_MTORC1_SIGNALING
205	AK4	adenylate kinase 4	HALLMARK_HYPOXIA	HALLMARK_GLYCOLYSIS	HALLMARK_MTORC1_SIGNALING
7167	TPI1	triosephosphate isomerase 1	HALLMARK_HYPOXIA	HALLMARK_GLYCOLYSIS	HALLMARK_MTORC1_SIGNALING
8614	STC2	stanniocalcin 2	HALLMARK_HYPOXIA	HALLMARK_GLYCOLYSIS		HALLMARK_ESTROGEN_RESPONSE_EARLY
136	ADORA2B	adenosine A2b receptor	HALLMARK_HYPOXIA	HALLMARK_GLYCOLYSIS
2026	ENO2	enolase 2 (gamma, neuronal)	HALLMARK_HYPOXIA	HALLMARK_GLYCOLYSIS
5214	PFKP	phosphofructokinase, platelet	HALLMARK_HYPOXIA	HALLMARK_GLYCOLYSIS
26355	FAM162A	family with sequence similarity 162, member A	HALLMARK_HYPOXIA	HALLMARK_GLYCOLYSIS
6513	SLC2A1	solute carrier family 2 (facilitated glucose transporter), member 1	HALLMARK_HYPOXIA		HALLMARK_MTORC1_SIGNALING	HALLMARK_ESTROGEN_RESPONSE_EARLY	HALLMARK_PI3K_AKT_MTOR_SIGNALING
5163	PDK1	pyruvate dehydrogenase kinase, isozyme 1	HALLMARK_HYPOXIA		HALLMARK_MTORC1_SIGNALING		HALLMARK_PI3K_AKT_MTOR_SIGNALING
302	ANXA2	annexin A2	HALLMARK_HYPOXIA
123	PLIN2	perilipin 2	HALLMARK_HYPOXIA
2355	FOSL2	FOS-like antigen 2	HALLMARK_HYPOXIA
55818	KDM3A	lysine (K)-specific demethylase 3A	HALLMARK_HYPOXIA
4351	MPI	mannose phosphate isomerase		HALLMARK_GLYCOLYSIS
5315	PKM2	pyruvate kinase, muscle		HALLMARK_GLYCOLYSIS
9123	SLC16A3	solute carrier family 16, member 3 (monocarboxylic acid transporter 4)		HALLMARK_GLYCOLYSIS
9536	PTGES	prostaglandin E synthase				HALLMARK_ESTROGEN_RESPONSE_EARLY
2335	FN1	fibronectin 1
3696	ITGB8	integrin, beta 8
7378	UPP1	uridine phosphorylase 1
664	BNIP3	BCL2/adenovirus E1B 19kDa interacting protein 3
1198	CLK3	CDC-like kinase 3
203259	C9orf25	chromosome 9 open reading frame 25
26074	C20orf26	chromosome 20 open reading frame 26
27123	DKK2	dickkopf homolog 2 (Xenopus laevis)
284729	ESPNP	espin pseudogene
5047	PAEP	progestagen-associated endometrial protein
51299	NRN1	neuritin 1
5210	PFKFB4	6-phosphofructo-2-kinase/fructose-2,6-biphosphatase 4
541471	LOC541471	uncharacterized LOC541471
55784	MCTP2	multiple C2 domains, transmembrane 2
5604	MAP2K1	mitogen-activated protein kinase kinase 1
56063	TMEM234	transmembrane protein 234
57142	RTN4	reticulon 4
78999	LRFN4	leucine rich repeat and fibronectin type III domain containing 4
84942	WDR73	WD repeat domain 73
